# Supplementary material for: Childhood brain tumors instruct cranial hematopoiesis and immunotolerance
Source: Nat Genet. 2026 Feb 3;58(2):317–28. doi: 10.1038/s41588-025-02499-2 (PMC12900635; doi:10.1038/s41588-025-02499-2)
Supplement: Supplementary file 4 — Supplementary Tables 1–47. [file 41588_2025_2499_MOESM4_ESM.xlsx]

## Sheet: Index
Table	Contents
Supplementary Table 1	List of mouse strains
Supplementary Table 2	Flow Cytometry Panel Immunophenotyping
Supplementary Table 3	Antibodies used in flow cytometry and immunostaining experiments
Supplementary Table 4	List of oligonucleotides
Supplementary Table 5	DE Skull, tumour vs non-tumour bearing mice
Supplementary Table 6	GO Skull, tumour vs non-tumour bearing mice
Supplementary Table 7	DE Dura, tumour vs non-tumour bearing mice
Supplementary Table 8	GO Dura, tumour vs non-tumour bearing mice
Supplementary Table 9	DE Tibia BM, tumour vs non-tumour bearing mice
Supplementary Table 10	GO Tibia BM, tumour vs non-tumour bearing mice
Supplementary Table 11	DE dcLN, tumour vs non-tumour bearing mice
Supplementary Table 12	GO dcLN, tumour vs non-tumour bearing mice
Supplementary Table 13	DE Skull Myeloid Progenitors, tumour vs non-tumour bearing mice
Supplementary Table 14	GO Skull Myeloid progenitors, tumour vs non-tumour bearing mice
Supplementary Table 15	DE Skull Monocytes, tumour vs non-tumour bearing mice
Supplementary Table 16	GO Monocytes, tumour vs non-tumour bearing mice
Supplementary Table 17	DE Skull Neutrophils, tumour vs non-tumour bearing mice
Supplementary Table 18	GO Skull Neutrophils, tumour vs non-tumour bearing mice
Supplementary Table 19	DE Skull Tregs, tumour vs non-tumour bearing mice
Supplementary Table 20	GO Skull Tregs, tumour vs non-tumour bearing mice
Supplementary Table 21	Common Ligands in upregulated tumour CSF proteome and RNAmagnet database
Supplementary Table 22	Unique ligand-receptor pairs in skull bone marrow of tumour bearing mice
Supplementary Table 23	GO skull bone marrow monocyte receptors in CSF ligand-receptor proteome of tumour-bearing mice
Supplementary Table 24	GO skull bone marrow neutrophil receptors in CSF ligand-receptor proteome of tumour-bearing mice
Supplementary Table 25	NetMHCIIpan Fusion H2-Ab1 peptide prediction
Supplementary Table 26	DE Skull HSCs Tumour, skull vs tibia
Supplementary Table 27	GO Skull HSCs Tumour, skull vs tibia
Supplementary Table 28	Bioluminescence tracking of anti-GM-CSF treatment study
Supplementary Table 29	DE CD8 TEM (CCL5+) Mavrilimumab vs Vehicle treated mice
Supplementary Table 30	GO CD8 TEM (CCL5+) Mavrilimumab
Supplementary Table 31	DE CD8 TEM (GZMB+) Mavrilimumab vs Vehicle treated mice
Supplementary Table 32	GO CD8 TEM (GZMB+) Mavrilimumab vs Vehicle treated mice
Supplementary Table 33	DE CD8 TEM Mavrilimumab vs Vehicle treated mice
Supplementary Table 34	GO CD8 TEM Mavrilimumab vs Vehicle treated mice
Supplementary Table 35	DE HSPCs Mavrilimumab vs Vehicle treated mice
Supplementary Table 36	GO HSPCs Mavrilimumab vs Vehicle treated mice
Supplementary Table 37	DE ILCs Mavrilimumab vs Vehicle treated mice
Supplementary Table 38	GO ILCs Mavrilimumab vs Vehicle treated mice
Supplementary Table 39	DE microglia Mavrilimumab vs Vehicle treated mice
Supplementary Table 40	GO microglia Mavrilimumab vs Vehicle treated mice
Supplementary Table 41	DE monocytes Mavrilimumab vs Vehicle treated mice
Supplementary Table 42	GO monocytes Mavrilimumab vs Vehicle treated mice
Supplementary Table 43	DE pDC Mavrilimumab vs Vehicle treated mice
Supplementary Table 44	GO pDC Mavrilimumab vs Vehicle treated mice
Supplementary Table 45	DE Treg Mavrilimumab vs Vehicle treated mice
Supplementary Table 46	GO Treg Mavrilimumab vs Vehicle treated mice
Supplementary Table 47	Survival data for immune checkpoint inhibitor in combination with mavrilimumab

## Sheet: Supplementary Table 1
Supplementary Table 1: List of mouse strains
Mouse Strain	Company	Information
Mouse: Rosa-Cre-ERT2	Jackson Laboratory	RRID: IMSR_JAX:008463
Mouse: Nestin-CreERT2	Collaoration	MGI:5304277
Mouse: C57BL/6	Jackson Laboratory	RRID:IMSR_JAX:000664
Mouse: B6.Cg-Gt(ROSA)26Sortm14(CAG-tdTomato)Hze/J	Jackson Laboratory	RRID:IMSR_JAX:007914
Mouse: C57BL/6-Tg(Tcra2D2,Tcrb2D2)1Kuch/J	Jackson Laboratory	RRID:IMSR_JAX:006912
Mouse: B6.Cg-Tg(TcraTcrb)425Cbn/J	Jackson Laboratory	RRID:IMSR_JAX:004194
Mouse: B6.Cg-Rag2tm1.1Cgn/J	Jackson Laboratory	RRID:IMSR_JAX:008449
Mouse: B6.SJL-Ptprca Pepcb/BoyJ	Jackson Laboratory	RRID:IMSR_JAX:002014
Mouse: C57BL/6-Tg(CAG-OVAL)916Jen/J	Jackson Laboratory	RRID:IMSR_JAX:005145
Mouse: B6.Cg-Rag2tm1.1Cgn/J	Jackson Laboratory	RRID:IMSR_JAX:008449
Mouse: B6.129X1(FVB)-H2-Ab1b-tm1.2Koni/KmmJ	Jackson Laboratory	RRID:IMSR_JAX:037709
Mouse: C57BL/6-Tg(Tal1-cre/ERT)42-056Jrg/J	Jackson Laboratory	RRID:IMSR_JAX:037466

## Sheet: Supplementary Table 2
Supplementary Table 2. Gating strategy immunophenotyping of tumours
Population	Markers
–	–
–	–
–	–
–	Zombie NIR−
CD45− cells	Zombie NIR−, CD45−
Myeloid cells	Zombie NIR−, CD45+, CD11B+
Lymphoid cells	Zombie NIR−, CD45+, CD11B−
Neutrophils	Zombie NIR−, CD45+, CD11B+, Ly6G+
Monocyte-derived macrophages (MDMs)	Zombie NIR−, CD45+, CD11B+, Ly6G- CD49Dhigh
Microglia (MG)	Zombie NIR−, CD45+, CD11B+, CD49Dlow P2RY12+, CX3CR1+
Dendritic cells (DCs)	Zombie NIR−, CD45+, CD11B+, CD49Dmed, MHC-II+, CD11C+
B cells	Zombie NIR−, CD45+, CD11B−, CD19+, CD3−
–	Zombie NIR−, CD45+, CD11B−, CD19−, CD3−
CD3+ T cells	Zombie NIR−, CD45+, CD11B−, CD19−, CD3+
gd T cells	Zombie NIR−, CD45+, CD11B−, CD19−, CD3+, gdTCR
NK cells	Zombie NIR−, CD45+, CD11B−, CD19−, CD3−, CD161+
–	Zombie NIR−, CD45+, CD11B−, CD19−, CD3+, CD4+, CD8−
Double-negative T cells (DNTs)	Zombie NIR−, CD45+, CD11B−, CD19−, CD3+, CD4−, CD8−
CD8+ T cells	Zombie NIR−, CD45+, CD11B−, CD19−, CD3+, CD4−, CD8+
CD4+ T cells	Zombie NIR−, CD45+, CD11B−, CD19−, CD3+, CD4+, CD8−, CD25−
Regulatory T cells (Tregs)	Zombie NIR−, CD45+, CD11B−, CD19−, CD3+, CD4+, CD8−, CD127low, CD25+ Foxp3+
Haematopoietic stem progenitor cells (HSPCs)	Zombie NIR−, CD45+, Lineage-, Sca1+, C-Kit+

## Sheet: Supplementary Table 3
Supplementary Table 3. Antibodies used in flow cytometry and immunostaining experiments
Target	Species	Conjugate	Clone	Catalog #	Supplier	Dilution
Anti-mouse CD11c	Armenian Hamster	APC	N418	117310	BioLegend	1:100
Anti-mouse CD11c	Armenian Hamster	BV786	HL3	563735	BD Biosciences	1:250
Anti-mouse CD161 (NK1.1)	Mouse	BV480	PK136	108736	BioLegend	1:500
Anti-mouse Ly-6C	Rat	APC-Cy7	HK1.4	128026	BioLegend	1:200
Anti-mouse Ly-6G	Rat	PE-CF594	1A8	562700	BD Biosciences	1:400
Anti-mouse CD163	Rat	BUV661	Mac-2-158	156704	BioLegend	1:200
Anti-mouse CD45R (B220)	Rat	BV750	RA3-6B2	747469	BD Biosciences	1:500
Anti-mouse CD45R (B220)	Rat	eFluor 615	RA3-6B2	42-0452-82	Invitrogen	1:200
Anti-mouse MHC Class II (I-Ad)	Rat	Pe-Cy7	M5/114.14.2	60-5321	Cytek Biosciences	1:1000
Anti-mouse MHC Class II (I-AI/I-E)	Rat	BV650	M5/114.14.2	107641	BioLegend	1:1000
Anti-mouse CD45	Rat	violetFluor450	30-F11	75-0451-U100	Tonbo Biosciences	1:500
Anti-mouse CX3CR1	Rat	BB515	Z80-50	567809	BD Biosciences	1:400
Anti-mouse CD11b	Rat	BUV805	M1/70	566416	BD Biosciences	1:1200
Anti-mouse CD206	Rat	BV711	C068C2	141727	BioLegend	1:200
Anti-mouse CD3	Rat	Spark NIR 685	17A2	100262	BioLegend
Anti-mouse CD172a	Rat	RY586	P84	753227	BD Biosciences	1:100
Anti-mouse CD8	Rat	PE-Cy7	2.43	60-1886-U100	Tonbo Biosciences	1:400
Anti-mouse F4-80	Rat	redfluor710	BM8.1	80-4801-U100	Tonbo Biosciences	1:100
Anti-mouse CD127 (IL-7Ra)	Rat	BV786	SB/199	563748	BD Biosciences	1:100
Anti-mouse CD49b	Rat	eFluor 506	Dx5	69-5971-82	Invitrogen	1:200
Anti-mouse CD47	Rat	BB700	miap301	742181	BD Biosciences	1:100
Anti-mouse CD4	Rat	BV421	GK1.5	100443	BioLegend	1:5000
Anti-mouse CD4	Rat	PE	GK1.5	100408	BioLegend	1:200
Anti-mouse CD86	Rat	SuperBright 436	B7-2	62-0862-82	Invitrogen	1:200
Anti-mouse P2RY12	Rat	APC-Fire 810	S16007D	848013	BioLegend	1:200
Anti-mouse CD69	Armenian Hamster	PerCP	H1.2F3	104520	BD Biosciences	1:100
Anti-mouse CD62L (L-Selectin)	Rat	APC-Cy7	MEL-14	25-0621-U100	Tonbo Biosciences	1:800
Anti-mouse CD44	Rat	AlexaFluor 700	IM7	560567	BD Biosciences	1:200
Anti-mouse TCRγδ	Armenian Hamster	BUV737	GL3	748991	BioLegend	1:200
Anti-mouse CD25	Rat	BV711	PC61	102049	BioLegend	1:400
Anti-mouse CD366 (TIM3)	Rat	BV605	RMT3-23	119721	119721	1:100
Anti-mouse CD223 (LAG-3)	Rat	BV650	C9B7W	740560	BD Biosciences	1:100
Anti-mouse CD19	Rat	Super Bright 780	1D3	78-0193-82	Invitrogen	1:400
Anti-mouse CD11a	Rat	BUV 496	2D7	741056	BD Biosciences	1:200
Anti-mouse CD49d	Rat	PerCP-Cyanine 5.5	R1-2	65-0492-U100	Tonbo Biosciences	1:400
Anti-mouse MHC Class I (HLA-G)	Rat	BUV 563	M1/42	749703	BD Biosciences	1:400
Anti-mouse CD152 (CTLA-4)	Armenian Hamster	PE	UC10-4F10-11	553720	BD Biosciences	1:100
Anti-mouse CD274	Rat	BUV615	MIH5	752339	BD Biosciences	1:200
Anti-mouse Lineage	Rat	Pacific Blue	17A2; RB6-8C5; RA3-6B2; Ter-119; M1/70;	133310	BioLegend	1:500
Anti-mouse CD117	Rat	BV421	2B8	105828	BioLegend	1:500
Anti-mouse CD117	Rat	BV605	2B8	105847	BioLegend	1:300
Anti-mouse Sca-1	Rat	Super Bright 660	D7	64-5981-82	Cytek Biosciences	1:500
Anti-mouse Sca-1	Rat	AlexaFluor 647	D7	108118	BioLegend	1:200
Anti-mouse FOXP3	Rat	AlexaFluor 647	MF23	560401	BioLegend	1:200
Anti-mouse GATA3	Mouse	AlexaFluor 488	16E10A23	653807	BioLegend	1:200
Anti-mouse Ki67	Mouse	BV605	B56	567122	BD Biosciences	1:100
Anti-mouse RORγt	Mouse	BV650	Q31-378	564722	BD Biosciences	1:200
Anti-mouse T-bet	Mouse	PerCP-Cy5.5	4B10	644806	BioLegend	1:50
Anti-mouse TCRVb	Armenian Hamster	BUV805	H57-597	748405	BD Biosciences	1:200
Anti-mouse TCRvB11	Rat	Pe-Cy7	KT-11	125916	BioLegend	1:200
Anti-mouse CD64	Mouse	BV421	X54-5/7.1	139309	BioLegend	1:200
Anti-mouse CD115	Rat	BUV737	AFS98	750948	BD Biosciences	1:200
Anti-mouse XCR1	Mouse	BV510	ZET	148220	BioLegend	1:200
Anti-mouse TCRγδ	Human	REA633	REA633	130117111	MiltenyiBiotec	1:50
RFP	Rabbit	FITC	-	ab34764	Abcam	1:200
Anti-mouse CD150	Rat	BV650	TC15-12F12.2	115932	BioLegend	1:400
Anti-mouse CD41	Rat	FITC	MWReg30	133904	BioLegend	1:250
Anti-mouse CD16/32	Rat	PeDazzle	S17011E	156616	BioLegend	1:200
Anti-mouse CD105	Rat	RB780	MJ7/18	755709	BD Biosciences	1:100
Anti-mouse CD48	Rat	BB700	HM48-1	742119	BD Biosciences	1:200
Anti-mouse CD34	Rat	eFluor450	Ram34	48-0341-82	Invitrogen	1:200
Anti-mouse CD184	Rat	BUV805	2B11/CXCR4	741979	BD Biosciences	1:800
Anti-mouse CD201	Rat	PerCP-eFluor 710	eBio1560 (1560)	46-2012-80	Invitrogen	1:400
Anti-mouse CD43	Rat	PerCP	1B11	121222	BioLegend	1:200
Anti-mouse CD61	Armenian Hamster	APC	2C9.G2 (HMβ3-1)	104316	BioLegend	1:200
Anti-Human CD16	Mouse	BD Horizon™ BUV737	3G8	564434	BD Biosciences	1:200
Anti-Human CD44	Mouse	BD OptiBuild™ BUV496	515	750519	BD Biosciences	1:500
anti-human CD45	Mouse	Alexa Fluor® 700	H130	304024	Biolegend	1:500
anti-human CD66b	Mouse	Pe Cy7	G10F5	305116	Biolegend	1:500
anti-human CD14	Mouse	PerCP	Hcd14	325632	Biolegend	1:500
anti-human CD49d	Mouse	BV510	9F10	304318	Biolegend	1:500
anti-human HLA-DR	Mouse	BV711	L243	307644	Biolegend	1:500
anti-human CD56 (NCAM)	Mouse	PeDazzle	HCD56	318348	Biolegend	1:500
anti-human CD25	Mouse	BV605	BC96	302632	Biolegend	1:200
anti-human CD127 (IL-7Rα)	Mouse	PeCyanine 5	A019D5	351324	Biolegend	1:200
anti-human CD274 (B7-H1, PD-L1)	Mouse	PDL-1	29E.2A3	329755	Biolegend	1:500
anti-human CD34	Mouse	FITC	561	343604	Biolegend	1:500
anti-human CD90 (Thy1)	Mouse	PE	5E10	328110	Biolegend	1:500
anti-human/mouse CD49f	Rat	Pacific Blue	GoH3	313620	Biolegend	1:200
anti-human CD4	Mouse	BV650	OKT4	317436	Biolegend	1:1000
anti-human CD8a	Mouse	AF647	HIT8a	300918	Biolegend	1:500
anti-human CD11c	Mouse	BV421	3.9	301628	Biolegend	1:1000
anti-human CD3	Mouse	PerCP/Cy5.5	HIT3a	300328	Biolegend	1:2000
Anti-CD11b	Rat	BUV661	M1/70	612977	BD Biosciences	1:500
Anti-Human CD19	Mouse	BUV563	SJ25C1	612916	BD Biosciences	1:500
Anti-Human CD279 (PD-1)	Mouse	BUV395	745619	745619	BD Biosciences	1:200
anti-human CD45RA	Mouse	APC-Cy7	HI100	304128	Biolegend	1:500
anti-human CD62L	Mouse	Spark NIR™ 685	DREG-56	304862	Biolegend	1:1000
anti-human CD38	Mouse	APC	HB-7	356606	Biolegend	1:2000

## Sheet: Supplementary Table 4
Supplementary Table 4. List of oligonucleotides
GENE	Name		Sequence
ActB	B-actin	FORWARD	CTAAGGCCAACCGTGAAAG
		REVERSE	ACCAGAGGCATACAGGGACA
CD274	PDL-1	FORWARD	AAATCGTGGTCCCCAAGC
		REVERSE	TCTGCAGGCGAGGAGACT
CD74	CD74	FORWARD	CACCGAGGCTCCACCTAA
		REVERSE	GCAGGGATGTGGCTGACT
CIITA	CITTA	FORWARD	CTCAGCCACCTTCCCTCA
		REVERSE	CAGTGATGTTGTTTTGGGACA
FOXP3	FOXP3	FORWARD	CATATAAGCAGACAGCTGGGTTT
		REVERSE	TCTTTCATTTGGTATCCGCTTT
H2-Aa	H2-Aa	FORWARD	CTCTGATTCTGGGGGTCCT
		REVERSE	ACCATAGGTGCCTACGTGGT
H2-ab1	H2-ab1	FORWARD	GTGGTGCTGATGGTGCTG
		REVERSE	CCATGAACTGGTACACGAAATG
H2-Dma	H2-Dma	FORWARD	AGGTCAAATCCCAGTGTCCA
		REVERSE	AACTCCAGGGGCTTCAGTG
H2-Dmb1/2	H2-Dmb1/2	FORWARD	GGGACCTCTGAGCCCATC
		REVERSE	GGCTGCAGACACAGAGACCT
H2-Eb1	H2-Eb1	FORWARD	CCTCCAGTGGCTTTGGTC
		REVERSE	CTGCGTCCCGTTGTAGAAAT
H2-Oa	H2-Oa	FORWARD	AACACTGGGGCCTGGATAC
		REVERSE	TCTATGGTGTCCGGTGGTG
H2-Ob	H2-Ob	FORWARD	CAGAGCTGCTGTGAACATGG
		REVERSE	CCTCTGGAGGCACATTTCTC
C11orf95-Rela	Fusion	FORWARD	GGGGCTGAGGAGGAGGAG
		REVERSE	GCTGCTCAATGATCTCCACA

## Sheet: Supplementary Table 5
Supplementary Table 5. DE Skull, tumour vs non-tumour bearing mice
	baseMean	log2FoldChange	lfcSE	stat	pvalue	padj	significance
Junb	2025.99	-1.05077	0.0333085	-31.5466	1.9987109266059e-218	2.42783416254819e-214	TRUE
Pde1c	946.353	1.3403	0.0474704	28.2345	2.20378129330555e-175	1.33846656848913e-171	TRUE
Tnfaip3	769.49	-1.45316	0.0532143	-27.3076	3.44320389989934e-164	1.39415325906924e-160	TRUE
Jun	909.076	-1.14896	0.0490016	-23.4474	1.40461694930398e-121	4.26547052079886e-118	TRUE
Vps37b	1574.08	-0.850295	0.038044	-22.3503	1.19851615553147e-110	2.91167514824814e-107	TRUE
Fah	465.471	1.14388	0.0593688	19.2673	1.01054342511533e-82	2.04584516414599e-79	TRUE
Dusp10	1082.53	-0.832877	0.0450211	-18.4997	2.07561052700678e-76	3.60177729593591e-73	TRUE
Ppp1r15a	507.04	-0.989544	0.0585658	-16.8963	4.79177843851627e-64	7.27571658658215e-61	TRUE
Dusp1	333.237	-1.05131	0.0645682	-16.2822	1.32012964602784e-59	1.78173497892224e-56	TRUE
Cd74	781.029	0.815015	0.0509196	16.0059	1.16184562199945e-57	1.41129387704273e-54	TRUE
Fos	249.742	-1.06268	0.0676415	-15.7105	1.28100425531042e-55	1.41457806265961e-52	TRUE
Cd69	1266.68	-0.619809	0.0413579	-14.9865	9.00068076115584e-51	9.11093910048e-48	TRUE
Srsf5	2095.68	-0.436199	0.0317456	-13.7405	5.81010675730207e-43	5.42887436776525e-40	TRUE
Mir142hg	3301.05	0.319168	0.024153	13.2144	7.24638446114823e-40	6.28727371782625e-37	TRUE
Gm11683	236.761	0.873823	0.0680513	12.8406	9.70722192363856e-38	7.86090831376251e-35	TRUE
Rgs1	221.055	-0.854208	0.0687548	-12.424	1.9369878965716e-35	1.47053699872845e-32	TRUE
Sik1	176.311	-0.861281	0.0694618	-12.3994	2.63449750355338e-35	1.88242595150959e-32	TRUE
Gimap6	2859.97	-0.329862	0.0267027	-12.3531	4.68531342884361e-35	3.16180567889797e-32	TRUE
Plaur	197.067	-0.771903	0.0693237	-11.1348	8.49664363746388e-29	5.19579480889916e-26	TRUE
P2ry10	257.546	-0.74823	0.0672013	-11.1342	8.55486096797425e-29	5.19579480889916e-26	TRUE
Rps29	6885.25	0.176654	0.0159618	11.0673	1.80810556336027e-28	1.04585991800654e-25	TRUE
Rps28	6098.96	0.184708	0.0171613	10.763	5.14451871292952e-27	2.84047585481613e-24	TRUE
Gramd3	1604.52	-0.388817	0.0364233	-10.6749	1.33331052530056e-26	7.04161867427213e-24	TRUE
Irf2bp2	663.407	0.572893	0.0537802	10.6525	1.69765972709814e-26	8.59228029377544e-24	TRUE
Rpl38	5358.21	0.189851	0.0183841	10.3269	5.32634835539709e-25	2.58796613892034e-22	TRUE
mt-Atp8	2608.64	0.274028	0.0278898	9.82537	8.7556151897774e-23	4.09055606577792e-20	TRUE
Frat2	256.21	-0.658686	0.0671397	-9.81068	1.01285260277152e-22	4.556711320691e-20	TRUE
Cblb	1168.97	-0.396037	0.0425943	-9.2979	1.43240287043195e-20	6.21407059540601e-18	TRUE
Tek	80.2925	0.605198	0.0654101	9.25235	2.19601973319777e-20	9.19829368936322e-18	TRUE
Zc3h7a	1750.2	0.313288	0.0339601	9.2252	2.83026826028693e-20	1.14597561859018e-17	TRUE
Ctla4	188.347	-0.621719	0.069037	-9.0056	2.14492667080256e-19	8.40465299039957e-17	TRUE
Rps27	6939.61	0.139952	0.015914	8.79427	1.43981176119145e-18	5.46543545724765e-16	TRUE
Bcl2l11	355.609	-0.54885	0.0633964	-8.65743	4.82510689871158e-18	1.77607798480756e-15	TRUE
Coq10b	328.587	-0.54935	0.0638651	-8.60172	7.85296869328776e-18	2.80558855051078e-15	TRUE
Gpr183	1466.67	-0.324824	0.0378158	-8.58963	8.72536277857139e-18	3.02819947632305e-15	TRUE
4932438A13Rik	1619.93	-0.302555	0.0354208	-8.54175	1.32205647309211e-17	4.46083888295828e-15	TRUE
Rps21	6509.72	0.140789	0.016489	8.53834	1.36164378976511e-17	4.47023976061534e-15	TRUE
Klf6	795.717	-0.414034	0.0489909	-8.45124	2.882255090759e-17	9.21335594406568e-15	TRUE
Ankrd50	266.322	-0.552746	0.0663854	-8.32632	8.33915786506874e-17	2.59732693812795e-14	TRUE
Ddit4	2671.1	0.227976	0.0274723	8.29841	1.05512027679224e-16	3.20413650054884e-14	TRUE
Gucy1a2	60.9528	0.520314	0.0632313	8.22875	1.89174357808087e-16	5.60463640071909e-14	TRUE
Eif2ak3	254.541	-0.515829	0.0666174	-7.74316	9.6975259394987e-15	2.80466303778787e-12	TRUE
Rpl39	6567.08	0.125172	0.0163775	7.6429	2.12381471767901e-14	5.99952962224348e-12	TRUE
Dthd1	37.1006	-0.417605	0.0551467	-7.57262	3.65768651397409e-14	1.00977086557371e-11	TRUE
Btg2	1813.21	-0.254839	0.0341502	-7.4623	8.50224405748569e-14	2.29503907925064e-11	TRUE
Dennd4a	273.149	-0.493276	0.0666009	-7.40646	1.2971778245086e-13	3.42539544224042e-11	TRUE
Lrig1	481.783	-0.429585	0.0580923	-7.39488	1.41538943754693e-13	3.65802882933672e-11	TRUE
Pde4b	1218.68	-0.300949	0.0408482	-7.3675	1.73851750895861e-13	4.39953587110838e-11	TRUE
H2-Eb1	130.624	0.511952	0.0695402	7.36196	1.81227239865881e-13	4.4925862911242e-11	TRUE
Tgfbr2	2405.26	-0.207788	0.0288176	-7.21043	5.57757392408119e-13	1.35501580911628e-10	TRUE
Pnrc1	3014.66	-0.181086	0.0255436	-7.08928	1.34809164659777e-12	3.2108371041614e-10	TRUE
mt-Nd4l	4934.22	0.134605	0.019223	7.00227	2.51855033225807e-12	5.88323670883437e-10	TRUE
Dusp2	1843.85	-0.233733	0.0337764	-6.92001	4.51620878028431e-12	1.03506392554931e-09	TRUE
Eif4ebp2	1320.99	0.277866	0.0402977	6.89534	5.37363580484623e-12	1.16810241124463e-09	TRUE
Ddx5	4583.4	-0.139053	0.0201591	-6.89777	5.28263408132636e-12	1.16810241124463e-09	TRUE
H2-Aa	151.55	0.480403	0.0696738	6.89503	5.38517617763227e-12	1.16810241124463e-09	TRUE
Jund	3346.75	-0.168312	0.0244972	-6.87066	6.39061182193312e-12	1.36187301405301e-09	TRUE
Gimap1os	298.701	-0.44582	0.0649145	-6.8678	6.51994624234434e-12	1.36547908630615e-09	TRUE
Zfp36l2	3034.38	-0.172083	0.0254262	-6.76792	1.30651283239038e-11	2.68986633475354e-09	TRUE
Cited2	729.773	-0.361943	0.0535303	-6.76146	1.36610184018635e-11	2.76567317545727e-09	TRUE
Nabp1	234.604	-0.450959	0.0675939	-6.67159	2.53052231506839e-11	5.03905812477635e-09	TRUE
Arap2	1070.72	-0.291934	0.0438434	-6.65856	2.76526084206622e-11	5.4176812013836e-09	TRUE
Rgs2	147.255	-0.462558	0.0695917	-6.64674	2.99665449848747e-11	5.77783526875036e-09	TRUE
Gm20139	79.7078	-0.434684	0.0655148	-6.63489	3.2473795085002e-11	6.16342482652375e-09	TRUE
Rpl37a	7266.08	0.102122	0.0154958	6.5903	4.38943355635051e-11	8.2028383706138e-09	TRUE
mt-Nd3	642.029	0.350996	0.0532792	6.58786	4.46208594292903e-11	8.21226635587257e-09	TRUE
Rsrp1	3073.11	0.16451	0.0253074	6.50047	8.00679796761557e-11	1.45162052108398e-08	TRUE
AI467606	1282.6	0.257767	0.0397164	6.4902	8.57216814191004e-11	1.53126656499678e-08	TRUE
Pde4d	588.522	-0.360357	0.0557088	-6.46857	9.89330917466384e-11	1.74165255861799e-08	TRUE
Clk1	1195.01	-0.269229	0.0418016	-6.44065	1.18964844056662e-10	2.06437994393753e-08	TRUE
Itk	2561.69	-0.176691	0.0278616	-6.34173	2.27193915706743e-10	3.88693590716874e-08	TRUE
Gm20536	41.4746	-0.366961	0.0581338	-6.31236	2.74813419940454e-10	4.63633140557874e-08	TRUE
Birc2	413.787	-0.379824	0.0604204	-6.28636	3.24991658224891e-10	5.40777215405171e-08	TRUE
Rpl37	6815.46	0.100414	0.0160735	6.24718	4.17925766161234e-10	6.86019497508177e-08	TRUE
Rnf19a	548.717	-0.349871	0.0563678	-6.20693	5.40309875829855e-10	8.75085874894033e-08	TRUE
Lrp1b	46.3719	0.36249	0.0585711	6.18889	6.05896399280266e-10	9.55821241825636e-08	TRUE
Ythdc1	1600.6	-0.221512	0.0357907	-6.1891	6.05071998370113e-10	9.55821241825636e-08	TRUE
Irf4	77.1523	-0.401395	0.0655637	-6.12222	9.2283352487442e-10	1.43713574700636e-07	TRUE
Arl5b	282.483	-0.3955	0.0661026	-5.98313	2.18890133697803e-09	3.36564361269268e-07	TRUE
Cd79a	106.805	0.409597	0.0687056	5.96162	2.49746518321576e-09	3.79208869756523e-07	TRUE
Ssh2	2141.44	-0.183045	0.0309995	-5.90477	3.53139247357291e-09	5.295780787221e-07	TRUE
Dhx40	503.032	-0.334241	0.0571787	-5.84556	5.0487653238394e-09	7.47894541325332e-07	TRUE
Trp53inp2	40.3923	-0.338133	0.05799	-5.83088	5.51366384538292e-09	8.06921382287546e-07	TRUE
Ndufa3	1533.48	0.210034	0.0361981	5.80234	6.53966888652654e-09	9.45682832912356e-07	TRUE
Gm21887	327.465	-0.371241	0.064185	-5.78393	7.297591095774e-09	1.04286869459255e-06	TRUE
Atp5k	611.39	0.312193	0.054129	5.76758	8.04186762442896e-09	1.13586704690626e-06	TRUE
Jmy	355.861	-0.366119	0.0636509	-5.75198	8.8205387882047e-09	1.23152970873934e-06	TRUE
AY036118	3258.63	0.144457	0.0251642	5.74058	9.43539678458127e-09	1.30240641752623e-06	TRUE
Fam107b	1363.42	-0.219755	0.0386191	-5.69033	1.26794013244939e-08	1.73052458301828e-06	TRUE
Hnrnpa0	1481.59	0.205793	0.0374377	5.49693	3.86450994441957e-08	5.21580025498495e-06	TRUE
Plcxd2	442.29	-0.333041	0.0607297	-5.48399	4.15836704765898e-08	5.55073456350699e-06	TRUE
Rpl35	6064.8	0.0935966	0.0171818	5.44744	5.11007589184011e-08	6.74696650632412e-06	TRUE
H2-T23	2097.2	-0.168503	0.0309862	-5.438	5.38815651418242e-08	7.03762765352407e-06	TRUE
Trbc2	2140.52	-0.166016	0.0308002	-5.39009	7.04236190809422e-08	9.1003797976192e-06	TRUE
Dlgap1	78.7246	0.353302	0.0662172	5.3355	9.52818118142562e-08	1.21830333485028e-05	TRUE
Stat5b	1030.54	-0.238364	0.0448827	-5.31082	1.09130269320025e-07	1.38083893898994e-05	TRUE
Rpl41	7389.14	0.0807197	0.0153413	5.2616	1.42810673854769e-07	1.78837242815864e-05	TRUE
Sec61g	1475.52	0.190838	0.0367796	5.18868	2.11787296327448e-07	2.62508192703012e-05	TRUE
Nr4a2	42.5957	-0.295195	0.0571429	-5.16591	2.39267694019417e-07	2.93574210025642e-05	TRUE
Stk17b	2748.5	-0.138782	0.0270958	-5.12189	3.02481866561655e-07	3.67424723312443e-05	TRUE
Smad7	1492.56	-0.190027	0.0371223	-5.11894	3.07259769543449e-07	3.69533110954878e-05	TRUE
Ccnb1ip1	61.6946	0.322884	0.0631986	5.10903	3.23819606846702e-07	3.85631055330087e-05	TRUE
Polr2a	1294.99	-0.203307	0.0398535	-5.10135	3.37239593037517e-07	3.97713527827837e-05	TRUE
Camk1d	2472.29	-0.144099	0.0284494	-5.06511	4.08169759533015e-07	4.68888055734317e-05	TRUE
Gm43661	31.8746	-0.273452	0.0539924	-5.06464	4.09172091115811e-07	4.68888055734317e-05	TRUE
H3f3b	4563.58	-0.102371	0.0202074	-5.066	4.06264652097803e-07	4.68888055734317e-05	TRUE
Dusp16	87.2968	-0.336654	0.0669076	-5.03163	4.86333810490312e-07	5.46990444076465e-05	TRUE
Dgkb	88.1328	0.340719	0.0676936	5.03325	4.82245226143098e-07	5.46990444076465e-05	TRUE
Gclm	847.65	0.239551	0.0481827	4.97172	6.63599423917892e-07	7.39517633241343e-05	TRUE
Sgms1	890.978	-0.232639	0.0471616	-4.9328	8.1061212628835e-07	8.87072567389603e-05	TRUE
Rlim	674.543	-0.255292	0.0517413	-4.93401	8.05602011303254e-07	8.87072567389603e-05	TRUE
Il31ra	1709.01	-0.172995	0.0351826	-4.91706	8.78537299164346e-07	9.52820765441903e-05	TRUE
Elmsan1	574.033	-0.268927	0.0548988	-4.89859	9.65283566914152e-07	0.000103764	TRUE
Rpl36	6675.21	0.0789855	0.0162547	4.85923	1.17840324759991e-06	0.000125562	TRUE
Tomm7	1551.36	0.174352	0.0359935	4.84399	1.27254267340478e-06	0.000134414	TRUE
Kpna4	1767.14	-0.165518	0.0343003	-4.82554	1.39621113867374e-06	0.000146205	TRUE
Clint1	1919.59	-0.15909	0.0330752	-4.80994	1.50971892021674e-06	0.00015674	TRUE
Mta1	286.868	0.311905	0.0649968	4.79878	1.59637248699384e-06	0.000164332	TRUE
Afm	141.307	0.333446	0.0696767	4.78561	1.70465773389675e-06	0.000174004	TRUE
Cdk11b	998.728	-0.217825	0.045705	-4.7659	1.8801591942223e-06	0.000190319	TRUE
Kcnip4	22.0473	0.214714	0.0452887	4.741	2.12661739326117e-06	0.000213488	TRUE
Atg2a	293.446	-0.310814	0.065769	-4.72585	2.29159656056108e-06	0.000228164	TRUE
Gm15441	142.851	0.326203	0.0696776	4.68161	2.84635474617864e-06	0.000281095	TRUE
Cebpb	194.429	-0.32283	0.0691956	-4.66547	3.07907874703998e-06	0.000301626	TRUE
Dusp5	246.337	-0.316188	0.0678788	-4.65813	3.19089314115785e-06	0.000310078	TRUE
Tra2a	1223.91	-0.190988	0.0410775	-4.64945	3.32819492498552e-06	0.000320854	TRUE
A930024E05Rik	206.953	-0.318031	0.0686388	-4.6334	3.59699929105943e-06	0.000344037	TRUE
Sox4	198.192	-0.319276	0.068935	-4.63155	3.62931955092245e-06	0.000344417	TRUE
Tbc1d15	594.591	-0.25108	0.0544578	-4.61054	4.01629001836814e-06	0.000378185	TRUE
Bloc1s4	294.121	-0.299791	0.0650642	-4.60762	4.07306076490598e-06	0.000380581	TRUE
Il1rapl1	229.934	0.310601	0.0674447	4.60527	4.11939091634125e-06	0.000381971	TRUE
Gm20400	841.179	-0.218604	0.0476787	-4.58494	4.54114604924694e-06	0.000417889	TRUE
Lcp1	3494.7	0.106486	0.0235847	4.51504	6.33053415990238e-06	0.000569607	TRUE
Ddx3x	535.382	-0.255749	0.0566309	-4.51606	6.30013287263807e-06	0.000569607	TRUE
Phf6	690.702	-0.236736	0.0524057	-4.51738	6.26092151117756e-06	0.000569607	TRUE
Mex3c	229.38	-0.305464	0.0678615	-4.50129	6.75417690352383e-06	0.000603257	TRUE
Med16	173.03	-0.31271	0.0695896	-4.49364	7.00175009491606e-06	0.000616306	TRUE
Dip2b	1164.19	-0.187874	0.0417948	-4.49514	6.95226566459785e-06	0.000616306	TRUE
Ifngr2	679.146	-0.231621	0.0515919	-4.48947	7.13992140547601e-06	0.000623947	TRUE
Slx1b	117.788	0.310207	0.0693412	4.47363	7.69036278373992e-06	0.000667249	TRUE
Gm11808	1805.07	0.149839	0.0335943	4.46025	8.18657347184283e-06	0.000705265	TRUE
Avl9	635.266	-0.236865	0.0531544	-4.45616	8.34393439733865e-06	0.000713759	TRUE
Rpl36a	4960.3	0.0855341	0.0192387	4.44593	8.75141386624751e-06	0.000743381	TRUE
Rps26	7383.83	0.0680377	0.0153607	4.42933	9.45266185364952e-06	0.000797371	TRUE
Selenop	969.799	0.204764	0.0466785	4.38669	1.15089802424247e-05	0.000964135	TRUE
Ms4a1	29.0652	0.229528	0.0523591	4.38373	1.16664428641252e-05	0.000970632	TRUE
Lncpint	1010.72	-0.195235	0.0446683	-4.37078	1.23803627740027e-05	0.00101611	TRUE
Bola2	850.574	0.209564	0.0479311	4.37218	1.23009678330992e-05	0.00101611	TRUE
Rell1	223.239	-0.295459	0.0676998	-4.36426	1.27555002782365e-05	0.00103987	TRUE
Rhob	42.7861	-0.252555	0.0579775	-4.35608	1.32411116127467e-05	0.00107227	TRUE
Nfkbiz	420.281	-0.302557	0.0694815	-4.3545	1.33369873071308e-05	0.00107288	TRUE
Taf7	550.067	-0.243124	0.0558573	-4.35259	1.34538856190544e-05	0.00107516	TRUE
Actg1	5988.83	0.0748381	0.0172448	4.33975	1.42647864989586e-05	0.00112516	TRUE
H2-Ab1	103.755	0.296904	0.0683956	4.34098	1.41848290081417e-05	0.00112516	TRUE
Gm16196	72.0414	0.279939	0.0654438	4.27754	1.88966314718891e-05	0.00148089	TRUE
Gm8369	862.492	-0.207882	0.0486462	-4.27335	1.9255559942837e-05	0.00149934	TRUE
Slc25a40	307.26	-0.276759	0.0648481	-4.26781	1.97401550956203e-05	0.00152728	TRUE
Fbxo33	462.751	-0.252544	0.0592275	-4.26397	2.00830426614124e-05	0.00153427	TRUE
mt-Cytb	6649.69	0.0695584	0.0163109	4.26453	2.00319425682793e-05	0.00153427	TRUE
Chtf8	337.288	0.267452	0.0630196	4.24395	2.19618120739191e-05	0.00166021	TRUE
Atp5mpl	1447.69	0.16817	0.03963	4.24351	2.20049205414114e-05	0.00166021	TRUE
Per1	211.485	-0.290697	0.0685416	-4.24118	2.22347525343913e-05	0.00166719	TRUE
Crybg1	453.738	-0.249003	0.0587684	-4.23703	2.26498467951803e-05	0.0016879	TRUE
Trim13	26.7753	-0.214243	0.0505879	-4.23507	2.28485555475894e-05	0.00169233	TRUE
Gch1	163.209	-0.292762	0.0696112	-4.20566	2.60316212185104e-05	0.0019164	TRUE
Gm20186	128.172	-0.289642	0.0688967	-4.20401	2.62227528912058e-05	0.00191884	TRUE
Spty2d1	262.256	-0.280078	0.0668242	-4.19127	2.77396418240177e-05	0.00201769	TRUE
Cnn2	3839.16	0.0929843	0.0221967	4.1891	2.80065257591393e-05	0.00202497	TRUE
Laptm5	3817.04	0.093431	0.0223484	4.18066	2.90667048463307e-05	0.00208919	TRUE
Purb	1263.04	0.169789	0.0406924	4.17249	3.01287555268929e-05	0.00215279	TRUE
Hbs1l	562.485	-0.229259	0.055336	-4.14303	3.42745791053207e-05	0.0024347	TRUE
Tut4	1520.94	-0.156317	0.0378667	-4.12808	3.65811696377664e-05	0.00256851	TRUE
Cap1	1690.11	0.144682	0.035043	4.1287	3.6481643234127e-05	0.00256851	TRUE
Tmem64	423.574	-0.247507	0.0602047	-4.11109	3.9380280028006e-05	0.00274915	TRUE
Gm26619	29.7873	0.21417	0.0522085	4.1022	4.09246590305014e-05	0.00284064	TRUE
E230001N04Rik	252.618	0.274218	0.0672828	4.0756	4.58962920700995e-05	0.00316763	TRUE
Hnrnph1	665.596	-0.213374	0.0525262	-4.06223	4.86052540903366e-05	0.00333564	TRUE
Arhgap31	488.358	-0.240256	0.059294	-4.05195	5.07923073999019e-05	0.00346615	TRUE
Gapdh	1470.92	-0.149652	0.0369838	-4.04642	5.20063224078558e-05	0.00352917	TRUE
Nub1	793.423	-0.198439	0.0491037	-4.04121	5.31753288436001e-05	0.00356862	TRUE
Trim36	71.0773	-0.264727	0.0655	-4.04164	5.30792275212035e-05	0.00356862	TRUE
Pim1	403.974	-0.244409	0.0605745	-4.03485	5.46377491158472e-05	0.00364662	TRUE
Rplp2	6605.58	0.0655044	0.016328	4.01178	6.02617155392093e-05	0.00399999	TRUE
Eef1a1	8808.86	0.0557317	0.0139204	4.00361	6.23838823803147e-05	0.00411835	TRUE
Hist1h2bj	12.9856	-0.144487	0.036144	-3.99755	6.40022683098174e-05	0.00420235	TRUE
AC113595.1	49.8674	0.243848	0.0611533	3.98749	6.67773437143536e-05	0.00436099	TRUE
Foxo3	387.363	-0.246405	0.0621007	-3.96783	7.25313397057352e-05	0.00471143	TRUE
Nrip1	1276.61	-0.1608	0.0405981	-3.96078	7.47043936376078e-05	0.00482678	TRUE
Rnf40	210.826	-0.27014	0.0683676	-3.95129	7.77318334871453e-05	0.00499581	TRUE
Gpr18	1088.11	-0.170031	0.0430799	-3.94686	7.91816489596407e-05	0.00506221	TRUE
D730003K21Rik	18.9918	-0.174972	0.0444885	-3.93297	8.39011384204433e-05	0.00533585	TRUE
Rps27rt	858.759	0.194207	0.0494498	3.92736	8.5883712549791e-05	0.00543349	TRUE
Gm47283	482.713	-0.229389	0.0584905	-3.92182	8.78843875856172e-05	0.00553125	TRUE
Wdr1	1523.56	0.143262	0.0366189	3.91225	9.14396068914416e-05	0.00569689	TRUE
Gm4117	25.2692	0.19429	0.0496626	3.91221	9.14542180855956e-05	0.00569689	TRUE
Hist1h4d	306.839	0.256323	0.0659054	3.88926	0.000100551	0.00619996	TRUE
Gm19412	18.1005	0.154612	0.0397432	3.89027	0.000100133	0.00619996	TRUE
S100a8	64.4061	0.243205	0.0626086	3.88453	0.00010253	0.00629006	TRUE
Fcmr	26.8463	0.194667	0.0502024	3.87764	0.000105473	0.00643809	TRUE
Zc3hav1	1532.1	-0.142305	0.0368464	-3.86213	0.000112405	0.00682692	TRUE
Gm3448	128.779	0.268555	0.06957	3.86021	0.000113287	0.00684628	TRUE
Ndufb1-ps	729.396	0.195151	0.0505789	3.85835	0.000114157	0.00686466	TRUE
Churc1	899.362	-0.179248	0.0468104	-3.82924	0.000128542	0.00769164	TRUE
Mpzl3	129.388	-0.265983	0.0695915	-3.82207	0.000132337	0.00787992	TRUE
Tex2	269.941	-0.259024	0.0680999	-3.8036	0.000142611	0.00845023	TRUE
Ube2q1	586.828	0.207886	0.0547044	3.80016	0.000144603	0.00852669	TRUE
Gm9889	70.4956	-0.24567	0.0653291	-3.76051	0.00016957	0.00992805	TRUE
Btg3	390.603	-0.230388	0.0612757	-3.75987	0.000170004	0.00992805	TRUE
Cdk8	7234.66	0.0584628	0.0156258	3.74143	0.000182973	0.0106343	TRUE
Erh	281.362	-0.245113	0.0656036	-3.73628	0.000186764	0.010803	TRUE
Trib1	27.4704	-0.189105	0.0506731	-3.73186	0.000190073	0.0109423	TRUE
Gm44148	261.915	0.247699	0.0668656	3.70443	0.000211866	0.0120823	TRUE
Id2	324.242	-0.241578	0.065206	-3.70484	0.00021152	0.0120823	TRUE
Satb1	3289.45	-0.0903157	0.024407	-3.7004	0.000215263	0.0122187	TRUE
Nol10	262.301	-0.246184	0.0665939	-3.6968	0.000218335	0.0123354	TRUE
Taf4b	181.843	-0.254227	0.0692343	-3.67197	0.000240685	0.0135352	TRUE
Stxbp3	336.354	0.236815	0.0645682	3.66768	0.000244759	0.013667	TRUE
Tsc22d4	1450.91	0.136276	0.0371614	3.66714	0.000245279	0.013667	TRUE
Ctsd	1210.81	0.149535	0.0408056	3.66456	0.000247763	0.0137424	TRUE
Gm10101	21.9994	0.171874	0.046942	3.6614	0.000250839	0.0138497	TRUE
Trbc1	995.056	-0.16334	0.044627	-3.66011	0.000252107	0.0138568	TRUE
Zkscan1	263.462	-0.241876	0.0662637	-3.65021	0.000262029	0.0143372	TRUE
Cybc1	440.598	0.223536	0.06128	3.64778	0.000264512	0.0144082	TRUE
Sdhaf1	544.309	-0.208158	0.0571328	-3.64341	0.000269049	0.0145899	TRUE
5031425E22Rik	708.479	-0.189023	0.0519442	-3.63897	0.000273736	0.0147781	TRUE
Traf6	366.148	-0.225789	0.0620788	-3.63714	0.000275686	0.0148175	TRUE
Tiparp	228.992	-0.246406	0.0678796	-3.63005	0.000283368	0.0151633	TRUE
Hectd4	364.249	-0.23059	0.0635718	-3.62724	0.000286463	0.0152617	TRUE
Atf4	479.779	-0.209115	0.0576928	-3.62463	0.000289374	0.0153495	TRUE
Gm45552	559.447	0.199336	0.055216	3.61012	0.000306057	0.0160938	TRUE
Stk38	1701.31	0.127661	0.0353527	3.61106	0.000304942	0.0160938	TRUE
Klhl24	525.522	-0.20547	0.0569397	-3.60856	0.000307904	0.0161212	TRUE
Aff4	920.175	-0.169255	0.0469207	-3.60726	0.000309451	0.0161326	TRUE
Cox7c	2037.97	0.115135	0.0320229	3.59538	0.000323916	0.0168146	TRUE
Phf23	438.051	-0.214831	0.059799	-3.59255	0.000327452	0.0169258	TRUE
Zfand2a	107.739	-0.247814	0.0690429	-3.58928	0.000331599	0.0170675	TRUE
Cep120	405.482	-0.21656	0.0604029	-3.58527	0.000336735	0.0172587	TRUE
Tcf12	1185.46	-0.148898	0.0417065	-3.57013	0.000356802	0.0182104	TRUE
Gm10563	25.3848	-0.179177	0.0502215	-3.56773	0.000360087	0.0182858	TRUE
Tada2b	101.136	0.244224	0.0684705	3.56686	0.00036129	0.0182858	TRUE
Bpifa2	126.644	-0.247917	0.0695464	-3.56477	0.000364169	0.018355	TRUE
Cycs	923.878	-0.163151	0.0458582	-3.55773	0.000374069	0.0187761	TRUE
Mfsd6	369.674	-0.221168	0.0625729	-3.53456	0.000408453	0.0204176	TRUE
Hecw2	18.1027	-0.155154	0.0439302	-3.53184	0.000412685	0.0205446	TRUE
Rmrp	11.3861	0.119404	0.0338985	3.5224	0.000427653	0.0210312	TRUE
Actb	9332.16	0.0474438	0.0134684	3.52259	0.000427355	0.0210312	TRUE
Gm50211	40.5295	-0.203283	0.0576922	-3.52358	0.000425765	0.0210312	TRUE
Plec	879.402	-0.167066	0.0474531	-3.52066	0.00043048	0.0210848	TRUE
Kmt2d	358.858	-0.218113	0.0621057	-3.51197	0.000444806	0.021699	TRUE
Bach2	2918.71	-0.0915643	0.0260807	-3.51081	0.000446742	0.0217063	TRUE
Fubp1	1749.72	0.121529	0.0347467	3.49758	0.000469508	0.0227216	TRUE
BE692007	862.833	0.166071	0.0475958	3.48918	0.000484496	0.0233539	TRUE
Enthd1	14.8416	-0.136036	0.0390145	-3.48681	0.000488814	0.0234689	TRUE
1700056E22Rik	116.986	-0.240831	0.0693406	-3.47316	0.000514366	0.0245984	TRUE
Homer1	74.376	-0.229351	0.0660846	-3.47056	0.000519366	0.0247402	TRUE
Smpdl3a	631.911	0.185987	0.0536285	3.46807	0.000524214	0.0248736	TRUE
Hsd11b1	1428.86	0.129681	0.0374189	3.46565	0.000528945	0.0250004	TRUE
Atg13	249.174	-0.23365	0.0675252	-3.46018	0.000539807	0.0254149	TRUE
Atp5e	3610.72	0.0793928	0.0229616	3.45764	0.000544938	0.0255574	TRUE
Dhx38	188.507	-0.238881	0.069125	-3.45578	0.000548711	0.0256354	TRUE
Senp2	665.913	-0.182016	0.0527175	-3.45266	0.000555078	0.0258335	TRUE
Adcy7	934.794	0.156661	0.0454381	3.4478	0.000565183	0.0262033	TRUE
Fmr1	390.138	-0.214548	0.0623056	-3.44348	0.000574273	0.0265235	TRUE
Pabpc1	4059.97	0.0738191	0.021457	3.44032	0.00058102	0.0267335	TRUE
Ndufa5	789.304	0.167203	0.0486438	3.4373	0.000587552	0.0269321	TRUE
Cd52	6018.97	0.0587855	0.0172206	3.41368	0.00064092	0.0292679	TRUE
Ubr4	592.302	-0.185364	0.0543352	-3.41149	0.000646082	0.0293931	TRUE
Crem	163.089	-0.236865	0.0694897	-3.40863	0.000652892	0.0295921	TRUE
Actn1	1619.53	0.119932	0.0352669	3.40069	0.000672166	0.0303524	TRUE
Mob4	876.639	-0.159958	0.0471797	-3.39039	0.000697936	0.0313994	TRUE
Ddx23	579.41	-0.186106	0.0549281	-3.38817	0.000703595	0.0315372	TRUE
Gm28731	15.0825	-0.138202	0.0408045	-3.38693	0.000706801	0.0315644	TRUE
Urgcp	344.761	0.211895	0.0626219	3.38371	0.000715128	0.0315878	TRUE
Ppp1r9b	354.208	-0.212711	0.0628607	-3.38385	0.000714782	0.0315878	TRUE
4930549G23Rik	65.7427	0.217371	0.0642073	3.38545	0.000710611	0.0315878	TRUE
Rap1b	3059.23	-0.0854719	0.0252907	-3.37957	0.000725983	0.0319511	TRUE
Trav14-2	154.121	0.23525	0.0696333	3.37841	0.000729054	0.0319705	TRUE
Gm33104	8.28448	-0.103485	0.0306668	-3.3745	0.000739495	0.0321959	TRUE
P2ry10b	115.366	-0.229927	0.0681259	-3.37503	0.000738077	0.0321959	TRUE
Ywhaz	3070.54	0.0849397	0.0251884	3.37218	0.000745765	0.0323529	TRUE
Ms4a6b	2943.57	0.0867288	0.0257659	3.36602	0.000762599	0.0329655	TRUE
Phf2	362.396	0.210432	0.0626088	3.36105	0.000776463	0.0333491	TRUE
Rpl35a	7692.87	0.0504959	0.0150246	3.36087	0.000776964	0.0333491	TRUE
Rpl34	7184.81	0.0524312	0.0156084	3.35916	0.000781788	0.0334379	TRUE
S100a6	69.5444	0.219683	0.0655896	3.34935	0.000810018	0.0345238	TRUE
Ubc	2115.69	-0.103464	0.0309207	-3.34612	0.000819513	0.0348014	TRUE
Wdr45b	259.414	-0.226168	0.0676281	-3.3443	0.000824912	0.0348014	TRUE
Son	2256.95	0.0995173	0.0297579	3.34423	0.000825127	0.0348014	TRUE
Rpl6	7114.46	0.0523434	0.015673	3.33972	0.00083862	0.0352481	TRUE
Eif2s3y	12.3382	0.12251	0.0368321	3.32618	0.000880447	0.0368786	TRUE
Srgn	2033.39	-0.104778	0.0315378	-3.3223	0.000892781	0.0372667	TRUE
Myo3b	26.447	0.167078	0.050505	3.30815	0.000939142	0.0388019	TRUE
Dnajb9	387.606	-0.202152	0.061103	-3.30838	0.000938371	0.0388019	TRUE
Mrpl52	1516.23	0.120541	0.0364251	3.30928	0.000935364	0.0388019	TRUE
mt-Nd5	3001.58	0.084871	0.0257332	3.29812	0.000973359	0.0400793	TRUE
Mycbp2	2268.27	-0.0980848	0.029764	-3.29542	0.000982736	0.0403287	TRUE
Atp11b	1578.88	-0.117325	0.0356614	-3.28998	0.00100196	0.040979	TRUE
Bcl10	651.805	-0.174471	0.0531007	-3.28566	0.00101743	0.041472	TRUE
Usp22	228.338	-0.221244	0.0674754	-3.27888	0.00104218	0.0423392	TRUE
Tex30	268.136	-0.21678	0.0662718	-3.27108	0.00107138	0.0433801	TRUE
2010016I18Rik	418.285	0.199973	0.0611833	3.26842	0.00108151	0.0436447	TRUE
Slco2a1	13.6813	0.12652	0.0387875	3.26188	0.00110677	0.0445163	TRUE
Rnaseh2c	973.333	-0.147436	0.0452313	-3.2596	0.00111571	0.0447277	TRUE
Gm20559	479.057	0.188912	0.0581053	3.25119	0.00114923	0.0456199	TRUE
Grid2	28.3205	0.1617	0.0497247	3.2519	0.00114636	0.0456199	TRUE
Acap1	1248.76	0.133913	0.0411695	3.25271	0.00114309	0.0456199	TRUE
Tm9sf2	762.529	0.16644	0.0513298	3.24257	0.00118459	0.0468703	TRUE
Gm20750	6.76859	-0.0904519	0.0279064	-3.24126	0.00119003	0.0469328	TRUE
Maff	32.1677	-0.17231	0.0532249	-3.2374	0.00120623	0.0474179	TRUE
Pofut2	174.934	-0.225016	0.0696684	-3.22982	0.00123869	0.0485366	TRUE
Hspbap1	454.087	-0.190843	0.0591153	-3.22832	0.00124521	0.0486354	TRUE
Cks2	86.2866	-0.217684	0.0674991	-3.22499	0.00125979	0.0487346	TRUE
Hspa1a	8.75714	0.0988247	0.0306422	3.22512	0.00125919	0.0487346	TRUE
Pdcd1lg2	43.1669	-0.188898	0.0585656	-3.22541	0.00125793	0.0487346	TRUE
Cd46	89.6658	-0.217472	0.0675143	-3.22113	0.00127685	0.0492262	TRUE
Pde7a	1101.83	-0.140338	0.0435793	-3.22029	0.0012806	0.0492262	TRUE
Rbm39	3967.54	-0.0703243	0.0218597	-3.21708	0.00129502	0.0494674	TRUE
Usp12	386.818	-0.198222	0.0616153	-3.21709	0.00129499	0.0494674	TRUE
Snrpg	2907.37	0.0836871	0.0260823	3.20859	0.0013339	0.0507927	FALSE
Gm26740	1741.25	0.110003	0.0343769	3.19991	0.0013747	0.0521827	FALSE
Birc3	636.283	-0.170031	0.0533488	-3.18716	0.00143676	0.0543688	FALSE
Cdkn1b	1362.75	-0.122889	0.0385714	-3.18601	0.00144252	0.0544171	FALSE
Prdx6	1726.92	-0.115706	0.0364684	-3.17276	0.00150998	0.056263	FALSE
Fnbp4	739.229	-0.159965	0.0504033	-3.1737	0.00150509	0.056263	FALSE
Gucy1b2	72.7505	0.200974	0.0633348	3.17319	0.00150773	0.056263	FALSE
Tnfrsf13c	16.7496	0.130231	0.0410249	3.17444	0.00150125	0.056263	FALSE
Ttc33	228.942	0.21433	0.0677653	3.16282	0.00156249	0.0580414	FALSE
Mllt11	116.573	0.216676	0.0686746	3.15512	0.00160433	0.059414	FALSE
Napsa	22.9063	0.145757	0.0462146	3.15392	0.00161092	0.0594766	FALSE
Arhgap45	3657.32	0.0718889	0.0228149	3.15097	0.00162731	0.0598998	FALSE
Wwox	715.087	-0.160175	0.0508775	-3.14826	0.00164246	0.060275	FALSE
Eno1b	212.355	0.213809	0.0680249	3.14309	0.00167174	0.0611645	FALSE
Mdk	17.3104	-0.13589	0.0432882	-3.1392	0.00169409	0.061796	FALSE
Hist2h2ac	139.609	0.21806	0.0696441	3.13106	0.00174176	0.0633449	FALSE
Iglc2	37.955	0.178513	0.0571437	3.12393	0.00178452	0.064706	FALSE
Psmc6	614.146	0.168338	0.0539548	3.11998	0.00180861	0.0653844	FALSE
Ripk2	231.256	-0.210743	0.0675969	-3.11764	0.00182303	0.0657102	FALSE
Ebf1	49.5074	0.188616	0.0605407	3.11553	0.00183614	0.0657922	FALSE
0610012G03Rik	634.811	-0.166411	0.0534128	-3.11557	0.0018359	0.0657922	FALSE
Gm10827	29.012	-0.163125	0.0525039	-3.10691	0.00189051	0.0673433	FALSE
Rgcc	1042.78	-0.140099	0.0450855	-3.1074	0.00188738	0.0673433	FALSE
Sae1	830.869	-0.150958	0.0486052	-3.1058	0.00189765	0.0673998	FALSE
Saraf	2425.07	0.0917144	0.02957	3.1016	0.00192476	0.0681635	FALSE
Trav7n-4	19.0696	-0.139576	0.0451022	-3.09467	0.00197034	0.0695749	FALSE
Gls	971.204	-0.141298	0.0457617	-3.0877	0.00201713	0.0710204	FALSE
Vmn2r97	101.605	0.211876	0.0687176	3.08329	0.00204728	0.0718736	FALSE
Exoc7	257.233	0.20439	0.0664023	3.07805	0.0020836	0.0729379	FALSE
Rnf213	641.487	-0.162743	0.0529347	-3.07441	0.0021092	0.073622	FALSE
Rps15a	8321.98	0.0441758	0.0143764	3.0728	0.00212063	0.0738088	FALSE
Scand1	1915.14	-0.10047	0.0327181	-3.07077	0.00213505	0.0740983	FALSE
Utp20	271.046	-0.20093	0.0656549	-3.06039	0.00221048	0.0764976	FALSE
Il2rg	3202.51	0.0749923	0.0245366	3.05634	0.00224058	0.0773193	FALSE
Cbx3	1376.46	0.120157	0.0393613	3.05267	0.00226819	0.0780501	FALSE
Pex7	217.398	-0.208876	0.0684665	-3.05077	0.00228257	0.0783231	FALSE
Bank1	59.2257	0.18278	0.0599772	3.04749	0.00230762	0.0789596	FALSE
Nsmce1	892.718	-0.146064	0.048079	-3.038	0.00238154	0.0812601	FALSE
Ndufs7	1205.31	-0.123848	0.0408619	-3.03089	0.00243838	0.0827346	FALSE
Atl3	403.091	-0.189875	0.0626437	-3.03103	0.00243722	0.0827346	FALSE
Als2	74.7836	-0.19695	0.0650887	-3.02587	0.00247916	0.0833369	FALSE
Ppp1r15b	415.053	-0.1842	0.0609004	-3.02461	0.00248953	0.0833369	FALSE
Crtc2	217.708	-0.206023	0.0681181	-3.0245	0.00249043	0.0833369	FALSE
Gm47772	36.967	0.168367	0.0556558	3.02515	0.00248508	0.0833369	FALSE
Nck1	621.318	0.165047	0.0545636	3.02485	0.00248753	0.0833369	FALSE
S100a9	74.629	0.199343	0.0659653	3.02193	0.00251166	0.0838162	FALSE
Ier5	1094.25	-0.131629	0.0436422	-3.01609	0.00256056	0.0852141	FALSE
Ier2	1374.03	-0.118678	0.0393984	-3.01225	0.0025932	0.0860643	FALSE
Cytip	3355.27	-0.0723936	0.0240601	-3.00886	0.00262227	0.086792	FALSE
Abt1	173.855	-0.209149	0.0695939	-3.00528	0.00265335	0.0875823	FALSE
Morf4l2	556.016	-0.166982	0.0555894	-3.00385	0.00266589	0.0877576	FALSE
Nfkbid	330.511	-0.193821	0.0646029	-3.00019	0.00269808	0.0882017	FALSE
Cd19	10.9311	0.102766	0.0342418	3.00119	0.00268926	0.0882017	FALSE
Epha6	8.18646	0.0892187	0.0297411	2.99985	0.00270116	0.0882017	FALSE
Wdr38	24.7338	0.147457	0.0491692	2.99896	0.00270899	0.0882202	FALSE
Kbtbd2	396.98	-0.187448	0.0625233	-2.99805	0.00271709	0.0882472	FALSE
Ankrd49	295.943	0.194375	0.0649515	2.99262	0.00276593	0.089594	FALSE
Fbrsl1	294.681	-0.19505	0.0652287	-2.99025	0.00278752	0.0900531	FALSE
Ddx3y	11.0172	0.10588	0.0354195	2.98931	0.00279613	0.0900917	FALSE
Hist1h1b	36.5509	-0.168866	0.0565124	-2.98812	0.00280695	0.0902012	FALSE
Gm27162	41.5618	-0.174194	0.0583586	-2.98488	0.00283685	0.0906823	FALSE
A930015D03Rik	217.692	0.20664	0.0692254	2.98503	0.00283548	0.0906823	FALSE
Cd3e	4319.4	0.0621907	0.0208438	2.98366	0.00284823	0.0908071	FALSE
Malat1	8970.19	0.0410536	0.0137791	2.97942	0.00288795	0.0918321	FALSE
Zfp593	365.121	-0.184543	0.0620222	-2.97544	0.00292567	0.0927889	FALSE
Srsf11	1989.21	-0.0972344	0.0327758	-2.96665	0.00301059	0.0949861	FALSE
Snrpd1	875.773	-0.139064	0.0468688	-2.96709	0.00300633	0.0949861	FALSE
Fasl	116.942	-0.205321	0.0692538	-2.96476	0.00302915	0.0953241	FALSE
Cenpq	286.644	-0.194614	0.0656636	-2.96381	0.00303859	0.0953742	FALSE
6430590A07Rik	137.159	0.206217	0.0696637	2.96018	0.00307457	0.0962547	FALSE
Kif21b	1138.33	-0.123718	0.0419174	-2.95147	0.0031627	0.098506	FALSE
Gm45069	21.8537	0.13403	0.0453995	2.95224	0.00315476	0.098506	FALSE
Arih1	1093.46	-0.131755	0.0446861	-2.94846	0.00319364	0.0992151	FALSE
Plk3	89.0544	-0.19671	0.0667462	-2.94714	0.00320729	0.0992705	FALSE
mt-Nd2	4332.23	0.061739	0.0209518	2.94671	0.00321176	0.0992705	FALSE
Inpp5d	886.041	-0.139743	0.0475345	-2.93983	0.00328393	0.101243	FALSE
Tfdp1	223.075	0.198293	0.0675804	2.93419	0.00334424	0.102842	FALSE
Smc5	417.013	-0.177492	0.0605331	-2.93214	0.00336632	0.103259	FALSE
Gm17494	51.0834	0.177334	0.0605616	2.92816	0.00340974	0.104328	FALSE
Dynll1	2518.87	-0.0823613	0.0281722	-2.92349	0.00346128	0.105374	FALSE
Hspa8	5869.06	0.0512207	0.0175203	2.92351	0.00346113	0.105374	FALSE
Zfp52	129.55	-0.202822	0.0694061	-2.92226	0.00347504	0.105528	FALSE
1700094D03Rik	31.1689	-0.151209	0.0517701	-2.92077	0.00349168	0.105769	FALSE
Nxf1	619.907	-0.156153	0.0535837	-2.91419	0.00356608	0.107754	FALSE
Rwdd2b	55.6376	0.179656	0.0617006	2.91173	0.00359428	0.108337	FALSE
Hnrnpdl	1252.89	-0.121449	0.0417579	-2.90841	0.0036327	0.109224	FALSE
Zc3h13	760.428	-0.14778	0.05087	-2.90505	0.00367198	0.110132	FALSE
Crip1	2702.51	0.0793838	0.0273369	2.90391	0.00368538	0.110178	FALSE
Ngdn	622.281	0.15644	0.0538821	2.90337	0.00369165	0.110178	FALSE
Ranbp1	1248.63	-0.118645	0.0408811	-2.90219	0.00370568	0.110326	FALSE
Blk	8.62401	0.0900449	0.0310546	2.89957	0.0037368	0.11098	FALSE
Rpl4	4584.17	0.0583972	0.0201458	2.89872	0.00374687	0.111008	FALSE
Atp9b	698.873	-0.150006	0.0518322	-2.89407	0.00380278	0.11239	FALSE
Gm11290	157.962	0.201312	0.0696353	2.89095	0.00384084	0.11324	FALSE
Cdipt	963.47	0.13237	0.0458125	2.88939	0.00385987	0.113525	FALSE
Gm26533	26.0906	0.144873	0.0501821	2.88696	0.00388988	0.114131	FALSE
B230219D22Rik	950.84	0.136633	0.0473638	2.88475	0.00391719	0.114656	FALSE
Sars	781.553	0.141929	0.0492521	2.88168	0.00395566	0.115503	FALSE
Usp16	614.22	-0.154978	0.0538093	-2.88013	0.00397513	0.115794	FALSE
Arl4a	323.133	-0.187207	0.0650892	-2.87617	0.00402537	0.116976	FALSE
Ucp2	3545	0.0665786	0.0231546	2.87539	0.00403526	0.116984	FALSE
Cdc42	3197.97	0.0706318	0.0245772	2.87387	0.00405471	0.117268	FALSE
Oser1	361.028	-0.184436	0.0643001	-2.86836	0.004126	0.119029	FALSE
Il12rb2	11.4943	-0.100505	0.0350476	-2.86766	0.0041352	0.119029	FALSE
1110002L01Rik	119.129	0.19839	0.069202	2.86682	0.00414613	0.119061	FALSE
Zfp644	974.32	-0.128218	0.0447477	-2.86535	0.0041655	0.119336	FALSE
Ppp4r2	747.358	0.142907	0.0498978	2.864	0.00418325	0.119562	FALSE
Eno1	1167.85	-0.11807	0.0412419	-2.86286	0.00419831	0.119711	FALSE
Nt5c2	247.163	-0.196602	0.0686983	-2.86181	0.00421228	0.119828	FALSE
Hspe1	2092.51	-0.0894694	0.0312744	-2.86079	0.00422591	0.119935	FALSE
Riok1	457.453	-0.177267	0.062003	-2.859	0.00424977	0.120331	FALSE
Bahd1	122.894	-0.198089	0.0694052	-2.85409	0.00431604	0.121824	FALSE
Tesk1	178.672	0.196849	0.0690655	2.85018	0.00436939	0.121824	FALSE
Epb41	885.656	-0.133605	0.0468626	-2.85099	0.00435827	0.121824	FALSE
Gimap5	773.86	-0.140083	0.0490928	-2.85343	0.00432495	0.121824	FALSE
Metap2	646.317	0.150355	0.0527571	2.84994	0.00437272	0.121824	FALSE
Gm47882	78.6834	0.188606	0.0661564	2.85091	0.00435937	0.121824	FALSE
Fam13b	647.05	-0.150263	0.0526885	-2.8519	0.00434582	0.121824	FALSE
Ly6d	54.4344	0.170741	0.0599652	2.84734	0.00440867	0.122545	FALSE
Mdn1	526.994	-0.162778	0.0571947	-2.84604	0.00442665	0.122764	FALSE
4930439D14Rik	27.681	0.145006	0.0510264	2.84178	0.00448618	0.123943	FALSE
Rab2a	2039.72	-0.0897797	0.0315954	-2.84154	0.00448957	0.123943	FALSE
Cplane1	275.334	-0.190243	0.067105	-2.83501	0.00458245	0.12622	FALSE
Trio	164.877	-0.196777	0.0694417	-2.8337	0.00460129	0.126452	FALSE
Rnf11	181.091	0.19597	0.0692348	2.83051	0.00464736	0.12743	FALSE
Sfn	79.8988	-0.188734	0.0667472	-2.82759	0.00468995	0.127777	FALSE
Dusp11	1585.39	-0.104204	0.036854	-2.82748	0.00469156	0.127777	FALSE
mt-Co1	7659.91	0.0425312	0.0150378	2.8283	0.00467966	0.127777	FALSE
Rps15	3960.49	0.0621136	0.021986	2.82514	0.00472594	0.128425	FALSE
Fam168b	885.447	-0.132973	0.0471181	-2.82213	0.00477059	0.129112	FALSE
Ski	581.121	-0.155877	0.0552364	-2.822	0.00477246	0.129112	FALSE
Gm43388	6.48698	0.0710668	0.0252351	2.81619	0.00485973	0.13118	FALSE
Map2k3	209.381	0.1933	0.0687174	2.81297	0.0049086	0.131913	FALSE
Ly6e	4993.05	0.0538841	0.0191548	2.81309	0.00490672	0.131913	FALSE
Plekha8	23.2941	0.130001	0.0462865	2.80861	0.00497554	0.133417	FALSE
Trps1	234.274	-0.189177	0.0674549	-2.8045	0.00503943	0.134536	FALSE
Gm1976	112.79	0.193532	0.0689966	2.80495	0.00503243	0.134536	FALSE
U2af1	1108.65	-0.118907	0.0424429	-2.80157	0.00508544	0.134875	FALSE
Rgl2	241.414	-0.187591	0.0669485	-2.80201	0.0050785	0.134875	FALSE
BC051537	16.6467	0.112603	0.0401775	2.80263	0.00506872	0.134875	FALSE
Irgc1	24.6567	-0.139386	0.0497755	-2.80029	0.00510574	0.135119	FALSE
Dram2	323.046	0.181237	0.064738	2.79955	0.00511742	0.135133	FALSE
Tasor	905.775	0.129491	0.0462677	2.79874	0.0051303	0.13518	FALSE
Smim27	342.973	0.17879	0.0640297	2.7923	0.00523348	0.136882	FALSE
Abhd15	87.4548	0.186458	0.0667463	2.79354	0.00521351	0.136882	FALSE
Eme1	5.63897	-0.0721691	0.0258368	-2.79327	0.00521783	0.136882	FALSE
Zfp36l1	1952.16	-0.0901364	0.032285	-2.7919	0.00524	0.136882	FALSE
P2ry14	39.1929	-0.159367	0.0571424	-2.78894	0.0052881	0.137737	FALSE
Sqstm1	1494.67	-0.102803	0.0368668	-2.78849	0.00529539	0.137737	FALSE
Paqr3	16.6218	-0.113465	0.0409243	-2.77255	0.00556193	0.142889	FALSE
Gm17092	30.3298	0.147334	0.0531425	2.77242	0.00556404	0.142889	FALSE
Cyfip2	1235.56	-0.115176	0.0415349	-2.773	0.00555418	0.142889	FALSE
Prpf8	955.044	-0.132083	0.0475948	-2.77515	0.00551756	0.142889	FALSE
Pdcd6	809.978	-0.133616	0.0481813	-2.7732	0.00555087	0.142889	FALSE
Grap2	3131.38	-0.0696261	0.025099	-2.77406	0.00553611	0.142889	FALSE
6720427I07Rik	243.142	-0.186583	0.0673844	-2.76893	0.00562401	0.144124	FALSE
Snu13	1287.82	-0.109247	0.0395109	-2.76499	0.0056924	0.14557	FALSE
Sell	1867.76	0.0908403	0.0328886	2.76206	0.00574382	0.146269	FALSE
2300009A05Rik	557.81	-0.154693	0.0559964	-2.76256	0.00573499	0.146269	FALSE
Dapk1	140.911	-0.191119	0.0692987	-2.7579	0.00581731	0.147214	FALSE
Trav17	45.4655	0.164756	0.0597221	2.75872	0.00580289	0.147214	FALSE
Tfrc	105.487	-0.187907	0.0681228	-2.75836	0.00580927	0.147214	FALSE
Kdm4a	202.936	-0.188889	0.0685406	-2.75587	0.00585356	0.147517	FALSE
Rnf103	246.53	-0.184143	0.0668124	-2.75612	0.00584909	0.147517	FALSE
Tnfaip8l2	1277.86	0.10852	0.0394543	2.75053	0.00594981	0.149323	FALSE
Ppp2ca	1322.06	0.107667	0.0391431	2.75061	0.00594852	0.149323	FALSE
Fam219a	58.1448	-0.172858	0.0629388	-2.74645	0.00602441	0.150573	FALSE
Rel	573.502	-0.150629	0.0548434	-2.74653	0.00602301	0.150573	FALSE
E030030I06Rik	260.857	-0.183706	0.0669383	-2.74441	0.00606195	0.150582	FALSE
Ly6c1	1304.36	-0.11211	0.0408329	-2.74557	0.00604053	0.150582	FALSE
Ifit1	149.524	0.191206	0.0696707	2.74443	0.00606168	0.150582	FALSE
Dtymk	414.843	-0.168073	0.0612901	-2.74226	0.00610176	0.151261	FALSE
Pum1	911.372	-0.129786	0.0474182	-2.73706	0.00619916	0.15278	FALSE
Tmem80	260.687	0.182337	0.0666198	2.73697	0.00620074	0.15278	FALSE
Tbxa2r	550.152	0.154002	0.0562476	2.73793	0.00618266	0.15278	FALSE
Clec2d	1234.53	0.109388	0.0399843	2.73578	0.00622323	0.152819	FALSE
Atxn2l	746.728	-0.136919	0.0500614	-2.73502	0.00623774	0.152819	FALSE
H2-DMb2	31.6892	0.143274	0.0523875	2.73489	0.00624006	0.152819	FALSE
Slc25a3	2625.11	0.0752407	0.0275503	2.73103	0.00631364	0.154309	FALSE
Tmem56	5.66825	-0.0691827	0.0253513	-2.72896	0.00635346	0.15466	FALSE
Hist1h1a	27.5842	-0.141046	0.051673	-2.72959	0.00634133	0.15466	FALSE
Fam111a	174.153	0.189127	0.0693239	2.72816	0.00636884	0.154724	FALSE
Phlpp1	116.011	-0.189098	0.0693593	-2.72636	0.00640371	0.154843	FALSE
Zranb2	931.765	0.124094	0.0455234	2.72594	0.00641195	0.154843	FALSE
Mafg	55.0115	0.170405	0.0624828	2.72724	0.00638674	0.154843	FALSE
Bcar3	10.4308	0.0937624	0.0344273	2.72349	0.00645963	0.155685	FALSE
Sptan1	903.079	-0.127637	0.0469104	-2.72087	0.00651113	0.15578	FALSE
Abcb1a	55.6415	-0.171213	0.0628997	-2.722	0.0064889	0.15578	FALSE
Herc1	854.001	-0.128683	0.0472806	-2.72168	0.00649505	0.15578	FALSE
Cmss1	6316.5	-0.0459436	0.0168868	-2.72067	0.00651489	0.15578	FALSE
Il27ra	1487.42	0.100759	0.0370564	2.71907	0.00654656	0.15623	FALSE
Gm44686	125.159	-0.188173	0.069304	-2.71518	0.00662393	0.157766	FALSE
Gm12107	10.4118	-0.0922291	0.0339776	-2.71441	0.00663948	0.157827	FALSE
Rsrc2	1155.32	-0.112251	0.0414134	-2.7105	0.00671826	0.159267	FALSE
Il6st	900.882	-0.129551	0.047803	-2.7101	0.00672625	0.159267	FALSE
Chd3	2522.51	0.0756758	0.0279377	2.70874	0.00675402	0.159613	FALSE
Noct	125.784	0.18824	0.0695854	2.70517	0.0068269	0.161022	FALSE
1810041H14Rik	162.115	-0.188333	0.0696543	-2.70383	0.00685452	0.16136	FALSE
Rbm3	1907.25	-0.0886013	0.0328251	-2.6992	0.00695073	0.163309	FALSE
Stap1	518.905	0.153776	0.0569874	2.69842	0.00696692	0.163373	FALSE
Gm11084	134.779	0.187488	0.0695771	2.69468	0.00704552	0.164581	FALSE
Zfp213	122.158	-0.187305	0.0694973	-2.69514	0.00703581	0.164581	FALSE
Acot11	32.52	0.144938	0.0538265	2.6927	0.00708771	0.164932	FALSE
Rab26	19.0173	0.118701	0.044074	2.69323	0.00707626	0.164932	FALSE
Peak1	329.715	-0.170572	0.0634296	-2.68915	0.00716344	0.166058	FALSE
Fas	265.229	-0.177716	0.0660787	-2.68946	0.00715687	0.166058	FALSE
Polk	110.606	0.18592	0.0691688	2.68791	0.00718999	0.166356	FALSE
Dbf4	279.167	-0.177229	0.0660031	-2.68516	0.00724947	0.167157	FALSE
Gm45155	93.3219	0.182364	0.0679184	2.68504	0.00725214	0.167157	FALSE
Crppa	7.54232	0.0757361	0.028234	2.68244	0.00730863	0.167518	FALSE
Abcg1	480.091	-0.156475	0.0583324	-2.68247	0.00730811	0.167518	FALSE
A530088E08Rik	283.601	0.176335	0.0657373	2.68242	0.00730919	0.167518	FALSE
Utp14b	16.8218	-0.110722	0.0413169	-2.67983	0.00736588	0.168377	FALSE
Zfp207	780.548	0.133477	0.0498151	2.67945	0.00737438	0.168377	FALSE
Gm46218	77.0128	0.177849	0.06647	2.67562	0.00745908	0.169991	FALSE
Suco	657.557	-0.14407	0.0539215	-2.67184	0.0075437	0.17095	FALSE
Rab6b	304.946	0.173989	0.0651443	2.67082	0.00756658	0.17095	FALSE
Cxcr6	26.0138	0.131271	0.0491355	2.67161	0.00754891	0.17095	FALSE
Gm33728	6.26788	-0.0693484	0.0259675	-2.67059	0.00757188	0.17095	FALSE
Snrpf	1495.76	0.0997342	0.0373677	2.669	0.00760781	0.17095	FALSE
Tcf7	3617.83	0.0611273	0.0229103	2.66812	0.00762781	0.17095	FALSE
Naglu	75.4028	0.175803	0.0658773	2.66864	0.00761585	0.17095	FALSE
Kctd12	51.6094	-0.161103	0.0602962	-2.67186	0.00754327	0.17095	FALSE
Cxcr3	23.6221	0.12586	0.0471391	2.66997	0.00758575	0.17095	FALSE
Rpl7	6048.26	0.0457941	0.0171742	2.66644	0.0076659	0.171172	FALSE
Tsr3	276.768	0.174615	0.0654777	2.66678	0.0076582	0.171172	FALSE
Trbv16	356.699	0.168071	0.0632592	2.65686	0.00788723	0.175469	FALSE
Zfpl1	183.283	-0.183202	0.0689481	-2.6571	0.00788151	0.175469	FALSE
Itpkb	1382.55	-0.103572	0.0390096	-2.65504	0.00792983	0.176094	FALSE
Hexim1	180.268	-0.183336	0.069125	-2.65224	0.00799592	0.176915	FALSE
Chka	186.335	-0.183281	0.0690975	-2.6525	0.0079899	0.176915	FALSE
Polr1d	1916.98	-0.0861427	0.0325016	-2.65042	0.00803925	0.177551	FALSE
Rhoa	2820.48	0.0706676	0.0266887	2.64785	0.00810055	0.17858	FALSE
Timm13	1372.08	-0.101428	0.0383687	-2.64352	0.00820494	0.180553	FALSE
Fbxo38	640.665	-0.14077	0.0533423	-2.63898	0.00831549	0.182655	FALSE
Gm15340	6.58013	-0.0709905	0.0269421	-2.63492	0.00841561	0.184521	FALSE
Laptm4a	959.155	0.118376	0.0449652	2.63262	0.00847284	0.185441	FALSE
Gpi1	1702.07	0.0909518	0.034565	2.63132	0.00850528	0.185816	FALSE
D8Ertd738e	1595.6	-0.0952666	0.0362145	-2.63062	0.00852289	0.185866	FALSE
Mob3a	1112.3	0.110413	0.0420089	2.62832	0.0085807	0.186125	FALSE
Ccnk	362.85	-0.163937	0.0623673	-2.62858	0.00857425	0.186125	FALSE
Zcrb1	755.955	-0.13493	0.0513333	-2.6285	0.00857616	0.186125	FALSE
Idi1	91.5314	0.177072	0.0674846	2.62388	0.00869332	0.188231	FALSE
Bzw2	1225.48	-0.10649	0.0405987	-2.62298	0.00871635	0.188394	FALSE
Cd82	921.104	0.126423	0.0482248	2.62152	0.00875376	0.188482	FALSE
Ost4	1440.52	-0.101521	0.0387277	-2.62142	0.00875649	0.188482	FALSE
Gm49741	19.2521	0.115276	0.0439816	2.62101	0.00876696	0.188482	FALSE
Themis	2448.23	0.0743581	0.0284008	2.61817	0.0088403	0.189723	FALSE
Hadh	327.073	0.166197	0.0636841	2.60971	0.00906183	0.193792	FALSE
Nr4a1	191.614	-0.180433	0.0691265	-2.61019	0.00904926	0.193792	FALSE
Dgka	3242.77	0.0639134	0.0245116	2.60747	0.00912142	0.194724	FALSE
Ccdc124	600.535	-0.141546	0.0543036	-2.60656	0.00914556	0.194897	FALSE
Akap13	2777.43	-0.0698165	0.0268015	-2.60495	0.00918886	0.195476	FALSE
Yipf5	448.743	0.154674	0.0594121	2.60341	0.00923002	0.196009	FALSE
0610030E20Rik	435.061	0.157617	0.0605883	2.60143	0.00928352	0.196801	FALSE
Marf1	331.211	0.165886	0.0640211	2.59111	0.00956655	0.202448	FALSE
Gm47922	4.73146	-0.0600377	0.0231814	-2.58991	0.00960011	0.202804	FALSE
Il20rb	20.4936	-0.117731	0.045482	-2.58853	0.00963867	0.202996	FALSE
Tle4	844.989	-0.122947	0.0474996	-2.58839	0.0096426	0.202996	FALSE
Zfp873	109.379	0.17754	0.0686153	2.58747	0.00966836	0.203186	FALSE
Clk3	406.281	-0.156056	0.0604922	-2.57978	0.00988646	0.207411	FALSE
Lonrf1	17.4956	0.112006	0.0434507	2.57777	0.00994411	0.207902	FALSE
Arf4	959.625	-0.118711	0.0460438	-2.57821	0.00993131	0.207902	FALSE
Kdm7a	734.513	-0.131985	0.0513119	-2.57221	0.0101052	0.210859	FALSE
Psap	1500.44	0.095325	0.037067	2.57169	0.0101203	0.210859	FALSE
Tagln2	2129.42	0.0790206	0.0307544	2.56941	0.0101873	0.211691	FALSE
Ctsh	11.539	0.0850366	0.0330992	2.56914	0.010195	0.211691	FALSE
Calm2	1403.02	-0.0983399	0.0383141	-2.56667	0.0102679	0.21284	FALSE
Zfp511	330.136	-0.163327	0.0636584	-2.56568	0.0102974	0.213087	FALSE
Mylip	607.022	-0.145332	0.0566716	-2.56445	0.0103339	0.213479	FALSE
Rpsa	8691.1	0.0359723	0.0140322	2.56355	0.0103607	0.213669	FALSE
Shisa5	4895.93	0.0498278	0.0194536	2.56136	0.0104262	0.214656	FALSE
Bmyc	402.51	-0.154775	0.0604712	-2.55948	0.0104828	0.215457	FALSE
Preb	436.268	0.153114	0.0598797	2.55702	0.0105573	0.21662	FALSE
Ddx24	1349.59	-0.10066	0.0393776	-2.55626	0.0105803	0.216651	FALSE
Cd200	124.826	0.177759	0.0695514	2.5558	0.0105944	0.216651	FALSE
Mxd1	107.795	-0.175175	0.0685802	-2.55431	0.0106397	0.217211	FALSE
Limd2	5297.91	0.0471551	0.0184982	2.54917	0.0107979	0.219334	FALSE
Hif1a	614.603	-0.138584	0.054359	-2.54943	0.01079	0.219334	FALSE
Gm5094	5.3336	-0.0612789	0.0240303	-2.55007	0.0107701	0.219334	FALSE
Rplp1	8074.09	0.0373077	0.0146428	2.54785	0.0108389	0.219558	FALSE
Zfp397	327.129	0.163261	0.0640828	2.54765	0.010845	0.219558	FALSE
Fus	1591.83	0.0916643	0.0360517	2.54258	0.0110038	0.222032	FALSE
Bcl11a	14.1883	0.0985272	0.0387472	2.54282	0.0109962	0.222032	FALSE
Treml2	707.849	0.129033	0.0508265	2.5387	0.0111265	0.224134	FALSE
Fam3c	975.874	-0.114257	0.0450492	-2.53626	0.0112042	0.225328	FALSE
Macf1	2811.8	-0.0683542	0.026964	-2.53501	0.0112443	0.225726	FALSE
B130055M24Rik	152.864	0.17659	0.0696749	2.53449	0.0112612	0.225726	FALSE
Cab39	1004.04	0.112265	0.0443416	2.53182	0.0113472	0.225959	FALSE
Bcas2	1129.36	-0.107637	0.0424975	-2.5328	0.0113157	0.225959	FALSE
Rpl23	8055.2	0.0370665	0.0146372	2.53234	0.0113305	0.225959	FALSE
Trib2	556.77	-0.143235	0.0565657	-2.53219	0.0113352	0.225959	FALSE
Thsd1	9.32064	-0.0821778	0.0324872	-2.52954	0.0114211	0.227057	FALSE
Pet100	285.574	0.16585	0.065595	2.52839	0.0114586	0.227432	FALSE
2410006H16Rik	1723.34	-0.0878575	0.0347819	-2.52595	0.0115385	0.228644	FALSE
Prr14	417.844	0.15524	0.0615009	2.52419	0.0115964	0.229417	FALSE
Dido1	660.767	0.13351	0.0529082	2.52342	0.0116219	0.229546	FALSE
Klhl12	317.487	-0.162165	0.0643866	-2.51862	0.0117817	0.231573	FALSE
Dnaja2	1592.41	0.089806	0.0356561	2.51867	0.0117799	0.231573	FALSE
Epm2aip1	142.147	0.175553	0.0696723	2.5197	0.0117456	0.231573	FALSE
Ext2	307.469	0.163417	0.0649182	2.51727	0.0118268	0.232085	FALSE
Lrp2bp	31.0878	0.135095	0.0536891	2.51625	0.011861	0.232381	FALSE
Fbxl14	471.095	0.14876	0.0592528	2.51059	0.0120528	0.235379	FALSE
Poglut1	156.085	0.174648	0.069551	2.51107	0.0120365	0.235379	FALSE
2900060B14Rik	20.4047	-0.117152	0.046681	-2.50962	0.0120862	0.235449	FALSE
Ube2j1	804.717	-0.121778	0.0485514	-2.50822	0.012134	0.235449	FALSE
Pcbp2	1257.81	-0.100967	0.0402499	-2.50851	0.0121242	0.235449	FALSE
Pik3c3	290.79	-0.163415	0.0651401	-2.50866	0.0121189	0.235449	FALSE
Tnfsf8	428.985	0.150048	0.0598612	2.5066	0.01219	0.235784	FALSE
Mpl	8.88426	0.0796793	0.0317874	2.50663	0.0121888	0.235784	FALSE
Lcp2	1384.2	0.09567	0.0381957	2.50473	0.0122545	0.236654	FALSE
Arpc2	3612.73	0.0579042	0.0231329	2.50311	0.0123108	0.236669	FALSE
Yrdc	428.212	-0.151337	0.0604435	-2.50377	0.0122878	0.236669	FALSE
H2-Eb2	6.95093	0.0704191	0.0281336	2.50302	0.0123137	0.236669	FALSE
Mipol1	199.622	-0.172597	0.0689879	-2.50185	0.0123546	0.236706	FALSE
Tmem258	1382.88	0.0959647	0.0383533	2.50212	0.0123451	0.236706	FALSE
Srp9	1847.14	-0.0826697	0.0330661	-2.50013	0.0124147	0.237482	FALSE
Creg1	309.549	0.161042	0.064434	2.49933	0.0124428	0.237645	FALSE
Gm35065	12.0446	0.0922962	0.036949	2.49793	0.0124921	0.238212	FALSE
H2afj	2431.86	-0.0713212	0.0285604	-2.4972	0.0125177	0.238223	FALSE
Cmc1	623.729	-0.137131	0.0549224	-2.4968	0.0125318	0.238223	FALSE
Gm15472	35.7522	-0.139306	0.0558207	-2.49559	0.0125748	0.238294	FALSE
Gm16023	117.282	0.173192	0.0693847	2.49611	0.0125563	0.238294	FALSE
Fgfr1op2	1161.05	0.105548	0.0423051	2.49493	0.0125982	0.238365	FALSE
Cd44	412.522	-0.154102	0.0618466	-2.49168	0.0127141	0.240184	FALSE
Irs2	35.9048	-0.136514	0.0548124	-2.49057	0.0127539	0.240561	FALSE
5430416N02Rik	185.273	-0.171612	0.068939	-2.48934	0.0127981	0.24089	FALSE
Prpf4b	1187.26	0.102512	0.0411864	2.48898	0.012811	0.24089	FALSE
Gm3716	10.7654	-0.0854742	0.0343955	-2.48504	0.0129537	0.242349	FALSE
Dipk1a	1388	0.0952819	0.0383484	2.48464	0.0129684	0.242349	FALSE
Atg12	340.743	-0.156297	0.0628655	-2.48621	0.012911	0.242349	FALSE
Csnk1a1	1550.51	-0.0898879	0.0361736	-2.48491	0.0129586	0.242349	FALSE
Dennd5b	9.12879	0.0767558	0.030902	2.48385	0.0129972	0.242514	FALSE
Gm38394	124.8	0.17269	0.0695755	2.48205	0.0130627	0.243363	FALSE
Zfp664	370.383	0.154772	0.0623802	2.48111	0.0130975	0.243637	FALSE
Aar2	175.854	0.171518	0.0692204	2.47785	0.0132177	0.245124	FALSE
Zfp3	51.6187	0.146779	0.0592282	2.4782	0.0132047	0.245124	FALSE
Ppm1l	91.0304	-0.166622	0.0672724	-2.47683	0.0132556	0.245452	FALSE
Slc35b4	117.114	0.170323	0.0688054	2.47543	0.0133074	0.246036	FALSE
Snhg15	254.946	-0.164171	0.0663559	-2.47409	0.0133575	0.246585	FALSE
Ccdc71l	208.967	-0.169592	0.0685653	-2.47344	0.0133818	0.246659	FALSE
Rnf125	372.637	-0.154976	0.0626838	-2.47234	0.0134232	0.246697	FALSE
Eef1g	2782.16	0.0676139	0.0273485	2.47231	0.0134245	0.246697	FALSE
Pax5	24.0607	0.120815	0.0488792	2.47171	0.0134468	0.246734	FALSE
Dhx9	1025.48	-0.108839	0.044048	-2.47092	0.0134766	0.246909	FALSE
Thada	1268.01	-0.0980464	0.0396935	-2.47009	0.0135079	0.247109	FALSE
Smug1	104.203	0.1693	0.0686251	2.46703	0.0136238	0.248855	FALSE
Ube2s	1959.55	-0.0802902	0.0325812	-2.46431	0.0137276	0.250375	FALSE
Filip1l	2377.62	0.0711638	0.0288979	2.46259	0.0137936	0.251201	FALSE
Ramac	428.775	-0.14651	0.0595236	-2.46137	0.0138407	0.251681	FALSE
D930015M05Rik	7.27983	0.07048	0.0286464	2.46034	0.0138805	0.252028	FALSE
Myo1e	22.1592	0.114088	0.0463862	2.45953	0.0139119	0.252221	FALSE
Luc7l2	1574.99	-0.0897488	0.0365141	-2.45792	0.0139743	0.25297	FALSE
Cd96	892.675	0.115067	0.0468246	2.45739	0.0139949	0.25297	FALSE
Usf2	461.222	-0.14374	0.0585247	-2.45606	0.0140468	0.253532	FALSE
Lin9	137.359	0.170278	0.0693671	2.45474	0.0140987	0.25409	FALSE
Hcst	2281.76	0.0737349	0.0300476	2.45394	0.0141303	0.254278	FALSE
Zfp322a	318.013	0.158167	0.0644684	2.45341	0.014151	0.254278	FALSE
Wdr77	222.685	0.168661	0.0688971	2.44801	0.0143647	0.257737	FALSE
Rpl10	6106.1	0.0418756	0.017113	2.447	0.014405	0.258079	FALSE
Uqcr11	879.389	0.115545	0.0472648	2.44464	0.0144998	0.259199	FALSE
Twistnb	748.123	-0.121476	0.049696	-2.44438	0.0145102	0.259199	FALSE
Ilf3	286.727	-0.160592	0.0657424	-2.44275	0.0145759	0.259852	FALSE
Ahr	28.318	-0.127704	0.0522861	-2.44241	0.0145895	0.259852	FALSE
Ddx42	768.035	-0.124841	0.0511642	-2.44001	0.014687	0.261206	FALSE
Ankrd9	32.1831	-0.13309	0.0545798	-2.43845	0.0147506	0.261952	FALSE
Kif2a	609.641	-0.130434	0.0535396	-2.43621	0.0148422	0.263195	FALSE
Shoc2	490.659	0.140676	0.0577754	2.43488	0.0148968	0.263778	FALSE
Smr3a	81.425	-0.161894	0.06654	-2.43303	0.0149731	0.264742	FALSE
Gpr171	294.342	-0.15737	0.0647333	-2.43104	0.0150554	0.265811	FALSE
Gm44899	78.5269	0.162064	0.0666887	2.43016	0.0150924	0.266077	FALSE
Sumo1	1487.08	-0.0898224	0.0369806	-2.42891	0.0151444	0.266332	FALSE
Iars2	317.348	0.154762	0.0637205	2.42876	0.0151507	0.266332	FALSE
Nr4a3	96.7572	-0.164049	0.0675952	-2.42694	0.0152268	0.2671	FALSE
Nufip1	329.639	-0.155925	0.0642549	-2.42666	0.0152384	0.2671	FALSE
Kdm2b	261.781	-0.161992	0.0667982	-2.4251	0.0153044	0.26787	FALSE
Setd7	523.109	-0.138978	0.0573725	-2.42238	0.0154194	0.268722	FALSE
Glipr1	448.669	0.141823	0.0585393	2.4227	0.0154056	0.268722	FALSE
Elob	2499.85	0.0682571	0.0281657	2.42341	0.0153754	0.268722	FALSE
Vps41	427.949	0.146367	0.0604704	2.42047	0.0155004	0.269747	FALSE
Asnsd1	151.816	-0.168267	0.0696485	-2.41595	0.0156944	0.272074	FALSE
2810454H06Rik	49.638	0.14659	0.0606932	2.41527	0.0157237	0.272074	FALSE
Fancm	103.499	0.165143	0.0683739	2.41529	0.0157227	0.272074	FALSE
Nudt15	40.0481	-0.13941	0.057704	-2.41595	0.0156941	0.272074	FALSE
Zfyve27	178.358	-0.168145	0.0696328	-2.41474	0.0157466	0.272082	FALSE
Lck	3926.7	0.0528018	0.0218731	2.414	0.0157785	0.272246	FALSE
Sgtb	6.4546	-0.0607203	0.0251646	-2.41292	0.0158251	0.272663	FALSE
Eif4e	501.421	0.137766	0.0571582	2.41026	0.0159412	0.2735	FALSE
Igkv6-17	14.6638	-0.0979146	0.0406201	-2.41049	0.0159309	0.2735	FALSE
Med4	357.589	-0.152028	0.0630574	-2.41094	0.0159114	0.2735	FALSE
Mbnl3	113.598	0.16674	0.0692082	2.40925	0.0159853	0.273869	FALSE
Otud4	464.219	-0.140959	0.0585376	-2.40801	0.0160396	0.274413	FALSE
Gle1	321.113	-0.156026	0.0648387	-2.40638	0.0161116	0.275256	FALSE
Smndc1	915.536	-0.111796	0.0464771	-2.4054	0.0161547	0.275605	FALSE
Trbv29	102.36	-0.162838	0.0677123	-2.40485	0.0161792	0.275637	FALSE
Epc1	1130.78	-0.10549	0.0438754	-2.40431	0.0162029	0.275654	FALSE
Slc35c1	277.76	0.158407	0.0659789	2.40088	0.0163557	0.277865	FALSE
Dpm3	782.787	0.118525	0.0494567	2.39654	0.0165508	0.280393	FALSE
Cxxc1	366.021	-0.149535	0.0623902	-2.39677	0.0165401	0.280393	FALSE
Baz2b	828.256	-0.114222	0.0477172	-2.39373	0.016678	0.281898	FALSE
Zfp777	150.036	0.166762	0.0696714	2.39356	0.016686	0.281898	FALSE
Arpc1b	3132.3	0.0608564	0.0254526	2.39097	0.0168039	0.283053	FALSE
Rras	107.597	-0.163111	0.0682678	-2.38928	0.0168813	0.283053	FALSE
Dcun1d3	121.665	-0.165353	0.0691535	-2.3911	0.0167982	0.283053	FALSE
Ube2b	1599.9	-0.0855666	0.0358031	-2.38992	0.0168518	0.283053	FALSE
Slc4a8	21.5667	-0.111948	0.0468328	-2.39037	0.0168313	0.283053	FALSE
Snrpc	833.097	-0.114239	0.0478185	-2.389	0.0168942	0.283053	FALSE
Hnrnpf	3643.16	0.0546066	0.0228679	2.38791	0.0169445	0.283505	FALSE
Mcoln3	44.5742	0.14122	0.0592072	2.38518	0.017071	0.285228	FALSE
Dhx36	874.824	0.111493	0.0467623	2.38424	0.0171144	0.285561	FALSE
Snx1	573.849	0.133195	0.0559045	2.38255	0.0171932	0.286482	FALSE
Ndrg3	815.682	0.11414	0.0479648	2.37966	0.0173288	0.287951	FALSE
Ubald2	745.371	-0.121497	0.0510528	-2.37983	0.0173205	0.287951	FALSE
Gzma	16.3881	0.098877	0.041586	2.37765	0.0174233	0.289098	FALSE
H2-K1	6794.64	0.0382839	0.0161047	2.37718	0.0174454	0.289098	FALSE
Bbc3	579.88	-0.134363	0.0566158	-2.37325	0.0176324	0.29118	FALSE
Bst2	1060.52	-0.102554	0.0432098	-2.3734	0.0176252	0.29118	FALSE
Eif3h	2984.44	0.0604451	0.0254717	2.37303	0.0176429	0.29118	FALSE
Snrnp200	536.044	-0.134645	0.0567629	-2.37206	0.0176893	0.291549	FALSE
Gm35188	44.2049	-0.140665	0.0593433	-2.37036	0.0177708	0.292495	FALSE
Slc30a4	38.2334	-0.130664	0.0551443	-2.3695	0.0178124	0.292783	FALSE
Dync1h1	677.568	-0.126995	0.0536301	-2.36798	0.0178854	0.293586	FALSE
Leng8	446.96	-0.140858	0.0595051	-2.36716	0.0179252	0.293843	FALSE
Zfr	879.43	0.111648	0.0471808	2.36639	0.0179623	0.294054	FALSE
Azin1	320.968	0.150224	0.0635334	2.36449	0.0180547	0.295169	FALSE
Sgip1	11.8187	-0.086144	0.0365349	-2.35786	0.0183809	0.299293	FALSE
Ctbp1	1102.85	0.101558	0.0430636	2.35832	0.0183579	0.299293	FALSE
Ndufv3	1332.04	0.0916123	0.0388426	2.35855	0.0183464	0.299293	FALSE
Cd84	987.464	0.105138	0.0446032	2.35718	0.0184146	0.29944	FALSE
Gm28874	5.74923	0.0575639	0.0244312	2.35616	0.0184648	0.299856	FALSE
Mrps14	1024.64	-0.104377	0.0443757	-2.35213	0.0186663	0.302723	FALSE
Osbpl2	195.548	0.161943	0.0688869	2.35086	0.0187301	0.303353	FALSE
Zdhhc24	128.739	0.163531	0.0695814	2.35021	0.0187627	0.303475	FALSE
Galnt9	59.7323	-0.147182	0.0626549	-2.34908	0.0188198	0.303692	FALSE
Tmem184c	154.49	-0.163666	0.069676	-2.34896	0.0188261	0.303692	FALSE
Gm10190	13.2588	0.0888511	0.0378547	2.34716	0.0189171	0.304756	FALSE
Cenpk	34.4894	-0.130604	0.0557371	-2.34321	0.0191187	0.307596	FALSE
Arl4c	1867.96	0.0764529	0.0326864	2.33898	0.0193364	0.309254	FALSE
Gm15987	13.621	0.0851074	0.0363826	2.33923	0.0193234	0.309254	FALSE
Rps25	3490.1	0.0549526	0.0234904	2.33936	0.0193166	0.309254	FALSE
Ap3m1	304.335	0.151625	0.0647957	2.34005	0.0192811	0.309254	FALSE
Mrps34	688.022	-0.119941	0.0512845	-2.33874	0.0193491	0.309254	FALSE
Zbtb7a	692.696	0.119781	0.0513125	2.33434	0.0195778	0.312498	FALSE
Lbr	972.109	0.104477	0.0448111	2.33151	0.0197266	0.313323	FALSE
Swap70	48.096	-0.140676	0.0603053	-2.33272	0.0196627	0.313323	FALSE
1300002E11Rik	259.616	-0.154055	0.066073	-2.33159	0.0197221	0.313323	FALSE
Cox7a2l	2366.68	0.0679337	0.0291431	2.33104	0.0197513	0.313323	FALSE
Fra10ac1	288.897	0.152353	0.0653759	2.33042	0.0197842	0.313323	FALSE
Atrx	1619.93	0.0839532	0.0360248	2.33043	0.0197837	0.313323	FALSE
Cd28	1632.31	-0.0819046	0.0352459	-2.32381	0.0201359	0.317875	FALSE
Igkv9-120	6.41064	0.0562814	0.0242216	2.3236	0.020147	0.317875	FALSE
Nrgn	17.2346	0.099532	0.0428364	2.32354	0.0201502	0.317875	FALSE
Dctn6	777.061	-0.117968	0.0508145	-2.32154	0.020258	0.319162	FALSE
Gm29642	30.1555	0.120055	0.0517424	2.32024	0.0203281	0.319438	FALSE
Naa80	78.6078	-0.153264	0.0660499	-2.32042	0.0203182	0.319438	FALSE
Gmps	537.785	-0.130687	0.0563429	-2.31949	0.0203687	0.319663	FALSE
Gm4668	16.9829	-0.0977493	0.0421533	-2.3189	0.0204004	0.319747	FALSE
Klf2	3349.38	-0.0558727	0.0241064	-2.31775	0.0204629	0.3199	FALSE
Zscan26	423.722	-0.14137	0.0609926	-2.31783	0.0204587	0.3199	FALSE
Igkv10-96	6.75569	0.0576686	0.0249321	2.31302	0.0207214	0.323525	FALSE
Csde1	829.699	-0.112903	0.0488297	-2.31218	0.0207679	0.323835	FALSE
Gm5129	36.1771	0.130107	0.0562972	2.31107	0.0208288	0.323952	FALSE
Usp7	748.778	0.115173	0.0498315	2.31124	0.0208197	0.323952	FALSE
Zyg11b	478.061	-0.134854	0.0583894	-2.30957	0.0209118	0.324828	FALSE
Trbv2	318.569	0.150937	0.0654058	2.30771	0.0210155	0.325229	FALSE
Trim21	238.047	0.154379	0.0668983	2.30766	0.0210179	0.325229	FALSE
Ogt	825.723	0.112056	0.0485535	2.30788	0.0210056	0.325229	FALSE
2310058D17Rik	67.312	0.148273	0.06432	2.30524	0.0211529	0.326901	FALSE
Gm26590	25.8115	0.115867	0.0503002	2.3035	0.0212505	0.327432	FALSE
Crybg3	39.7403	0.132775	0.0576482	2.30319	0.0212681	0.327432	FALSE
2310039H08Rik	323.629	-0.146767	0.0637116	-2.30361	0.0212443	0.327432	FALSE
Gtf2ird2	125.342	-0.159627	0.0693394	-2.30212	0.0213286	0.327948	FALSE
Use1	575.97	-0.125934	0.0547267	-2.30114	0.0213839	0.328344	FALSE
Tnfsf14	11.6927	0.0826681	0.0359317	2.3007	0.0214085	0.328344	FALSE
2310026I22Rik	5.84001	-0.0581079	0.0252685	-2.29962	0.0214697	0.328868	FALSE
Prps1l3	336.281	0.145819	0.0634323	2.29881	0.0215156	0.329157	FALSE
Irf5	16.2739	0.0946568	0.0412207	2.29634	0.0216564	0.330477	FALSE
Abhd2	286.083	-0.149954	0.0652982	-2.29645	0.0216501	0.330477	FALSE
Trmt10b	121.384	0.159066	0.0693534	2.29356	0.0218157	0.332074	FALSE
Slfn1	1710.22	-0.0807701	0.0352115	-2.29386	0.0217986	0.332074	FALSE
Firre	22.4982	0.109372	0.0477165	2.29213	0.0218981	0.332912	FALSE
Ago3	337.745	-0.146655	0.0640003	-2.29147	0.0219365	0.333078	FALSE
Cd37	2011.08	0.072257	0.0315439	2.29068	0.021982	0.333353	FALSE
Mafk	117.065	-0.158395	0.0691892	-2.2893	0.0220616	0.334143	FALSE
Jmjd6	341.549	-0.144192	0.0630111	-2.28836	0.0221164	0.334556	FALSE
Gm12279	19.4279	0.103784	0.0453648	2.28778	0.0221506	0.334656	FALSE
Gadd45a	52.4085	-0.138314	0.0605201	-2.28542	0.022288	0.336313	FALSE
Casp4	19.0392	0.0960409	0.0420833	2.28216	0.0224799	0.338788	FALSE
mt-Nd1	3602.92	0.0530882	0.0232739	2.28102	0.0225472	0.339382	FALSE
Vasp	1358.8	0.0873302	0.0382965	2.28037	0.0225858	0.339541	FALSE
Capza2	1020.47	0.0996744	0.0437219	2.27974	0.0226232	0.339683	FALSE
Gm13708	14.6047	0.0882153	0.0387666	2.27555	0.0228729	0.341051	FALSE
Smox	109.608	-0.155831	0.068612	-2.27119	0.0231353	0.341051	FALSE
C9orf72	93.3376	-0.155256	0.0682394	-2.27516	0.0228962	0.341051	FALSE
Dph2	87.4002	0.154169	0.0677178	2.27664	0.0228076	0.341051	FALSE
Gm12940	50.1606	0.138822	0.0610574	2.27363	0.0229881	0.341051	FALSE
Chic2	1040.69	-0.100845	0.0443889	-2.27185	0.0230955	0.341051	FALSE
Med13l	652.559	-0.12117	0.0533792	-2.26999	0.0232085	0.341051	FALSE
Foxk1	653.382	0.1202	0.052874	2.27333	0.0230065	0.341051	FALSE
Arhgdib	5288.6	0.0420192	0.0185058	2.2706	0.0231715	0.341051	FALSE
Rpl13a	6932.33	0.0361599	0.0159084	2.27301	0.0230258	0.341051	FALSE
Hgsnat	143.057	0.158413	0.069651	2.27439	0.0229426	0.341051	FALSE
Pskh1	161.194	-0.15813	0.069667	-2.2698	0.0232196	0.341051	FALSE
Trak1	268.702	-0.150333	0.0660212	-2.27704	0.0227839	0.341051	FALSE
Tmem229b	285.028	0.149752	0.065862	2.27373	0.0229825	0.341051	FALSE
Trac	1914.29	-0.0740629	0.0325569	-2.27487	0.0229136	0.341051	FALSE
Sbf1	469.439	-0.132341	0.0581933	-2.27417	0.0229557	0.341051	FALSE
Ahnak	132.813	0.157485	0.0693209	2.27183	0.0230968	0.341051	FALSE
Sdhaf2	399.765	0.144962	0.0638576	2.27009	0.0232022	0.341051	FALSE
Cd38	11.5096	0.0825686	0.0363868	2.26919	0.0232565	0.34118	FALSE
Gga2	63.1597	0.144552	0.0637338	2.26805	0.0233259	0.341373	FALSE
D430042O09Rik	108.417	0.15555	0.0685808	2.26812	0.0233217	0.341373	FALSE
Tmem128	673.637	-0.118893	0.0524849	-2.26527	0.0234959	0.343135	FALSE
Cep83os	76.4831	0.151012	0.0666673	2.26516	0.0235028	0.343135	FALSE
Ttc14	1169.07	0.0972378	0.0430159	2.26051	0.0237898	0.346909	FALSE
Gm44777	37.0254	0.121392	0.0537774	2.2573	0.0239895	0.348191	FALSE
Kctd2	349.803	0.141031	0.0624684	2.25763	0.0239685	0.348191	FALSE
Slc38a1	664.987	0.118805	0.0526262	2.25752	0.0239757	0.348191	FALSE
Galnt1	742.875	0.11559	0.0512083	2.25725	0.0239924	0.348191	FALSE
Gnal	12.7856	-0.0801831	0.0355398	-2.25615	0.0240614	0.348775	FALSE
Abca2	148.458	-0.156932	0.0696584	-2.25287	0.0242671	0.349708	FALSE
Lmtk2	291.446	-0.147589	0.0654863	-2.25375	0.0242122	0.349708	FALSE
Prss36	13.2957	-0.0836186	0.0371246	-2.25238	0.0242985	0.349708	FALSE
Mef2c	34.4807	0.123903	0.0549966	2.25292	0.0242642	0.349708	FALSE
Lats2	416.795	-0.140513	0.062339	-2.25401	0.0241958	0.349708	FALSE
Ctsb	780.097	0.110335	0.0489831	2.25251	0.0242903	0.349708	FALSE
Plcg1	680.954	-0.11728	0.0521452	-2.2491	0.0245063	0.350551	FALSE
Rnf4	430.198	-0.136737	0.060806	-2.24874	0.0245293	0.350551	FALSE
Rps17	3049.91	0.0569097	0.0253052	2.24893	0.0245169	0.350551	FALSE
Ezh1	293.893	-0.147721	0.0656909	-2.24872	0.0245302	0.350551	FALSE
Samd8	181.232	-0.156491	0.069564	-2.2496	0.0244743	0.350551	FALSE
Skiv2l	268.585	-0.149199	0.0662991	-2.2504	0.0244237	0.350551	FALSE
Gm15326	17.0648	-0.0953504	0.042413	-2.24814	0.0245673	0.350668	FALSE
Wsb1	333.303	-0.144999	0.0645161	-2.24749	0.0246089	0.35085	FALSE
H6pd	72.3524	-0.148133	0.0659507	-2.24612	0.0246966	0.350864	FALSE
Gm17655	87.6915	0.15201	0.0676738	2.24621	0.0246904	0.350864	FALSE
Zfp758	101.06	0.154051	0.0685844	2.24616	0.0246938	0.350864	FALSE
Phpt1	97.1222	-0.152695	0.0680121	-2.24512	0.0247604	0.35136	FALSE
Gm32031	53.446	-0.13896	0.0619552	-2.24291	0.0249025	0.352964	FALSE
Zfp869	440.268	-0.132876	0.0593016	-2.24068	0.025047	0.354599	FALSE
Cct4	1503.91	0.0826409	0.0369032	2.2394	0.0251302	0.355362	FALSE
Gm16565	127.489	0.155432	0.0694408	2.23834	0.0251989	0.35592	FALSE
Stub1	903.198	-0.104075	0.0465195	-2.23722	0.0252717	0.356533	FALSE
Acat2	56.2026	0.137133	0.061322	2.23627	0.0253338	0.356995	FALSE
Arid5a	572.089	-0.12539	0.0561617	-2.23266	0.0255712	0.358263	FALSE
Snapin	197.846	0.153039	0.0685325	2.23308	0.0255435	0.358263	FALSE
Slc35e2	311.146	-0.143615	0.0643152	-2.23298	0.02555	0.358263	FALSE
Abca7	303.175	-0.145381	0.0650881	-2.23361	0.0255087	0.358263	FALSE
Tox4	703.956	-0.117021	0.0523748	-2.2343	0.0254633	0.358263	FALSE
Szt2	151.338	-0.155473	0.0696763	-2.23136	0.0256572	0.359053	FALSE
Ahctf1	403.761	-0.134749	0.0604566	-2.22885	0.0258236	0.360965	FALSE
Eif3f	3893.56	0.0490732	0.0220366	2.22689	0.0259544	0.362378	FALSE
Tor1aip2	668.062	-0.117686	0.0528778	-2.22562	0.0260394	0.362847	FALSE
Slfn5	592.197	0.122335	0.0549695	2.2255	0.0260478	0.362847	FALSE
Mif	2197.22	-0.0674587	0.030329	-2.22423	0.0261331	0.363317	FALSE
Unc119	101.107	0.152014	0.0683622	2.22366	0.0261712	0.363317	FALSE
Safb2	639.304	-0.118265	0.0531765	-2.224	0.0261484	0.363317	FALSE
Idh1	30.4883	0.117324	0.0527725	2.2232	0.0262024	0.363334	FALSE
Det1	168.661	0.154468	0.0695376	2.22135	0.0263271	0.364647	FALSE
Usp20	70.8042	-0.143926	0.0648429	-2.21961	0.0264451	0.365864	FALSE
Mr1	43.2393	0.128554	0.0579809	2.21718	0.0266109	0.366804	FALSE
Casc4	75.524	-0.145012	0.0654528	-2.21552	0.0267244	0.366804	FALSE
Exosc3	703.575	-0.114963	0.0518727	-2.21625	0.0266746	0.366804	FALSE
Keap1	546.963	0.123027	0.0554742	2.21773	0.026573	0.366804	FALSE
Atxn1	476.152	0.130391	0.0588481	2.21572	0.0267106	0.366804	FALSE
Wdfy4	14.0178	0.0821506	0.0370748	2.21581	0.0267046	0.366804	FALSE
Xlr4b	223.432	0.151029	0.0681678	2.21555	0.0267224	0.366804	FALSE
R3hdm4	688.307	0.114882	0.0518778	2.21446	0.0267968	0.367382	FALSE
AW146154	112.778	0.153223	0.0692233	2.21345	0.0268665	0.367565	FALSE
Rps24	9524.94	0.0295209	0.0133374	2.21339	0.0268707	0.367565	FALSE
AI480526	150.888	0.154063	0.0696512	2.21192	0.0269721	0.367762	FALSE
M6pr	779.355	0.112187	0.0507183	2.21195	0.0269698	0.367762	FALSE
Khdc3	10.3709	-0.0771364	0.0348739	-2.21187	0.0269759	0.367762	FALSE
Mfap1b	211.801	-0.150921	0.0683123	-2.20927	0.0271557	0.36785	FALSE
Actr2	1386.35	0.0871096	0.0394208	2.20974	0.0271233	0.36785	FALSE
Ifrd1	611.366	-0.119743	0.0542032	-2.20915	0.027164	0.36785	FALSE
Retnlg	14.0392	0.084279	0.0381442	2.20948	0.027141	0.36785	FALSE
Runx1	2106.51	-0.0687361	0.0311113	-2.20936	0.0271493	0.36785	FALSE
Ehmt2	363.835	-0.138276	0.0625393	-2.21102	0.0270341	0.36785	FALSE
Set	2335.15	0.0655164	0.0296771	2.20764	0.0272691	0.368862	FALSE
Rabggta	215.434	-0.150747	0.0683344	-2.20602	0.0273829	0.369989	FALSE
Arfgef1	593.072	-0.121564	0.0551518	-2.20418	0.0275118	0.370459	FALSE
Dars	698.578	0.113369	0.0514507	2.20344	0.0275635	0.370459	FALSE
Trbv23	52.9458	-0.0982633	0.0445854	-2.20394	0.0275288	0.370459	FALSE
Fasn	210.676	-0.150299	0.0682139	-2.20335	0.0275701	0.370459	FALSE
Zhx2	488.072	-0.12736	0.0577738	-2.20446	0.0274918	0.370459	FALSE
Zfp866	177.952	0.153483	0.0696733	2.2029	0.0276018	0.370475	FALSE
Polr2b	348.482	0.138984	0.0631257	2.2017	0.0276867	0.371204	FALSE
Comt	298.039	0.142614	0.0648243	2.2	0.0278065	0.372399	FALSE
Gm45890	16.0774	0.0895918	0.0407375	2.19924	0.0278606	0.372529	FALSE
Itgb7	2368.47	0.064105	0.0291518	2.19901	0.0278775	0.372529	FALSE
Susd6	949.586	-0.102772	0.0467705	-2.19736	0.0279948	0.373684	FALSE
Ube2d1	518.632	0.124192	0.0565323	2.19683	0.0280328	0.373781	FALSE
Odc1	311.842	-0.142719	0.0649874	-2.19611	0.0280844	0.374058	FALSE
Brca2	41.8451	0.128422	0.0585306	2.19409	0.0282286	0.375157	FALSE
Nadsyn1	49.1374	-0.1328	0.060521	-2.19428	0.0282151	0.375157	FALSE
Elovl1	281.342	0.144498	0.0658982	2.19274	0.0283259	0.375218	FALSE
Inf2	122.013	-0.151161	0.0689348	-2.19282	0.0283206	0.375218	FALSE
Zbtb9	206.486	0.150476	0.0686169	2.19298	0.0283088	0.375218	FALSE
Desi2	671.99	0.118136	0.0539271	2.19066	0.0284761	0.376619	FALSE
Lsm3	606.504	-0.117645	0.053709	-2.19042	0.0284937	0.376619	FALSE
Natd1	53.3448	0.133611	0.0610203	2.18961	0.0285527	0.376988	FALSE
Nkd2	5.71875	0.0546532	0.0249702	2.18873	0.0286161	0.377416	FALSE
Rpl3	6544.79	0.0359603	0.0164403	2.18732	0.028719	0.378362	FALSE
Ociad1	1057.84	0.0973754	0.044551	2.18571	0.0288371	0.379506	FALSE
Mcm3ap	225.182	-0.147821	0.0676464	-2.1852	0.0288742	0.379584	FALSE
Hnrnpc	1164.09	-0.0912381	0.0417697	-2.18431	0.0289393	0.380028	FALSE
Ppp1cc	1794.71	0.0729618	0.0334327	2.18235	0.0290836	0.380688	FALSE
Golga7	424.848	0.131104	0.0600705	2.1825	0.0290727	0.380688	FALSE
Hspa1b	21.8252	0.0990773	0.04539	2.1828	0.0290504	0.380688	FALSE
Ubac2	1535.39	-0.0815935	0.0374223	-2.18034	0.0292322	0.382221	FALSE
Ly86	27.4471	0.111141	0.0509908	2.17962	0.0292854	0.382505	FALSE
Fam76a	225.273	0.147453	0.0677387	2.17679	0.029496	0.384016	FALSE
Gm2479	37.6929	-0.116172	0.0533638	-2.17698	0.029482	0.384016	FALSE
Ap2a2	287.493	-0.142191	0.0653196	-2.17685	0.0294921	0.384016	FALSE
Taf1	312.515	-0.140536	0.0646022	-2.17541	0.0295994	0.384951	FALSE
Mfhas1	546.057	-0.121463	0.0558772	-2.17375	0.0297242	0.385884	FALSE
Elp6	73.3675	-0.142944	0.0657984	-2.17245	0.0298216	0.385884	FALSE
Nt5c	1429.27	-0.0825379	0.0379734	-2.17357	0.0297372	0.385884	FALSE
5830428M24Rik	281.099	0.143024	0.0658247	2.1728	0.0297956	0.385884	FALSE
Itm2b	4197.39	0.0459961	0.0211735	2.17234	0.02983	0.385884	FALSE
2700038G22Rik	60.9062	0.137022	0.0631757	2.16891	0.0300894	0.387319	FALSE
2610021A01Rik	140.105	0.151089	0.069666	2.16877	0.0301004	0.387319	FALSE
Topbp1	368.859	-0.134138	0.0618028	-2.17043	0.0299744	0.387319	FALSE
Canx	934.744	0.101015	0.04656	2.16957	0.0300391	0.387319	FALSE
Slc39a14	72.9485	-0.13973	0.0644089	-2.16942	0.0300507	0.387319	FALSE
Pin1	411.108	-0.131693	0.060746	-2.16792	0.0301645	0.387734	FALSE
Kif3a	34.4267	0.119631	0.0552208	2.16641	0.0302802	0.388809	FALSE
Atp6v0d1	543.67	0.121379	0.056093	2.16388	0.0304734	0.390464	FALSE
Usp19	372.09	-0.13477	0.062276	-2.16407	0.0304591	0.390464	FALSE
Ankrd13c	349.536	-0.139196	0.0643463	-2.16323	0.0305236	0.390524	FALSE
Rufy3	56.4517	0.136177	0.0629942	2.16173	0.0306388	0.390524	FALSE
Crlf2	446.784	-0.12779	0.0590996	-2.16227	0.030597	0.390524	FALSE
Fbxo8	225.976	-0.14641	0.0677206	-2.16197	0.0306202	0.390524	FALSE
Zfp72	18.1299	0.0914741	0.0423067	2.16216	0.0306056	0.390524	FALSE
Slc30a1	86.717	-0.146137	0.0677596	-2.15669	0.0310296	0.390841	FALSE
Nudt2	88.751	-0.146105	0.0676556	-2.15954	0.0308084	0.390841	FALSE
Coa7	116.933	-0.148403	0.0688189	-2.15643	0.0310498	0.390841	FALSE
Lockd	47.1731	0.12958	0.0600779	2.15686	0.0310166	0.390841	FALSE
Anapc15	162.339	-0.150318	0.0696644	-2.15775	0.0309475	0.390841	FALSE
Zfp90	62.4337	0.138404	0.064118	2.15858	0.0308824	0.390841	FALSE
Nudt16	367.16	0.133957	0.0621001	2.15711	0.0309969	0.390841	FALSE
Als2cl	848.654	-0.102188	0.0473357	-2.15879	0.0308668	0.390841	FALSE
Tbc1d9b	311.391	-0.141061	0.0654016	-2.15685	0.0310176	0.390841	FALSE
Max	857.009	0.102558	0.0474783	2.1601	0.0307647	0.390841	FALSE
Hnrnpm	1429.33	-0.0813832	0.0376899	-2.15929	0.0308279	0.390841	FALSE
Pum3	441.158	0.129413	0.0599494	2.1587	0.0308732	0.390841	FALSE
Cmtr2	41.8872	0.121571	0.0564162	2.1549	0.0311699	0.391947	FALSE
Tmem230	294.788	0.140424	0.0652187	2.15313	0.0313088	0.3921	FALSE
Jade1	223.162	-0.146052	0.0678308	-2.15319	0.0313041	0.3921	FALSE
Epn1	471.994	0.125216	0.0581563	2.15309	0.0313112	0.3921	FALSE
Rac2	4885.79	0.0416931	0.0193593	2.15365	0.0312679	0.3921	FALSE
Dctn1	370.19	-0.132746	0.0616868	-2.15194	0.031402	0.392427	FALSE
Med29	378.93	-0.137859	0.0640569	-2.15214	0.0313864	0.392427	FALSE
Adar	446.918	-0.126057	0.0586226	-2.15031	0.0315303	0.393223	FALSE
Grm6	14.5686	-0.0857621	0.0398808	-2.15046	0.0315187	0.393223	FALSE
Sbsn	6.39071	-0.0588156	0.0273823	-2.14794	0.0317185	0.395163	FALSE
Iffo2	173.757	0.149176	0.0694729	2.14725	0.0317733	0.395245	FALSE
Ccnjl	9.94117	-0.0717908	0.0334371	-2.14704	0.0317901	0.395245	FALSE
Zfp282	78.0393	-0.142927	0.0665922	-2.1463	0.0318493	0.395576	FALSE
Gm15283	59.343	-0.136676	0.0637359	-2.14441	0.0320001	0.396938	FALSE
Nde1	240.013	0.143478	0.0669176	2.14411	0.0320243	0.396938	FALSE
Izumo4	323.128	0.137205	0.0640342	2.14268	0.0321391	0.397955	FALSE
Anapc13	310.246	0.138259	0.0645663	2.14135	0.032246	0.398872	FALSE
Gm12905	30.7783	0.114419	0.0534746	2.13969	0.0323797	0.399721	FALSE
Gstp1	1494.44	-0.0795047	0.0371572	-2.13968	0.0323804	0.399721	FALSE
Trbv3	566.934	0.117344	0.0548717	2.13851	0.0324756	0.400083	FALSE
Zfp574	207.975	0.146677	0.0685791	2.1388	0.032452	0.400083	FALSE
Nipa2	267.481	0.140551	0.0658065	2.13582	0.0326942	0.402367	FALSE
Srsf6	972.683	-0.0998528	0.0467978	-2.13371	0.0328668	0.403332	FALSE
Emc10	1029.58	0.094024	0.0440893	2.13258	0.0329592	0.403332	FALSE
Mtmr10	58.2088	-0.134608	0.0631295	-2.13225	0.0329861	0.403332	FALSE
Xpo6	576.216	-0.116679	0.0546688	-2.1343	0.0328186	0.403332	FALSE
Eps15l1	395.665	-0.130986	0.0614181	-2.1327	0.0329493	0.403332	FALSE
Senp6	1390.51	-0.0859115	0.0402834	-2.13268	0.0329512	0.403332	FALSE
BC049762	13.9926	0.0837452	0.0392797	2.13202	0.033005	0.403332	FALSE
Cxcr1	7.10286	0.059225	0.0278561	2.1261	0.0334948	0.405676	FALSE
Pea15a	377.693	0.132013	0.0620573	2.12728	0.0333971	0.405676	FALSE
Romo1	763.981	0.105814	0.0498128	2.12423	0.0336506	0.405676	FALSE
Tenm4	9.5967	0.0686398	0.0322942	2.12545	0.0335488	0.405676	FALSE
B230317F23Rik	10.6707	0.0729597	0.0342869	2.12792	0.0333441	0.405676	FALSE
Cox5a	1891.02	-0.0698322	0.0328539	-2.12554	0.0335419	0.405676	FALSE
Olfr9	6.40619	-0.0578487	0.0272349	-2.12407	0.0336644	0.405676	FALSE
Ggnbp2	1309.56	0.0833562	0.0391602	2.1286	0.0332877	0.405676	FALSE
Fcf1	636.901	-0.113254	0.05326	-2.12645	0.0334661	0.405676	FALSE
Rpl30	7828.12	0.0316681	0.0148832	2.12778	0.0333557	0.405676	FALSE
Srp19	954.646	-0.0992933	0.0466574	-2.12814	0.0333258	0.405676	FALSE
Rpl17	7363.04	0.0327135	0.0153958	2.12483	0.0336006	0.405676	FALSE
B3gat3	311.943	0.136282	0.0640691	2.12711	0.0334112	0.405676	FALSE
Acsl4	318.572	0.136168	0.0641024	2.12423	0.0336512	0.405676	FALSE
Med12l	36.4826	-0.118253	0.0556867	-2.12354	0.0337087	0.405734	FALSE
Ntpcr	165.108	-0.147519	0.0694878	-2.12295	0.0337577	0.405734	FALSE
Fau	8527.98	0.0301003	0.0141794	2.12281	0.0337694	0.405734	FALSE
Rpl31	3317.29	0.0512331	0.0241763	2.11914	0.0340786	0.406288	FALSE
Ccnl1	1137.05	-0.0901415	0.0425311	-2.11943	0.0340545	0.406288	FALSE
Rpl5	5022.44	0.0405265	0.0191031	2.12146	0.0338831	0.406288	FALSE
Cd164	728.723	0.108388	0.0511542	2.11885	0.0341033	0.406288	FALSE
Tnip1	848.447	-0.102894	0.0485045	-2.12133	0.0338941	0.406288	FALSE
Tnfrsf12a	41.1611	-0.121754	0.0574645	-2.11877	0.0341101	0.406288	FALSE
Tapbp	1314.21	0.0829201	0.0391136	2.11998	0.0340079	0.406288	FALSE
A930029G22Rik	80.3703	0.142007	0.0670256	2.11869	0.0341166	0.406288	FALSE
Pura	1291.43	0.0850242	0.0401136	2.11958	0.0340411	0.406288	FALSE
Rpl12	6508.3	0.0349599	0.0165332	2.11452	0.0344707	0.408105	FALSE
Raly	1803.5	0.0713342	0.0337335	2.11464	0.0344608	0.408105	FALSE
March1	22.8003	0.0993022	0.0469332	2.11582	0.0343602	0.408105	FALSE
Ginm1	272.53	-0.140642	0.0664894	-2.11525	0.0344085	0.408105	FALSE
Rtn4rl1	270.166	0.141797	0.0670459	2.11493	0.034436	0.408105	FALSE
E2f3	69.4735	0.137782	0.0651399	2.11518	0.0344148	0.408105	FALSE
Zc3h15	1123.82	0.0888485	0.042043	2.11327	0.0345773	0.408968	FALSE
Surf4	449.241	0.124071	0.0587259	2.11271	0.0346254	0.409138	FALSE
Rif1	602.949	0.113313	0.0536813	2.11085	0.034785	0.410625	FALSE
Ccnt2	469.214	0.123334	0.0585566	2.10623	0.0351845	0.413134	FALSE
Otud1	216.499	-0.145757	0.0692348	-2.10525	0.0352696	0.413134	FALSE
Mtif3	239.347	0.140837	0.0668825	2.10573	0.0352275	0.413134	FALSE
Jarid2	1009.92	0.0949003	0.045067	2.10576	0.0352251	0.413134	FALSE
Akap11	339.455	-0.13511	0.0641322	-2.10674	0.03514	0.413134	FALSE
Atad2	386.028	-0.128828	0.0611906	-2.10535	0.0352607	0.413134	FALSE
Tmem179b	990.127	0.0963807	0.0457695	2.10579	0.0352229	0.413134	FALSE
Gla	26.6687	-0.108137	0.0513324	-2.10659	0.0351529	0.413134	FALSE
Scg5	64.6394	0.136155	0.0646925	2.10464	0.0353223	0.413246	FALSE
Errfi1	132.325	-0.14631	0.0695272	-2.10436	0.0353472	0.413246	FALSE
Igkv6-23	5.90583	0.0539097	0.0256394	2.10261	0.0355001	0.414634	FALSE
Gm13481	10.598	-0.0741417	0.0353094	-2.09977	0.035749	0.414849	FALSE
Ndufaf1	118.82	-0.145896	0.0694219	-2.10159	0.0355894	0.414849	FALSE
Ep400	986.854	-0.0935265	0.0445369	-2.09998	0.0357308	0.414849	FALSE
Gabarapl1	8.07247	0.0633899	0.0301689	2.10117	0.0356261	0.414849	FALSE
Vdac3	558.31	0.116386	0.0554367	2.09945	0.0357776	0.414849	FALSE
Ano10	136.974	0.146175	0.0695899	2.10052	0.035683	0.414849	FALSE
Bbs10	11.9538	0.0756588	0.0360403	2.09929	0.0357917	0.414849	FALSE
Dnajc7	1175.32	-0.086979	0.0414066	-2.10061	0.0356754	0.414849	FALSE
Cox5b	2026.04	-0.069358	0.0330559	-2.0982	0.0358872	0.415343	FALSE
Cnbd2	80.8504	-0.14055	0.0669915	-2.09803	0.0359027	0.415343	FALSE
Gm34086	45.8755	-0.122007	0.0581673	-2.09753	0.0359468	0.415458	FALSE
Hprt	798.972	-0.104593	0.0498917	-2.0964	0.0360471	0.415826	FALSE
AC149090.1	449.615	0.12526	0.0597436	2.09663	0.0360261	0.415826	FALSE
Snhg12	438.818	-0.124066	0.0592186	-2.09505	0.0361664	0.416806	FALSE
Mydgf	397.215	-0.12829	0.0612541	-2.09439	0.0362251	0.417087	FALSE
Smim15	378.464	0.131878	0.0629923	2.09357	0.0362987	0.417538	FALSE
Engase	33.1155	-0.114384	0.0547119	-2.09065	0.0365594	0.42014	FALSE
Zrsr1	83.8916	-0.140582	0.067267	-2.08992	0.0366251	0.420183	FALSE
Rpp30	210.009	-0.14293	0.0683928	-2.08984	0.0366324	0.420183	FALSE
Bloc1s1	364.501	0.130052	0.0622577	2.08892	0.0367148	0.42073	FALSE
Gm47015	221.72	-0.14218	0.068088	-2.08817	0.0367823	0.421107	FALSE
Tbc1d23	242.149	-0.140719	0.0674478	-2.08634	0.0369475	0.4226	FALSE
Golga2	161.423	-0.144655	0.0694653	-2.08241	0.0373054	0.423064	FALSE
Megf9	46.6603	-0.123752	0.0594086	-2.08307	0.0372447	0.423064	FALSE
Zfp691	18.4782	0.0928039	0.0445811	2.08169	0.0373712	0.423064	FALSE
Svbp	482.149	-0.12035	0.057795	-2.08236	0.0373099	0.423064	FALSE
Krba1	125.743	-0.144825	0.069508	-2.08357	0.0371993	0.423064	FALSE
Fuz	110.928	-0.142106	0.0681892	-2.08399	0.0371607	0.423064	FALSE
Adgre5	1150.75	0.0861904	0.0413345	2.08519	0.037052	0.423064	FALSE
Supt6	597.603	-0.115654	0.0555215	-2.08304	0.0372475	0.423064	FALSE
Rnf157	76.4281	-0.135973	0.065311	-2.08193	0.0373486	0.423064	FALSE
Dmac2l	80.2478	-0.137978	0.0662255	-2.08346	0.0372091	0.423064	FALSE
Irf9	717.709	0.107441	0.0515424	2.08452	0.0371124	0.423064	FALSE
Gm50218	92.9802	-0.141862	0.0682032	-2.08	0.0375259	0.42442	FALSE
Ndufc1	769.178	0.102845	0.0494878	2.07818	0.0376924	0.424721	FALSE
Pgam5	356.942	0.129851	0.0624721	2.07854	0.0376595	0.424721	FALSE
Ccm2	1698.72	-0.0723553	0.0348057	-2.07883	0.0376327	0.424721	FALSE
Baiap2	119.955	-0.144447	0.0694892	-2.0787	0.0376453	0.424721	FALSE
Mir17hg	23.523	-0.0984035	0.0473607	-2.07775	0.0377328	0.424782	FALSE
Ybx3	105.903	0.142885	0.0687863	2.07723	0.0377803	0.424923	FALSE
Pip	7.06248	-0.056535	0.0272279	-2.07636	0.0378606	0.425138	FALSE
Nt5dc1	593.723	0.112338	0.0541056	2.07627	0.0378694	0.425138	FALSE
Btla	702.9	0.108189	0.0521207	2.07575	0.0379174	0.425284	FALSE
Anks1	224.152	-0.141249	0.068069	-2.07509	0.0379782	0.425573	FALSE
Tmco4	305.702	-0.135524	0.0653557	-2.07364	0.0381124	0.426683	FALSE
Gm7967	17.1558	-0.0873959	0.0421926	-2.07136	0.0383254	0.428109	FALSE
Trmt13	218.981	0.140629	0.0678992	2.07114	0.0383455	0.428109	FALSE
Psd3	25.7226	-0.101294	0.0489055	-2.07123	0.0383376	0.428109	FALSE
Ndufb6	859.487	-0.0972884	0.047017	-2.06922	0.0385255	0.429625	FALSE
Magoh	601.109	-0.111431	0.0538592	-2.06894	0.038552	0.429625	FALSE
Gm28375	24.7349	0.10213	0.0494339	2.066	0.0388283	0.429865	FALSE
Tor1aip1	637.239	0.110703	0.0536133	2.06484	0.0389382	0.429865	FALSE
Gm30211	20.3167	0.0928318	0.044964	2.06458	0.0389628	0.429865	FALSE
Tmsb10	9429.81	0.0276884	0.0134008	2.06618	0.0388118	0.429865	FALSE
Tgfb1	919.337	0.0981799	0.0475313	2.06558	0.0388679	0.429865	FALSE
Aldoa	2198.9	0.0623656	0.030199	2.06515	0.0389086	0.429865	FALSE
Maml2	2419.04	-0.0607638	0.0293971	-2.067	0.0387341	0.429865	FALSE
Mfsd11	86.5378	0.139467	0.0675381	2.06502	0.0389212	0.429865	FALSE
Ubn1	1106.53	-0.0876301	0.0424097	-2.06627	0.0388027	0.429865	FALSE
D330041H03Rik	99.5255	0.140883	0.0681277	2.06793	0.0386471	0.429865	FALSE
Crim1	382.451	-0.127183	0.0615299	-2.06702	0.0387325	0.429865	FALSE
Ddx31	183.991	0.142387	0.0689964	2.06369	0.0390469	0.430281	FALSE
Csnk2a1	963.763	0.0932417	0.0452285	2.06157	0.0392488	0.430281	FALSE
Lhfpl3	56.8095	0.12923	0.0626964	2.0612	0.0392839	0.430281	FALSE
Rras2	468.001	-0.121127	0.0587592	-2.06142	0.0392628	0.430281	FALSE
Aplp2	373.083	-0.128595	0.0623695	-2.06182	0.0392249	0.430281	FALSE
Emc6	867.965	-0.0985761	0.0477853	-2.06289	0.0391226	0.430281	FALSE
Scpep1	17.8083	0.0868386	0.0421288	2.06126	0.0392779	0.430281	FALSE
Iqgap2	1024.54	-0.0927646	0.0449662	-2.06298	0.0391141	0.430281	FALSE
Tmem106b	231.489	0.139926	0.0679073	2.06055	0.0393462	0.430575	FALSE
Eml5	219.59	-0.14009	0.0680209	-2.05952	0.0394446	0.431263	FALSE
Prpf40a	1111.52	0.0877116	0.0426373	2.05715	0.0396715	0.431896	FALSE
Sp3os	237.511	0.139389	0.0677453	2.05755	0.0396331	0.431896	FALSE
Tmx2	265.57	0.138397	0.0672357	2.05839	0.0395532	0.431896	FALSE
N4bp2l2	969.071	-0.0932684	0.0453792	-2.05531	0.0398487	0.431896	FALSE
Gm4070	49.9952	0.126223	0.0613409	2.05774	0.0396155	0.431896	FALSE
Fnta	448.05	0.121212	0.0589699	2.05549	0.0398316	0.431896	FALSE
Tle3	413.462	-0.12421	0.0604313	-2.05539	0.0398415	0.431896	FALSE
Morf4l1	2178.14	0.0632522	0.0307669	2.05586	0.0397965	0.431896	FALSE
Ccr7	2568.54	0.0571685	0.0278032	2.05619	0.0397646	0.431896	FALSE
Gm19951	1022.93	0.0899798	0.0437811	2.05522	0.039858	0.431896	FALSE
Sidt2	453.998	-0.121448	0.0591376	-2.05365	0.0400097	0.433153	FALSE
Sntb2	138.374	0.143013	0.0696634	2.05292	0.0400805	0.433533	FALSE
Fuca1	319.958	0.13236	0.0645102	2.05177	0.0401919	0.43358	FALSE
Zfp46	36.281	0.109359	0.0532921	2.05206	0.040164	0.43358	FALSE
Ccdc71	328.698	0.129801	0.0632496	2.05221	0.0401496	0.43358	FALSE
Il1b	6.73325	0.0536292	0.0261505	2.05079	0.040287	0.43383	FALSE
Zfp780b	109.343	0.141671	0.069081	2.05079	0.0402874	0.43383	FALSE
Armc8	391.051	0.124901	0.0609147	2.05043	0.0403223	0.43383	FALSE
Tmem237	20.6816	0.0922538	0.0450123	2.04953	0.0404107	0.434397	FALSE
Rps3a1	8490.92	0.0291	0.0142107	2.04775	0.0405845	0.434727	FALSE
Clptm1	345.759	0.129499	0.0632256	2.0482	0.0405403	0.434727	FALSE
Hnrnpa1	1623.32	-0.0731289	0.0356955	-2.04869	0.0404929	0.434727	FALSE
1700061G19Rik	10.7488	0.0706289	0.0344887	2.04788	0.0405715	0.434727	FALSE
Ccnd2	2096.48	0.0637085	0.0311409	2.04581	0.0407748	0.43638	FALSE
Med10	560.399	-0.11285	0.0551983	-2.04445	0.0409093	0.437435	FALSE
Polr3g	123.53	0.140948	0.0689597	2.04393	0.0409608	0.437599	FALSE
Pdia3	2041.53	0.0649033	0.031794	2.04137	0.0412141	0.439838	FALSE
Trim17	5.76161	-0.0520059	0.0254796	-2.04108	0.0412427	0.439838	FALSE
Skap1	4653.7	0.040551	0.0198868	2.03909	0.0414413	0.441561	FALSE
Ddr1	40.5139	0.116815	0.057298	2.03873	0.041477	0.441561	FALSE
Gm16759	12.6479	0.0731285	0.0359054	2.0367	0.04168	0.443334	FALSE
Atp5g3	3074.19	-0.0512584	0.025181	-2.0356	0.0417909	0.444124	FALSE
Uqcc2	760.094	0.100923	0.0496148	2.03413	0.0419385	0.445303	FALSE
Eif2s2	1374.74	0.0783688	0.0385699	2.03187	0.0421673	0.445785	FALSE
Picalm	698.088	-0.109851	0.0540524	-2.03231	0.0421222	0.445785	FALSE
Ikbip	5.33149	-0.0490889	0.0241571	-2.03207	0.0421469	0.445785	FALSE
Stk10	1651.75	-0.0713948	0.0351153	-2.03315	0.0420372	0.445785	FALSE
Gm17509	21.7888	-0.0942628	0.0463882	-2.03204	0.0421494	0.445785	FALSE
Agfg2	267.001	0.13432	0.0661452	2.03069	0.0422863	0.445996	FALSE
Gm12258	93.7837	0.1374	0.0676584	2.03079	0.0422764	0.445996	FALSE
Gtf2h5	779.829	-0.099965	0.0492297	-2.03058	0.0422975	0.445996	FALSE
Dimt1	214.571	-0.139163	0.0685825	-2.02913	0.0424451	0.447165	FALSE
Gm9856	272.313	0.134455	0.0662743	2.02876	0.0424822	0.447168	FALSE
Lrrc75a	9.13289	0.0628986	0.0310132	2.02812	0.0425476	0.447413	FALSE
Atl2	156.964	-0.141093	0.0695787	-2.02781	0.0425792	0.447413	FALSE
Rnf10	593.81	0.11032	0.0544153	2.02736	0.0426252	0.447424	FALSE
Josd1	91.5105	-0.137583	0.0678726	-2.02708	0.0426539	0.447424	FALSE
Nom1	293.657	-0.131455	0.064874	-2.0263	0.0427336	0.447873	FALSE
Rpl26	6176.12	0.0343999	0.0169874	2.02503	0.0428641	0.448617	FALSE
Gm49967	11.967	-0.072688	0.0358972	-2.02489	0.0428784	0.448617	FALSE
Timm17b	557.746	-0.112589	0.0556586	-2.02284	0.0430893	0.450048	FALSE
1810030O07Rik	341.655	0.128248	0.0633908	2.02314	0.0430588	0.450048	FALSE
BC037156	6.28188	-0.0537027	0.0265606	-2.0219	0.0431871	0.450601	FALSE
Isyna1	563.635	0.110974	0.0548939	2.02161	0.0432164	0.450601	FALSE
Slc25a51	213.222	0.138341	0.0684435	2.02125	0.0432538	0.450603	FALSE
Med27	338.948	-0.129005	0.0639267	-2.01801	0.0435898	0.453106	FALSE
Gm10800	8.81093	0.0614832	0.0304664	2.01807	0.0435842	0.453106	FALSE
Sf3b5	1306.7	-0.0806429	0.0399646	-2.01786	0.0436059	0.453106	FALSE
Frmd4b	15.5408	-0.0820886	0.0407104	-2.0164	0.043758	0.453809	FALSE
Sin3b	756.459	-0.102605	0.0508785	-2.01667	0.0437303	0.453809	FALSE
Nop16	284.32	-0.131597	0.0652718	-2.01614	0.0437856	0.453809	FALSE
Slbp	418.151	0.120351	0.0597533	2.01414	0.0439954	0.454818	FALSE
Rnf187	1339.19	0.0802758	0.0398497	2.01446	0.043961	0.454818	FALSE
Hnrnph2	605.964	-0.108865	0.0540394	-2.01455	0.0439517	0.454818	FALSE
Klf13	2713.54	-0.0543153	0.026977	-2.0134	0.0440729	0.455232	FALSE
2900076A07Rik	120.106	0.139392	0.0692796	2.01202	0.0442178	0.455811	FALSE
Pde3b	1347.82	-0.0796529	0.0395829	-2.01231	0.0441876	0.455811	FALSE
Rab5a	702.209	-0.110149	0.0547518	-2.0118	0.0442415	0.455811	FALSE
Phyh	306.9	0.12937	0.0643196	2.01136	0.0442873	0.455897	FALSE
Aff1	440.069	-0.11843	0.0588923	-2.01096	0.0443301	0.455951	FALSE
Skap2	107.527	0.138775	0.0690673	2.00927	0.0445089	0.456333	FALSE
Rps19	8002.8	0.0295273	0.0146935	2.00955	0.0444787	0.456333	FALSE
Vamp2	314.078	-0.129015	0.0642124	-2.00918	0.0445175	0.456333	FALSE
Pacsin1	746.07	0.102594	0.0510477	2.00977	0.0444554	0.456333	FALSE
mt-Co2	6730.19	0.032476	0.0161743	2.00787	0.0446569	0.457375	FALSE
Cdk10	135.004	-0.139644	0.0695707	-2.00722	0.044726	0.457698	FALSE
Supt7l	134.59	-0.139316	0.0695044	-2.00443	0.0450245	0.460365	FALSE
Ap1m1	508.94	0.114189	0.0569904	2.00366	0.0451066	0.460816	FALSE
Galnt2	499.654	-0.114657	0.0572435	-2.00297	0.0451807	0.461184	FALSE
Rps12	6144.15	0.0341426	0.0170529	2.00215	0.0452682	0.461303	FALSE
Zdhhc16	109.065	0.138354	0.0691008	2.00221	0.0452619	0.461303	FALSE
Cotl1	1876.87	0.0659772	0.0329663	2.00135	0.0453546	0.461795	FALSE
Zfp771	159.548	-0.139017	0.069491	-2.0005	0.0454466	0.462345	FALSE
Ncoa2	1193.12	-0.0818749	0.0410031	-1.9968	0.0458473	0.463636	FALSE
Naa15	630.871	-0.10634	0.0532195	-1.99815	0.0457006	0.463636	FALSE
Nipal1	80.4519	0.132993	0.0665474	1.99847	0.0456653	0.463636	FALSE
Sart3	370.181	-0.124307	0.0621863	-1.99895	0.045614	0.463636	FALSE
Ticrr	5.18023	-0.048636	0.0243579	-1.99672	0.0458553	0.463636	FALSE
Il16	1603.91	0.0716331	0.0358855	1.99616	0.045917	0.463636	FALSE
Dctn5	325.476	0.127238	0.0637147	1.997	0.0458249	0.463636	FALSE
Gm49189	15.8514	-0.0827097	0.0414302	-1.99636	0.0458944	0.463636	FALSE
Gm30881	30.864	0.104024	0.0521007	1.9966	0.0458691	0.463636	FALSE
Smarcd1	314.846	-0.12959	0.064933	-1.99574	0.045962	0.463705	FALSE
Thoc1	449.527	-0.11746	0.0589164	-1.99367	0.0461876	0.465594	FALSE
Gemin5	230.686	0.134959	0.0677341	1.99249	0.0463175	0.46613	FALSE
Ptk2b	1206.74	-0.0811672	0.0407336	-1.99264	0.0463014	0.46613	FALSE
Pdp1	128.22	-0.138172	0.069388	-1.99129	0.0464489	0.466616	FALSE
Vcp	1131.53	0.0837728	0.0420919	1.99024	0.0465649	0.466616	FALSE
Gm16120	6.24949	-0.0515113	0.0258801	-1.99038	0.046549	0.466616	FALSE
Imp3	999.274	-0.0884904	0.0444687	-1.98995	0.0465963	0.466616	FALSE
Gm10076	314.642	0.127884	0.0642314	1.99098	0.0464829	0.466616	FALSE
Rrp36	329.189	-0.126457	0.0635418	-1.99014	0.0465752	0.466616	FALSE
1810024B03Rik	54.1997	0.122151	0.0614916	1.98646	0.0469818	0.466743	FALSE
Ash1l	1210.95	0.0827304	0.0416458	1.98652	0.0469751	0.466743	FALSE
Cept1	507.886	0.112829	0.0567391	1.98856	0.0467497	0.466743	FALSE
Orc5	300.278	0.129553	0.0652134	1.9866	0.0469664	0.466743	FALSE
Zfp524	344.877	0.126912	0.0638445	1.98783	0.0468305	0.466743	FALSE
E230032D23Rik	85.6788	0.133423	0.0671881	1.98582	0.0470537	0.466743	FALSE
Gm42047	61.2574	-0.12504	0.062987	-1.98518	0.0471247	0.466743	FALSE
Irak4	271.172	0.132185	0.0665355	1.98669	0.0469567	0.466743	FALSE
Tnf	134.637	0.137507	0.0691544	1.98841	0.0467661	0.466743	FALSE
Trmt61b	99.907	-0.133094	0.0670493	-1.98502	0.0471422	0.466743	FALSE
Ctif	33.7888	-0.109114	0.0549402	-1.98605	0.0470274	0.466743	FALSE
Trim8	428.402	-0.118717	0.0598077	-1.98498	0.0471469	0.466743	FALSE
Ndufa1	968.188	0.0902166	0.0453817	1.98795	0.0468171	0.466743	FALSE
Xkrx	18.698	-0.0871577	0.0438192	-1.98903	0.0466977	0.466743	FALSE
Trav7d-2	14.3207	-0.0762279	0.0384207	-1.98403	0.0472525	0.467407	FALSE
Haus2	138.386	-0.138087	0.0696764	-1.98183	0.0474979	0.46747	FALSE
Tmx4	218.646	-0.135057	0.0681019	-1.98316	0.0473495	0.46747	FALSE
Zmat3	105.373	0.136013	0.0686145	1.98228	0.0474475	0.46747	FALSE
Gm43149	6.02108	0.0517625	0.0261179	1.98188	0.0474928	0.46747	FALSE
Dedd2	355.604	-0.125056	0.0630921	-1.98212	0.0474655	0.46747	FALSE
Tcf20	1179.07	0.083224	0.0419992	1.98156	0.0475282	0.46747	FALSE
Fance	152.974	0.138191	0.069675	1.98337	0.0473261	0.46747	FALSE
Plac8	20.9473	0.0882594	0.0445697	1.98026	0.0476748	0.468153	FALSE
Dkc1	513.151	0.112681	0.0568961	1.98047	0.047651	0.468153	FALSE
Pdcd10	1291.42	0.0802432	0.0406023	1.97632	0.0481184	0.471486	FALSE
8430429K09Rik	51.6642	0.119223	0.0603219	1.97645	0.0481038	0.471486	FALSE
Morc3	779.189	0.0982929	0.049738	1.97621	0.0481306	0.471486	FALSE
Syap1	334.941	0.124392	0.0629634	1.97563	0.0481969	0.471755	FALSE
1810037I17Rik	1182.73	-0.0826592	0.0418619	-1.97457	0.048317	0.47184	FALSE
Mrps17	573.24	-0.109031	0.0552112	-1.9748	0.0482912	0.47184	FALSE
Il4ra	823.474	-0.0965672	0.0489151	-1.97418	0.048361	0.47184	FALSE
Dnajc27	48.39	-0.119476	0.0605096	-1.9745	0.0483254	0.47184	FALSE
Hsp90aa1	2451.41	-0.0570152	0.0289236	-1.97123	0.0486972	0.474739	FALSE
Terf2	320.139	-0.125417	0.0636548	-1.97027	0.0488077	0.475435	FALSE
Gm26839	41.0168	0.111775	0.0567775	1.96865	0.0489935	0.476862	FALSE
Dnajb4	202.006	0.13525	0.0687211	1.9681	0.049057	0.477098	FALSE
Igkv12-44	8.37745	0.0573238	0.0291497	1.96653	0.0492377	0.477327	FALSE
Arhgef1	3234	0.0482039	0.0245054	1.96707	0.0491748	0.477327	FALSE
Hist1h1d	78.2357	0.130499	0.0663522	1.96676	0.049211	0.477327	FALSE
Vars2	80.4103	0.128676	0.065419	1.96696	0.0491879	0.477327	FALSE
BC005537	412.467	-0.122645	0.0623993	-1.96548	0.0493588	0.478119	FALSE
Nxpe3	797.734	0.0974209	0.0495885	1.96459	0.0494622	0.478738	FALSE
Tpp2	1005.27	-0.0920275	0.0468747	-1.96327	0.0496151	0.479837	FALSE
Ranbp10	434.502	-0.116551	0.0593832	-1.96269	0.0496818	0.480099	FALSE
Clcn3	584.313	-0.107651	0.0548593	-1.96231	0.0497263	0.480147	FALSE
Ass1	1358.81	0.0760145	0.0388269	1.95778	0.050256	0.482976	FALSE
Gm4631	11.463	-0.0666037	0.034075	-1.95462	0.0506281	0.482976	FALSE
Zfp931	74.6446	0.128302	0.0656481	1.95439	0.0506554	0.482976	FALSE
Hp1bp3	1652.72	0.0688	0.0351785	1.95574	0.0504957	0.482976	FALSE
Pank4	136.55	-0.136306	0.069634	-1.95746	0.0502936	0.482976	FALSE
Cox6a1	2068.38	-0.0610749	0.0311842	-1.95852	0.0501692	0.482976	FALSE
Gtf2ird1	108.203	-0.134942	0.0690163	-1.95522	0.0505571	0.482976	FALSE
Lars2	3112.95	-0.0494041	0.0252657	-1.95538	0.0505383	0.482976	FALSE
Dse	182.642	-0.135706	0.0693208	-1.95765	0.0502716	0.482976	FALSE
Crlf3	2081.12	-0.0606729	0.0309754	-1.95874	0.0501428	0.482976	FALSE
Gm36445	16.554	-0.0788714	0.0403518	-1.9546	0.0506308	0.482976	FALSE
Trav8-2	38.8761	0.110566	0.0564864	1.95739	0.0503021	0.482976	FALSE
4930594M22Rik	23.5651	0.0936355	0.0478741	1.95587	0.0504806	0.482976	FALSE
Pdxdc1	280.382	-0.129648	0.0662872	-1.95585	0.0504828	0.482976	FALSE
Mlst8	66.976	0.124235	0.0635023	1.95638	0.0504199	0.482976	FALSE
Gm14634	14.171	-0.0760715	0.0389026	-1.95543	0.050532	0.482976	FALSE
Rnasek	1429.44	-0.0739839	0.0378651	-1.95388	0.0507153	0.483168	FALSE
Fbxo28	407.741	-0.119529	0.0612965	-1.95001	0.0511751	0.483734	FALSE
Rpn2	880.414	0.0928202	0.0476	1.95	0.0511757	0.483734	FALSE
Ilf2	493.439	-0.111644	0.0573086	-1.94812	0.0514005	0.483734	FALSE
Wsb2	236.256	0.130759	0.0670442	1.95034	0.051136	0.483734	FALSE
Akr1b3	1479.16	0.0726815	0.0372406	1.95167	0.0509769	0.483734	FALSE
Pex26	48.5221	-0.117832	0.0604881	-1.94803	0.0514119	0.483734	FALSE
Smarca5	1288.56	-0.077433	0.039672	-1.95183	0.0509582	0.483734	FALSE
Galns	55.1838	0.118162	0.0606371	1.94868	0.051334	0.483734	FALSE
Swsap1	31.7797	0.104039	0.0532801	1.95269	0.0508568	0.483734	FALSE
Kcnmb4	415.625	0.11812	0.0604987	1.95244	0.0508855	0.483734	FALSE
Slc12a7	493.531	-0.115155	0.0590414	-1.95041	0.0511276	0.483734	FALSE
Tmem65	132.012	-0.135747	0.0696444	-1.94915	0.0512774	0.483734	FALSE
Rsph3b	91.3083	0.131095	0.0672961	1.94804	0.0514107	0.483734	FALSE
Banf1	1777.86	-0.0655285	0.0335885	-1.95092	0.0510661	0.483734	FALSE
Marveld1	81.3066	0.130491	0.0669636	1.94869	0.0513326	0.483734	FALSE
Kcnip2	45.146	-0.115961	0.0594604	-1.95022	0.0511505	0.483734	FALSE
Ndufa8	1018.24	-0.0858988	0.0441095	-1.9474	0.0514873	0.483874	FALSE
Raver2	90.7379	-0.131913	0.0677536	-1.94695	0.0515403	0.483874	FALSE
Zmpste24	193.888	0.134421	0.0690433	1.9469	0.0515463	0.483874	FALSE
Ifi214	333.385	0.122987	0.0632144	1.94556	0.0517079	0.484956	FALSE
Pip4p1	439.697	0.11512	0.0591794	1.94528	0.0517414	0.484956	FALSE
Mettl7a1	31.6874	0.105003	0.0540201	1.94378	0.0519214	0.486268	FALSE
Supv3l1	145.743	-0.135392	0.0696749	-1.94319	0.0519926	0.486559	FALSE
Rnf126	419.398	-0.119518	0.0615798	-1.94086	0.0522749	0.488448	FALSE
Plk2	16.4327	-0.0771758	0.0397576	-1.94116	0.0522391	0.488448	FALSE
Ifngr1	753.697	-0.0968611	0.0499264	-1.94008	0.0523704	0.488964	FALSE
Zfp330	430.911	-0.11533	0.0594578	-1.9397	0.0524166	0.48902	FALSE
Pex19	164.871	-0.134581	0.0694515	-1.93776	0.0526519	0.489065	FALSE
Kcna3	148.669	0.13501	0.0696517	1.93836	0.0525794	0.489065	FALSE
Gatad1	510.428	0.110998	0.0572841	1.93767	0.0526629	0.489065	FALSE
Unc45a	227.897	-0.131793	0.0679764	-1.93881	0.0525251	0.489065	FALSE
Slc39a6	134.45	0.134967	0.0696368	1.93816	0.052604	0.489065	FALSE
Oga	856.319	-0.0945314	0.0487832	-1.93779	0.0526493	0.489065	FALSE
Rnf7	695.289	-0.100194	0.0517446	-1.93631	0.0528293	0.489371	FALSE
Csad	112.547	0.13219	0.0682445	1.937	0.0527451	0.489371	FALSE
Naa60	431.29	0.115489	0.059639	1.93648	0.0528093	0.489371	FALSE
Arhgef6	714.678	-0.0990098	0.0511392	-1.93609	0.0528571	0.489371	FALSE
Dad1	2431.63	-0.0555392	0.0286989	-1.93523	0.0529616	0.489502	FALSE
9330020H09Rik	52.9287	-0.120204	0.0621213	-1.93499	0.0529921	0.489502	FALSE
Slc25a27	124.205	0.134561	0.0695335	1.93519	0.0529671	0.489502	FALSE
March6	309.911	-0.125071	0.064648	-1.93465	0.0530336	0.489513	FALSE
Usp4	531.301	0.108676	0.0561971	1.93384	0.0531329	0.490057	FALSE
Zkscan14	186.356	-0.133155	0.0688898	-1.93287	0.0532526	0.490789	FALSE
Castor2	68.0948	0.125959	0.0652069	1.93168	0.0533989	0.491764	FALSE
Eif4a3	921.041	-0.090369	0.0467954	-1.93115	0.0534646	0.491996	FALSE
Tex14	97.8302	-0.130816	0.0677697	-1.9303	0.0535703	0.492384	FALSE
A330040F15Rik	180.726	0.133972	0.0694102	1.93015	0.0535879	0.492384	FALSE
Traj9	20.2208	-0.0860794	0.044613	-1.92947	0.0536729	0.492793	FALSE
Copz1	528.727	0.10957	0.0567988	1.92909	0.0537203	0.492855	FALSE
Rbm19	154.477	-0.134185	0.0696682	-1.92606	0.0540972	0.494446	FALSE
Brat1	144.781	0.134258	0.0696731	1.92696	0.0539841	0.494446	FALSE
Zfp740	362.529	0.121045	0.0628409	1.92621	0.0540777	0.494446	FALSE
Mapk14	606.518	-0.104578	0.0542829	-1.92654	0.0540368	0.494446	FALSE
Unc5cl	227.803	0.130942	0.067959	1.92678	0.0540065	0.494446	FALSE
Vwa8	251.079	-0.129317	0.0671991	-1.92438	0.0543066	0.495986	FALSE
Fam78a	1090	0.0837249	0.0435282	1.92346	0.0544223	0.496669	FALSE
Lpar5	104.922	0.132385	0.0688801	1.92196	0.0546102	0.498011	FALSE
Mgat2	422.832	0.115875	0.0603527	1.91997	0.0548622	0.499558	FALSE
Tmed7	394.664	0.118424	0.0616736	1.92017	0.0548361	0.499558	FALSE
Gm16084	9.19358	0.0599046	0.0312358	1.91782	0.0551343	0.50166	FALSE
Utp3	871.565	-0.090156	0.0470293	-1.91702	0.0552357	0.50194	FALSE
Trim12a	970.088	0.0875181	0.0456555	1.91692	0.0552477	0.50194	FALSE
Npas2	13.0391	-0.0724056	0.0377802	-1.9165	0.0553018	0.502056	FALSE
Glrx3	823.457	-0.0927003	0.048406	-1.91506	0.0554849	0.503342	FALSE
Bhlhb9	98.0546	0.131363	0.0686093	1.91465	0.0555372	0.503441	FALSE
Map1lc3a	90.0692	-0.12709	0.066428	-1.9132	0.0557226	0.504745	FALSE
Lpgat1	159.812	0.133011	0.0695839	1.91152	0.0559373	0.505266	FALSE
Dnajc21	603.709	-0.102583	0.0536635	-1.91159	0.0559288	0.505266	FALSE
Tagap	370.052	-0.121076	0.0633425	-1.91145	0.0559465	0.505266	FALSE
Pdcd4	2473.27	-0.0546234	0.0285678	-1.91206	0.0558683	0.505266	FALSE
Ston2	13.4318	0.0742195	0.0388417	1.91082	0.0560274	0.50562	FALSE
Foxp3	39.4483	-0.107782	0.0564366	-1.90979	0.0561604	0.506444	FALSE
Stpg1	10.3121	-0.064634	0.0338509	-1.90937	0.0562141	0.506552	FALSE
Tmem79	24.9129	0.0900058	0.0471479	1.90901	0.0562608	0.506598	FALSE
Rab27a	596.53	0.105804	0.0554608	1.90773	0.0564264	0.507247	FALSE
9930022D16Rik	6.46315	-0.052028	0.0272757	-1.90748	0.0564583	0.507247	FALSE
Gm49980	73.0906	-0.126165	0.0661229	-1.90804	0.0563864	0.507247	FALSE
Tg	48.9885	-0.116237	0.0609713	-1.90643	0.056595	0.5081	FALSE
Tram1	1152.8	0.0792428	0.041604	1.90469	0.05682	0.508389	FALSE
Rnpepl1	505.534	0.108696	0.0570808	1.90425	0.0568783	0.508389	FALSE
Gm29170	6.95886	-0.0541221	0.0284099	-1.90504	0.0567745	0.508389	FALSE
Slc6a19	11.6134	-0.0690208	0.0362353	-1.9048	0.0568065	0.508389	FALSE
Dynlt1c	145.019	0.132782	0.0696776	1.90566	0.0566938	0.508389	FALSE
Gsto1	61.2889	0.120328	0.0631891	1.90425	0.0568777	0.508389	FALSE
Gm19325	10.6615	-0.066982	0.0351848	-1.90372	0.0569466	0.508599	FALSE
Pgk1	862.055	0.0897749	0.047165	1.90342	0.0569856	0.508599	FALSE
Cdc45	9.76743	0.0631839	0.0332068	1.90274	0.0570741	0.509016	FALSE
Rpl22	5759.69	0.0335495	0.0176471	1.90114	0.0572843	0.510141	FALSE
Ncbp2	307.819	0.122543	0.0644475	1.90145	0.0572435	0.510141	FALSE
Kif7	5.03726	-0.0450566	0.0237107	-1.90027	0.0573982	0.510781	FALSE
B930036N10Rik	19.9276	-0.0867736	0.0457092	-1.89838	0.0576455	0.5112	FALSE
Fbxo3	250.023	0.127584	0.0672571	1.89695	0.0578342	0.5112	FALSE
Pcif1	577.629	-0.103454	0.0544966	-1.89835	0.0576495	0.5112	FALSE
Plk4	87.4218	-0.127658	0.0672351	-1.89868	0.0576067	0.5112	FALSE
Rnf13	345.646	0.119312	0.0628928	1.89707	0.0578186	0.5112	FALSE
Rplp0	8456.67	0.0270099	0.014242	1.89649	0.0578949	0.5112	FALSE
Ndufab1	1094.33	-0.0809758	0.0426999	-1.89639	0.0579082	0.5112	FALSE
Tmem123	713.216	0.100041	0.0526984	1.89838	0.0576465	0.5112	FALSE
Senp8	48.2687	0.107365	0.0565629	1.89816	0.0576748	0.5112	FALSE
Gm36738	216.272	0.130679	0.0689013	1.89662	0.0578785	0.5112	FALSE
Xiap	677.224	0.0977189	0.0515174	1.89681	0.0578526	0.5112	FALSE
Vpreb1	21.5267	-0.0865225	0.0456551	-1.89513	0.058075	0.5123	FALSE
Got2	373.672	0.117541	0.0620711	1.89365	0.058272	0.513378	FALSE
9330151L19Rik	86.1173	0.126448	0.0667774	1.89357	0.0582817	0.513378	FALSE
Fchsd1	42.2032	-0.11096	0.058613	-1.8931	0.0583443	0.513557	FALSE
Zfp871	476.242	0.109642	0.0579753	1.89119	0.0585991	0.515426	FALSE
Zfp429	76.9412	-0.124554	0.0659081	-1.88981	0.058784	0.516678	FALSE
Tpt1	8555.61	0.0267633	0.0141667	1.88917	0.0588692	0.517053	FALSE
Gm45669	8.63594	0.0557692	0.0295266	1.88878	0.0589219	0.517142	FALSE
Atg16l1	292.581	-0.122285	0.0650482	-1.87992	0.0601187	0.517238	FALSE
Ddx18	707.589	0.0957789	0.0508794	1.88247	0.0597722	0.517238	FALSE
Gm28501	12.7345	0.0712292	0.0377725	1.88574	0.0593297	0.517238	FALSE
Rabgap1l	990.999	0.0839048	0.0445879	1.88178	0.0598654	0.517238	FALSE
Ephx1	459.761	0.109824	0.0584171	1.88	0.0601086	0.517238	FALSE
Arhgap1	691.915	0.097356	0.0516388	1.88533	0.0593856	0.517238	FALSE
Myef2	113.342	-0.129763	0.069021	-1.88005	0.0601007	0.517238	FALSE
Pkig	21.7004	0.0875501	0.0465708	1.87993	0.060117	0.517238	FALSE
Tnik	1721.83	-0.0648491	0.0343837	-1.88604	0.0592895	0.517238	FALSE
Selenbp1	10.1669	-0.0641228	0.0340658	-1.88232	0.0597926	0.517238	FALSE
Gm9857	11.1503	-0.0661436	0.0351894	-1.87965	0.0601565	0.517238	FALSE
Adgrl2	4.86761	-0.0450845	0.023962	-1.8815	0.0599042	0.517238	FALSE
Akna	1191.49	-0.0769648	0.0407985	-1.88646	0.059233	0.517238	FALSE
Mtfr1l	422.525	0.113192	0.060263	1.8783	0.06034	0.517238	FALSE
Polr2j	725.832	-0.0954722	0.0508126	-1.87891	0.060257	0.517238	FALSE
Gm44174	30.6886	0.0994915	0.0527445	1.88629	0.0592558	0.517238	FALSE
Mrps25	237.253	-0.127458	0.0675031	-1.88819	0.0590009	0.517238	FALSE
Gm20531	15.4121	0.0762716	0.0406199	1.87769	0.0604232	0.517238	FALSE
Itfg2	194.022	-0.129204	0.0687414	-1.87956	0.0601674	0.517238	FALSE
Rps13	7989.71	0.0277373	0.0147119	1.88536	0.0593811	0.517238	FALSE
Srcap	588.542	0.102711	0.0545725	1.8821	0.0598223	0.517238	FALSE
Cars	157.743	-0.13113	0.069577	-1.88467	0.0594743	0.517238	FALSE
Map1lc3b	1191.27	-0.0771452	0.0410055	-1.88134	0.0599258	0.517238	FALSE
2810004N23Rik	512.075	0.107171	0.0570692	1.87791	0.0603931	0.517238	FALSE
Snhg5	69.4855	-0.123294	0.0656411	-1.8783	0.0603396	0.517238	FALSE
Hyal2	40.3486	0.108431	0.0577319	1.87818	0.060356	0.517238	FALSE
Ccar1	660.439	0.0995381	0.052998	1.87815	0.0603608	0.517238	FALSE
Cirbp	543.36	-0.108776	0.0578647	-1.87983	0.0601319	0.517238	FALSE
Nfkbia	1829.49	-0.100075	0.0530925	-1.88491	0.0594415	0.517238	FALSE
Cd180	10.0501	0.0633922	0.0336439	1.88421	0.0595367	0.517238	FALSE
Sap18	921.394	-0.0911719	0.0484762	-1.88076	0.060005	0.517238	FALSE
Mief1	164.229	-0.130738	0.0694552	-1.88233	0.0597906	0.517238	FALSE
Gm26549	41.3255	0.10905	0.0579281	1.8825	0.0597679	0.517238	FALSE
Gm50335	96.2998	0.127854	0.0680884	1.87776	0.060414	0.517238	FALSE
Dctn4	416.323	-0.11426	0.0607065	-1.88217	0.0598127	0.517238	FALSE
Acss1	255.237	0.12514	0.0666872	1.87652	0.0605835	0.518245	FALSE
Spata48	50.381	-0.11379	0.0606686	-1.8756	0.0607096	0.518958	FALSE
Ighd	28.4981	0.0957486	0.0510706	1.87483	0.0608164	0.519506	FALSE
Gm26982	6.47025	-0.0504064	0.0269019	-1.87371	0.0609703	0.520454	FALSE
Tcta	94.6891	0.126938	0.0677652	1.8732	0.0610403	0.520685	FALSE
Trdmt1	51.1741	0.115357	0.0616661	1.87067	0.0613911	0.520825	FALSE
Ttc17	490.14	-0.107258	0.0573255	-1.87104	0.0613393	0.520825	FALSE
Usp50	61.1172	0.11917	0.0636884	1.87114	0.0613257	0.520825	FALSE
Clk2	411.969	0.115434	0.0616781	1.87155	0.0612688	0.520825	FALSE
Gm19391	5.47408	-0.045735	0.0244532	-1.87031	0.0614413	0.520825	FALSE
Gm26759	13.7151	-0.0735848	0.0393193	-1.87147	0.06128	0.520825	FALSE
A330035P11Rik	13.834	0.0719186	0.038453	1.8703	0.0614425	0.520825	FALSE
Umps	219.42	-0.128669	0.0687273	-1.87216	0.061184	0.520825	FALSE
Qtrt2	74.4261	-0.123083	0.0657873	-1.87092	0.0613561	0.520825	FALSE
Maip1	214.967	-0.1275	0.0682356	-1.86853	0.0616889	0.521661	FALSE
Mgst2	531.32	-0.106954	0.057231	-1.86881	0.0616494	0.521661	FALSE
Zfp202	11.6886	0.0673133	0.0360282	1.86835	0.0617129	0.521661	FALSE
Gm26542	26.1481	0.0860838	0.0460729	1.86843	0.0617027	0.521661	FALSE
Tsc1	190.957	-0.129054	0.0690969	-1.86772	0.0618014	0.522045	FALSE
Mogat1	28.2035	-0.0957646	0.0513149	-1.86621	0.0620115	0.522431	FALSE
Rcsd1	1508.26	0.0685516	0.0367617	1.86475	0.0622158	0.522431	FALSE
Etv3	329.945	-0.119588	0.0641039	-1.86554	0.062106	0.522431	FALSE
Rcc2	687.052	-0.0968327	0.0519304	-1.86466	0.0622286	0.522431	FALSE
Wnt5b	154.291	0.129935	0.0696282	1.86613	0.0620237	0.522431	FALSE
Agbl1	12.0752	-0.0666601	0.0357534	-1.86444	0.0622598	0.522431	FALSE
Arhgef12	93.3361	0.127285	0.0682635	1.86462	0.0622352	0.522431	FALSE
Cabin1	549.144	-0.103552	0.055491	-1.8661	0.0620275	0.522431	FALSE
Ifi27	1035.19	-0.0810099	0.0434528	-1.86432	0.0622771	0.522431	FALSE
Cdkl4	55.6902	0.117165	0.06284	1.8645	0.062251	0.522431	FALSE
Gm49539	105.674	0.128557	0.0689724	1.86388	0.0623381	0.522581	FALSE
Zfp846	87.0544	-0.124855	0.0670336	-1.86257	0.0625231	0.523771	FALSE
Orc1	21.705	-0.0865281	0.0464699	-1.86202	0.0625999	0.52381	FALSE
Aasdh	74.3961	0.123606	0.0664233	1.86089	0.0627601	0.52381	FALSE
Zfp961	162.388	0.12949	0.0695901	1.86076	0.062778	0.52381	FALSE
Erlec1	175.511	-0.128959	0.0692766	-1.86151	0.0626721	0.52381	FALSE
Rictor	633.458	-0.0988056	0.0530734	-1.86168	0.0626485	0.52381	FALSE
Ccdc166	97.9261	-0.126999	0.0682531	-1.8607	0.0627865	0.52381	FALSE
Cdc7	73.6426	0.122317	0.0657608	1.86002	0.0628824	0.524058	FALSE
Zfp787	169.319	-0.129559	0.0696714	-1.85958	0.0629457	0.524058	FALSE
Prr7	179.989	-0.129393	0.0695815	-1.85959	0.0629436	0.524058	FALSE
Atic	963.227	0.0837331	0.0450443	1.8589	0.0630407	0.52449	FALSE
Rinl	1647.7	0.0669495	0.0360625	1.85649	0.0633843	0.526009	FALSE
Sugp2	194.35	-0.127972	0.0689097	-1.8571	0.063297	0.526009	FALSE
Nr2c1	112.299	0.128573	0.0692423	1.85686	0.0633315	0.526009	FALSE
Capn15	207.36	0.127554	0.0687103	1.8564	0.0633965	0.526009	FALSE
Mia3	741.379	-0.092915	0.0501333	-1.85336	0.0638312	0.526261	FALSE
Galk2	323.697	-0.117728	0.0635001	-1.85397	0.063743	0.526261	FALSE
Ccni	1055.66	0.083082	0.0448266	1.85341	0.0638238	0.526261	FALSE
Gemin7	568.273	-0.102707	0.0554408	-1.85255	0.0639468	0.526261	FALSE
Paox	69.2646	0.120786	0.0651964	1.85265	0.0639331	0.526261	FALSE
Map10	12.1051	-0.0664429	0.035815	-1.85517	0.063572	0.526261	FALSE
Gm39463	10.1734	-0.0621902	0.0335146	-1.85561	0.0635085	0.526261	FALSE
Nbr1	324.634	-0.119027	0.0642332	-1.85305	0.0638755	0.526261	FALSE
Mier3	83.7527	0.124347	0.0670988	1.85319	0.063855	0.526261	FALSE
Actr8	290.872	0.120526	0.0649798	1.85483	0.0636209	0.526261	FALSE
Lrrc58	350.688	-0.116397	0.0628063	-1.85327	0.0638435	0.526261	FALSE
Dock11	1467.61	-0.0687308	0.0370543	-1.85487	0.0636149	0.526261	FALSE
Zdhhc23	33.9017	-0.0991901	0.0535714	-1.85155	0.0640906	0.527088	FALSE
Ctsa	539.738	0.106327	0.0574596	1.85047	0.0642455	0.527647	FALSE
Zik1	6.4785	0.0502525	0.0271565	1.85047	0.0642452	0.527647	FALSE
Pus1	283.205	-0.122651	0.0662971	-1.85002	0.0643107	0.527826	FALSE
Tmco1	385.972	0.114601	0.0619597	1.8496	0.0643705	0.52796	FALSE
Rfxap	412.596	-0.11439	0.0618577	-1.84924	0.0644233	0.528036	FALSE
Coq9	162.488	0.12872	0.0696319	1.84858	0.0645182	0.528457	FALSE
Ndufb10	1462.65	-0.0689479	0.0373054	-1.8482	0.0645732	0.528552	FALSE
Mex3b	87.3916	0.123884	0.0670597	1.84737	0.0646936	0.528825	FALSE
Ghitm	876.048	0.0881018	0.0476899	1.84739	0.0646911	0.528825	FALSE
Sec13	687.898	-0.0952959	0.0516083	-1.84652	0.0648164	0.529116	FALSE
Gdpgp1	107.078	0.127102	0.0688315	1.84657	0.06481	0.529116	FALSE
Gm13012	122.92	-0.128131	0.0694038	-1.84616	0.0648684	0.529185	FALSE
Jmjd1c	816.873	-0.0893291	0.0484153	-1.84506	0.0650291	0.529784	FALSE
Ptpn2	680.082	-0.099065	0.0536879	-1.8452	0.0650082	0.529784	FALSE
Kdm2a	815.276	0.0901112	0.0488571	1.84438	0.0651271	0.530227	FALSE
Gm5148	13.2006	0.0667981	0.0362478	1.84282	0.0653556	0.531375	FALSE
Traj16	7.50432	0.0544362	0.0295375	1.84295	0.0653364	0.531375	FALSE
Lrrc29	67.5043	0.119559	0.0648898	1.84249	0.0654039	0.531412	FALSE
Hnrnpu	2662.22	-0.0504157	0.0273793	-1.84138	0.0655663	0.532376	FALSE
Gpn2	101.949	-0.125088	0.0680086	-1.8393	0.0658708	0.53449	FALSE
Mfn1	107.078	-0.126773	0.0689783	-1.83787	0.0660809	0.534766	FALSE
Cd27	1715.44	0.0639807	0.0348102	1.83799	0.0660642	0.534766	FALSE
Gpr68	115.054	-0.127535	0.0693743	-1.83837	0.0660086	0.534766	FALSE
Myo1f	36.1841	0.102008	0.0554988	1.83803	0.0660583	0.534766	FALSE
A930005H10Rik	864.711	-0.0869839	0.0473557	-1.83682	0.0662362	0.535667	FALSE
Crebzf	708.705	-0.0932027	0.0507981	-1.83477	0.0665401	0.537409	FALSE
Ccr6	8.65157	0.0562376	0.0306498	1.83485	0.0665285	0.537409	FALSE
Gm4890	74.6016	0.119432	0.0651456	1.83331	0.0667559	0.538793	FALSE
Gm12359	39.973	0.10419	0.0568518	1.83266	0.066853	0.539219	FALSE
Puf60	1302.71	-0.0716014	0.0390772	-1.83231	0.0669054	0.539284	FALSE
Rnf113a2	262.364	-0.122496	0.0668724	-1.83179	0.0669831	0.539552	FALSE
Fem1b	135.254	-0.127507	0.0696205	-1.83146	0.0670316	0.539584	FALSE
Fryl	1062.47	-0.0815053	0.0445177	-1.83085	0.067123	0.539962	FALSE
Wrap73	201.302	0.125075	0.0683538	1.82982	0.0672769	0.540484	FALSE
Coq6	107.02	-0.125292	0.0684613	-1.83012	0.0672326	0.540484	FALSE
Rex1bd	875.609	-0.0882482	0.0482486	-1.82903	0.0673953	0.541078	FALSE
Pdcd1	48.8085	0.11152	0.0609957	1.82833	0.0674998	0.541282	FALSE
Stx12	192.212	0.126273	0.0691342	1.82648	0.0677773	0.541282	FALSE
Krit1	778.798	0.0889832	0.0486983	1.82723	0.0676645	0.541282	FALSE
Fam220a-1	6.44137	-0.0480774	0.0263081	-1.82748	0.0676279	0.541282	FALSE
Hist1h3e	130.689	-0.126635	0.0692882	-1.82766	0.0676004	0.541282	FALSE
Cldnd1	195.688	0.125309	0.068588	1.82698	0.0677033	0.541282	FALSE
Luc7l	764.931	-0.0913556	0.0499866	-1.8276	0.0676095	0.541282	FALSE
Tomm6	2232.83	-0.055058	0.0301411	-1.82668	0.0677484	0.541282	FALSE
Ralb	59.1415	0.115367	0.0631952	1.82556	0.067917	0.542042	FALSE
Dnaja3	205.462	0.124499	0.0682122	1.82518	0.0679745	0.542144	FALSE
Gm50105	22.1273	-0.0856918	0.0469654	-1.82457	0.0680655	0.542514	FALSE
Cradd	256.948	0.121592	0.0666955	1.82309	0.0682904	0.543642	FALSE
Ctnna1	105.208	0.125637	0.068916	1.82305	0.0682965	0.543642	FALSE
Neurl3	256.681	-0.121566	0.0667003	-1.82257	0.0683687	0.54386	FALSE
Pcmtd2	433.493	0.109882	0.0603018	1.82221	0.0684231	0.543937	FALSE
Utp4	263.616	-0.120979	0.0664236	-1.82133	0.0685565	0.544284	FALSE
Arid1b	1110.81	-0.0769064	0.0422247	-1.82136	0.0685521	0.544284	FALSE
Cyth4	633.027	0.096901	0.0532205	1.82074	0.0686457	0.544637	FALSE
Itga9	6.80772	-0.0508282	0.0279208	-1.82044	0.068692	0.544649	FALSE
Dock5	29.78	-0.0959613	0.0527479	-1.81924	0.0688742	0.545737	FALSE
Ash2l	240.528	0.122129	0.0671784	1.81798	0.0690676	0.546568	FALSE
Smarcd2	552.293	0.101621	0.0559019	1.81785	0.069087	0.546568	FALSE
Znrd2	336.674	-0.114348	0.0629091	-1.81767	0.069114	0.546568	FALSE
9230104M06Rik	7.5088	0.0531038	0.0292286	1.81684	0.0692413	0.547218	FALSE
Gstm1	10.0324	0.0587815	0.0323764	1.81557	0.0694366	0.547337	FALSE
Abcc10	92.3442	0.12383	0.0681977	1.81576	0.0694078	0.547337	FALSE
Tmem185a	119.224	0.126109	0.0694522	1.81577	0.0694054	0.547337	FALSE
Itm2a	854.13	-0.0858234	0.0472495	-1.81639	0.0693112	0.547337	FALSE
Sp2	381.626	0.112448	0.0619524	1.81507	0.0695131	0.547585	FALSE
2810006K23Rik	121.805	0.125576	0.0691995	1.81469	0.069571	0.547655	FALSE
Npc2	3543.91	0.04241	0.0233738	1.81443	0.0696121	0.547655	FALSE
Zfp563	46.0982	0.107693	0.0593649	1.81408	0.0696647	0.547714	FALSE
Ncln	171.287	-0.125841	0.069397	-1.81335	0.0697776	0.548246	FALSE
Capza1	1564.86	0.0668483	0.0368758	1.8128	0.0698631	0.54834	FALSE
Erp44	539.128	0.100872	0.0556478	1.81269	0.0698798	0.54834	FALSE
Adamts6	274.397	-0.119702	0.0660641	-1.81191	0.0700001	0.548583	FALSE
Asb8	204.167	0.124336	0.0686215	1.8119	0.0700011	0.548583	FALSE
Rbms1	1315.1	0.0706908	0.0390517	1.81018	0.0702672	0.549092	FALSE
Rack1	5476.82	0.0330103	0.0182315	1.81062	0.0701992	0.549092	FALSE
Neu1	287.656	0.117901	0.0651377	1.81002	0.0702921	0.549092	FALSE
Ppm1b	811.111	-0.0874697	0.0483167	-1.81034	0.0702431	0.549092	FALSE
Isoc1	404.68	0.110316	0.0609231	1.81075	0.0701802	0.549092	FALSE
Xrcc5	225.342	0.122325	0.0676303	1.80874	0.0704919	0.549099	FALSE
Rps8	8901.46	0.0250468	0.0138437	1.80926	0.0704109	0.549099	FALSE
Atp5j2	2308.09	0.053357	0.0295048	1.80842	0.0705415	0.549099	FALSE
Trappc11	192.917	-0.124674	0.0689648	-1.80779	0.0706387	0.549099	FALSE
Zdhhc17	325.638	-0.11484	0.0635054	-1.80835	0.0705522	0.549099	FALSE
Card19	416.715	-0.107973	0.0597297	-1.80769	0.0706546	0.549099	FALSE
Gpbp1	1046.77	-0.0787261	0.0435379	-1.80822	0.0705723	0.549099	FALSE
2010204K13Rik	41.5238	-0.10426	0.0576173	-1.80953	0.0703683	0.549099	FALSE
Enox2	331.138	0.115679	0.0640071	1.80728	0.0707186	0.549245	FALSE
Dnajc10	432.605	0.107601	0.0595833	1.80589	0.0709356	0.550208	FALSE
Rrbp1	486.538	0.104562	0.0579405	1.80464	0.0711307	0.550208	FALSE
Nprl3	165.323	0.125592	0.0696012	1.80446	0.0711596	0.550208	FALSE
Drg2	164.053	0.125571	0.0695806	1.80469	0.0711232	0.550208	FALSE
Rps23	7153.28	0.0282725	0.0156568	1.80576	0.0709555	0.550208	FALSE
Xpo4	287.599	-0.117914	0.0653186	-1.80522	0.0710407	0.550208	FALSE
Rhoq	13.5161	-0.0703007	0.0389506	-1.80487	0.0710954	0.550208	FALSE
Xpnpep1	187.43	-0.124329	0.0689682	-1.80269	0.0714362	0.551995	FALSE
Hip1r	39.5928	0.104529	0.0580084	1.80197	0.0715502	0.552227	FALSE
Abhd5	64.2097	0.112215	0.0622752	1.80192	0.0715572	0.552227	FALSE
Gimap3	3064.61	0.0454766	0.025266	1.79991	0.0718747	0.554325	FALSE
Rbm33	801.649	-0.0888989	0.0494237	-1.79871	0.0720646	0.554733	FALSE
Shmt2	268.544	-0.118345	0.0657837	-1.799	0.0720184	0.554733	FALSE
Cenph	7.27078	-0.0513572	0.0285504	-1.79882	0.0720468	0.554733	FALSE
Parp11	438.321	0.10641	0.0591875	1.79784	0.072202	0.555439	FALSE
Ctns	45.6036	0.101456	0.0564429	1.7975	0.0722568	0.555508	FALSE
5330439K02Rik	29.0877	0.0925361	0.0514951	1.79699	0.0723376	0.555778	FALSE
Insig2	235.699	0.120793	0.0673021	1.79479	0.0726877	0.557993	FALSE
B020010K11Rik	35.2066	0.100142	0.055802	1.7946	0.0727177	0.557993	FALSE
Igkv1-135	10.8926	0.0625071	0.0348384	1.7942	0.0727815	0.558129	FALSE
Pnpla7	271.25	-0.118554	0.0661103	-1.79327	0.0729296	0.558248	FALSE
Bbs12	24.3624	-0.0842207	0.0469657	-1.79324	0.0729348	0.558248	FALSE
Psmb5	1304.41	-0.0708294	0.0394958	-1.79334	0.0729188	0.558248	FALSE
Ccl5	39.7857	0.102208	0.0570119	1.79276	0.0730121	0.558487	FALSE
Lamtor4	621.6	-0.0963995	0.0537818	-1.79242	0.0730657	0.558546	FALSE
Mterf1a	171.488	-0.124609	0.0695366	-1.79199	0.0731339	0.558567	FALSE
Zbtb12	45.9492	0.106769	0.0595867	1.79183	0.0731605	0.558567	FALSE
Siah2	263.565	-0.119356	0.0666654	-1.79038	0.0733926	0.559074	FALSE
Rrnad1	176.507	0.124366	0.0694537	1.79063	0.0733519	0.559074	FALSE
Heatr5a	277.657	-0.117943	0.06589	-1.79	0.0734547	0.559074	FALSE
Itpk1	424.729	-0.107516	0.0600683	-1.7899	0.0734692	0.559074	FALSE
Begain	10.3463	-0.0622568	0.03478	-1.79002	0.0734513	0.559074	FALSE
Kif13b	300.834	0.116071	0.064855	1.78969	0.0735031	0.559074	FALSE
Fam169b	1287.49	-0.0708308	0.0395902	-1.7891	0.0735987	0.559101	FALSE
Eif3c	1672.78	0.0646783	0.0361491	1.78921	0.0735813	0.559101	FALSE
Alas1	120.244	0.124162	0.0694874	1.78683	0.0739651	0.561534	FALSE
Wnt10a	9.84038	0.0593138	0.0332005	1.78653	0.0740128	0.561545	FALSE
Gm38190	25.1819	-0.0895458	0.0501473	-1.78566	0.0741548	0.561761	FALSE
Zfp383	16.5462	0.071001	0.0397605	1.78572	0.0741453	0.561761	FALSE
9530018F02Rik	26.131	0.0900257	0.0504251	1.78534	0.0742069	0.561761	FALSE
Sub1	2133.48	-0.0557796	0.0312453	-1.78522	0.0742262	0.561761	FALSE
Ints1	175.047	-0.123763	0.0693539	-1.78452	0.0743393	0.561916	FALSE
Mis18bp1	4.76019	-0.0419749	0.0235204	-1.78462	0.074323	0.561916	FALSE
Cops9	918.146	0.0824751	0.0462735	1.78234	0.0746942	0.56215	FALSE
Gm37982	8.82545	0.0561264	0.0314664	1.78369	0.0744734	0.56215	FALSE
Zfp831	569.422	-0.0989571	0.0554955	-1.78315	0.0745611	0.56215	FALSE
Gpat4	227.801	0.120846	0.0677993	1.7824	0.074684	0.56215	FALSE
Slc25a10	33.3757	0.0924415	0.0518628	1.78242	0.07468	0.56215	FALSE
Ptp4a3	910.014	0.0822986	0.0461472	1.78339	0.0745225	0.56215	FALSE
4933408B17Rik	13.0484	-0.0625873	0.0350986	-1.78319	0.074556	0.56215	FALSE
S100a11	885.977	0.0848288	0.0476213	1.78132	0.0748599	0.56259	FALSE
Gm40773	6.34947	-0.0468522	0.0263067	-1.781	0.0749124	0.56259	FALSE
Cln5	145.975	0.124054	0.0696601	1.78084	0.0749379	0.56259	FALSE
BC037704	7.14351	0.0499509	0.0280471	1.78097	0.0749181	0.56259	FALSE
Kif1b	586.453	-0.0968187	0.0543829	-1.78032	0.0750242	0.562713	FALSE
Pkm	2465.58	0.0508432	0.0285608	1.78018	0.075047	0.562713	FALSE
Dennd6b	61.0219	0.112894	0.0634614	1.77894	0.0752504	0.563891	FALSE
Bcl2l13	192.125	-0.122392	0.0688276	-1.77823	0.0753656	0.564406	FALSE
Nceh1	170.286	0.123327	0.0693884	1.77735	0.0755108	0.565023	FALSE
Slc25a38	229.504	-0.12051	0.0678105	-1.77716	0.0755417	0.565023	FALSE
Rnf167	1580.67	0.0632662	0.0356051	1.77688	0.0755876	0.565023	FALSE
H2-DMb1	6.51734	0.0462146	0.026014	1.77652	0.0756466	0.565116	FALSE
I730030J21Rik	117.858	-0.123299	0.0694396	-1.77562	0.0757948	0.565876	FALSE
Srpr	904.988	-0.0836166	0.0471279	-1.77425	0.0760224	0.56643	FALSE
Jkamp	296.29	0.1153	0.0649845	1.77427	0.0760177	0.56643	FALSE
Esyt2	1306.18	-0.0703699	0.03965	-1.77478	0.0759344	0.56643	FALSE
Tmem161b	174.599	0.123525	0.069629	1.77405	0.0760556	0.56643	FALSE
Mycbp	143.127	0.123523	0.0696768	1.77281	0.0762607	0.56761	FALSE
Fgfbp3	48.2291	0.107403	0.0606261	1.77157	0.0764667	0.568794	FALSE
Socs5	78.8726	-0.118305	0.0668019	-1.77099	0.0765631	0.569163	FALSE
Cpeb1	11.3488	-0.0626876	0.0354105	-1.77031	0.0766748	0.569645	FALSE
Ralgps2	638.265	0.095472	0.0539502	1.76963	0.0767888	0.569867	FALSE
Sytl2	232.373	-0.120707	0.0682124	-1.76957	0.0767986	0.569867	FALSE
Tmem158	20.0398	-0.0810425	0.0458302	-1.76832	0.077007	0.571065	FALSE
Gm43403	9.87532	-0.059694	0.0337753	-1.76738	0.0771638	0.57137	FALSE
Pigv	165.838	0.122662	0.0694201	1.76695	0.0772363	0.57137	FALSE
Gnb2	1570.47	0.0653511	0.0369803	1.76719	0.0771969	0.57137	FALSE
Ralgapa1	579.138	-0.0971177	0.0549544	-1.76724	0.0771875	0.57137	FALSE
Cnot7	345.961	-0.112776	0.0638496	-1.76628	0.0773484	0.571508	FALSE
Slc30a6	153.497	0.12305	0.0696759	1.76603	0.0773913	0.571508	FALSE
Rab9	217.795	-0.120154	0.0680373	-1.766	0.0773961	0.571508	FALSE
Tmtc2	141.827	0.122989	0.0696621	1.76551	0.0774789	0.571772	FALSE
Wfikkn2	10.5587	0.0598003	0.0338897	1.76456	0.0776382	0.572599	FALSE
Plrg1	206.975	0.120183	0.0681277	1.76408	0.0777183	0.572677	FALSE
Ccr4	18.163	0.0748723	0.0424529	1.76365	0.0777902	0.572677	FALSE
Efemp2	4.75377	-0.0410009	0.0232456	-1.76381	0.0777636	0.572677	FALSE
D730003I15Rik	168.258	0.122393	0.0695184	1.76059	0.0783085	0.572969	FALSE
Dynlrb1	909.691	-0.0826461	0.0469561	-1.76007	0.0783958	0.572969	FALSE
Akirin1	566.433	0.0980653	0.0556904	1.7609	0.0782551	0.572969	FALSE
Polr2l	106.824	0.120905	0.0686327	1.76162	0.0781337	0.572969	FALSE
Sik2	360.967	0.109176	0.0620062	1.76073	0.0782845	0.572969	FALSE
Krt10	134.955	-0.122559	0.0695951	-1.76103	0.0782336	0.572969	FALSE
Trav7-6	47.906	0.0782841	0.044435	1.76177	0.0781086	0.572969	FALSE
Atp5j	2179.43	-0.0538864	0.030575	-1.76243	0.0779964	0.572969	FALSE
Sytl3	18.7016	-0.078369	0.0444942	-1.76133	0.0781823	0.572969	FALSE
1110038B12Rik	339.765	-0.111905	0.0635092	-1.76203	0.0780644	0.572969	FALSE
Atp5md	1544.54	0.0656522	0.0372957	1.76032	0.0783542	0.572969	FALSE
Cask	79.9682	-0.117547	0.0667257	-1.76165	0.0781286	0.572969	FALSE
Kdm6a	615.448	-0.0940786	0.0534649	-1.75963	0.0784704	0.573169	FALSE
Zfp326	413.456	0.10631	0.0604365	1.75904	0.0785707	0.573556	FALSE
Casc1	14.3309	-0.0697758	0.0396752	-1.75867	0.078633	0.573666	FALSE
Gm11529	12.1786	0.0637594	0.0362941	1.75674	0.0789619	0.575427	FALSE
Ifi27l2a	2892.69	0.0462058	0.0263026	1.7567	0.078969	0.575427	FALSE
5330438D12Rik	257.135	0.118724	0.0675961	1.75637	0.0790255	0.575493	FALSE
Creb1	967.202	-0.07965	0.0453661	-1.75572	0.0791366	0.57558	FALSE
Slamf7	16.2095	0.0710735	0.0404784	1.75584	0.079116	0.57558	FALSE
Galnt11	265.503	0.116502	0.066365	1.75547	0.0791796	0.57558	FALSE
Capn3	46.586	0.103535	0.059061	1.75301	0.0795995	0.576648	FALSE
Cnot3	367.023	0.109631	0.062514	1.7537	0.0794814	0.576648	FALSE
Slc38a10	329.067	-0.113212	0.0645658	-1.75344	0.0795268	0.576648	FALSE
Gm15518	11.2616	-0.0616066	0.0351229	-1.75403	0.0794254	0.576648	FALSE
Srbd1	194.196	0.121163	0.0691194	1.75295	0.079611	0.576648	FALSE
Tbc1d10c	1840.48	0.0588016	0.0335445	1.75295	0.0796114	0.576648	FALSE
Fam192a	307.449	0.113498	0.0647905	1.75177	0.0798137	0.577534	FALSE
Panx1	479.467	0.101222	0.0577859	1.75168	0.0798287	0.577534	FALSE
Cenpv	32.3441	-0.0949706	0.0542284	-1.75131	0.0798928	0.577654	FALSE
1810058I24Rik	903.591	-0.0811478	0.0463483	-1.75083	0.079976	0.577879	FALSE
Rps4x	8334.05	0.0251601	0.0143725	1.75058	0.0800191	0.577879	FALSE
Saal1	171.831	0.121373	0.0693503	1.75015	0.0800927	0.578066	FALSE
Prpsap1	524.39	-0.0989823	0.0566497	-1.74727	0.0805903	0.580968	FALSE
Uty	11.5615	0.061588	0.0352469	1.74733	0.0805799	0.580968	FALSE
Chp1	352.663	0.110495	0.0632554	1.74681	0.0806696	0.581195	FALSE
Serinc5	74.5217	-0.114518	0.0655762	-1.74634	0.0807516	0.581289	FALSE
C1qtnf9	4.85685	-0.0388418	0.0222438	-1.74619	0.0807784	0.581289	FALSE
Igkv6-15	6.28595	0.0467295	0.0267681	1.74572	0.0808603	0.581477	FALSE
Hnrnph3	843.033	0.0873784	0.0500596	1.74549	0.0809004	0.581477	FALSE
Zfp667	35.0545	0.0951196	0.054542	1.74397	0.0811642	0.583029	FALSE
Psma6	908.963	-0.084082	0.0482322	-1.74327	0.0812856	0.583556	FALSE
Slc25a23	146.665	0.121415	0.0696711	1.74269	0.0813878	0.583944	FALSE
Abi1	892.533	0.0803486	0.046154	1.74088	0.0817048	0.584781	FALSE
Nr6a1os	18.0537	0.0752731	0.0432579	1.7401	0.0818414	0.584781	FALSE
Creb3	362.94	0.108876	0.0625166	1.74155	0.0815876	0.584781	FALSE
1600020E01Rik	281.48	-0.116642	0.0669956	-1.74104	0.0816774	0.584781	FALSE
Irf2	1358.35	0.0676174	0.0388524	1.74037	0.0817943	0.584781	FALSE
Slc35a5	191.824	0.119655	0.0687343	1.74083	0.0817135	0.584781	FALSE
Cox15	92.8297	0.117971	0.0677922	1.74019	0.0818251	0.584781	FALSE
Bad	152.349	-0.121188	0.0696579	-1.73976	0.0819005	0.584859	FALSE
Slc25a36	257.06	-0.11554	0.0664227	-1.73947	0.0819526	0.584888	FALSE
Gm26801	6.79903	0.0461774	0.0265663	1.7382	0.0821764	0.585437	FALSE
Eml2	77.4188	0.115864	0.0666678	1.73793	0.0822224	0.585437	FALSE
Rnf43	66.133	0.113189	0.0650981	1.73874	0.0820802	0.585437	FALSE
A730061H03Rik	12.7303	0.065799	0.0378526	1.7383	0.0821586	0.585437	FALSE
Rsf1os2	20.8725	-0.080266	0.046202	-1.73728	0.0823372	0.585911	FALSE
BC025920	22.7687	0.0831398	0.0478909	1.73602	0.0825597	0.58715	FALSE
Tgtp1	98.2735	-0.118851	0.0684877	-1.73536	0.0826778	0.587646	FALSE
Srsf1	639.773	0.0924453	0.0532824	1.73501	0.0827396	0.587742	FALSE
Cd8b1	275.966	0.114743	0.0661865	1.73363	0.0829846	0.587869	FALSE
2610306M01Rik	37.7356	-0.0964489	0.0556544	-1.733	0.0830963	0.587869	FALSE
Blvrb	106.041	-0.119065	0.068674	-1.73377	0.0829596	0.587869	FALSE
1700017B05Rik	194.455	-0.120115	0.0692673	-1.73408	0.082903	0.587869	FALSE
Ccno	7.62091	-0.0505384	0.029159	-1.7332	0.0830605	0.587869	FALSE
Trav6-1	14.8219	-0.0679697	0.0392102	-1.73347	0.083012	0.587869	FALSE
Spaca6	21.4319	0.0785093	0.0452672	1.73435	0.0828557	0.587869	FALSE
Nfatc2	466.416	0.101419	0.0585406	1.73245	0.0831932	0.588212	FALSE
Mdm4	841.68	-0.0843764	0.0487126	-1.73213	0.0832511	0.588268	FALSE
Nrg2	15.2614	0.064346	0.0371542	1.73186	0.083298	0.588268	FALSE
Ap5z1	136.691	-0.119806	0.0692516	-1.73001	0.0836288	0.588551	FALSE
Olfr77	47.7609	-0.104992	0.060658	-1.73089	0.0834708	0.588551	FALSE
Rbm7	640.735	0.0910105	0.0525709	1.73119	0.0834172	0.588551	FALSE
Bclaf1	1351.51	0.0683622	0.0395045	1.73049	0.0835428	0.588551	FALSE
Lmbr1l	439.229	-0.103009	0.0595363	-1.73019	0.0835965	0.588551	FALSE
B230307C23Rik	313.512	0.111655	0.0645138	1.73071	0.0835029	0.588551	FALSE
Enc1	141.335	-0.120512	0.069677	-1.72958	0.0837058	0.588752	FALSE
Acsl5	409.045	0.106043	0.0613289	1.72909	0.0837932	0.589026	FALSE
Fanci	67.8429	-0.110519	0.0639401	-1.72848	0.0839019	0.589448	FALSE
Tax1bp1	1664.31	-0.0608135	0.0352101	-1.72716	0.0841392	0.590505	FALSE
Ccnq	296.563	-0.113634	0.0657945	-1.7271	0.0841495	0.590505	FALSE
Ttll1	49.6901	0.104624	0.0605942	1.72664	0.0842319	0.590742	FALSE
Slc15a2	139.96	-0.120173	0.0696749	-1.72476	0.0845703	0.592773	FALSE
Zbtb18	60.3495	-0.105174	0.0610115	-1.72383	0.0847382	0.593607	FALSE
D130017N08Rik	6.32823	0.0456868	0.0265229	1.72254	0.0849714	0.594387	FALSE
Trbv13-2	851.416	0.0825949	0.0479533	1.7224	0.0849963	0.594387	FALSE
Polr2i	320.438	0.109728	0.0636898	1.72285	0.0849152	0.594387	FALSE
Fzr1	189.882	0.118401	0.0687894	1.72121	0.0852119	0.595487	FALSE
Gm48876	33.0171	-0.0917512	0.0533129	-1.721	0.0852516	0.595487	FALSE
Plscr1	11.6649	0.0624686	0.0363044	1.72069	0.0853069	0.59553	FALSE
Usp38	481.906	-0.0995107	0.0578451	-1.7203	0.0853788	0.59569	FALSE
Trav4-2	17.8042	-0.074543	0.0433465	-1.7197	0.0854873	0.596105	FALSE
Cklf	598.771	-0.0942059	0.0547997	-1.71909	0.0855973	0.596187	FALSE
Iglc3	33.3109	0.0916432	0.0533027	1.7193	0.0855604	0.596187	FALSE
A930002I21Rik	12.1954	0.0610049	0.0355083	1.71805	0.0857882	0.597174	FALSE
Actr10	884.104	-0.0797741	0.0464448	-1.71761	0.0858678	0.597386	FALSE
Stat5a	265.583	-0.113693	0.0662127	-1.71709	0.0859633	0.597501	FALSE
Rps6ka3	1141.67	0.0721685	0.0420322	1.71698	0.0859827	0.597501	FALSE
Zfp94	49.5178	-0.103179	0.0601227	-1.71614	0.0861356	0.598222	FALSE
Abcd3	104.719	-0.116895	0.068151	-1.71524	0.0863016	0.598433	FALSE
Bend3	17.7447	-0.0742848	0.0433104	-1.71517	0.0863138	0.598433	FALSE
Cfl1	5101.35	0.0323876	0.0188777	1.71565	0.0862259	0.598433	FALSE
Tk1	5.96545	0.0434523	0.0253398	1.71478	0.0863854	0.598588	FALSE
Chmp3	549.78	-0.0963702	0.0562169	-1.71426	0.0864817	0.598913	FALSE
Rpl23a	3049.45	0.0432632	0.0252439	1.71381	0.0865641	0.599142	FALSE
Tcea1	1469.29	0.0646508	0.0377303	1.7135	0.0866212	0.599196	FALSE
Pdcd5	901.563	-0.0795421	0.0464333	-1.71304	0.0867056	0.599438	FALSE
Birc6	2003.55	-0.0549088	0.0320624	-1.71256	0.0867939	0.599707	FALSE
Ubp1	383.414	-0.105622	0.0617372	-1.71083	0.0871124	0.600883	FALSE
Pigw	60.3095	0.107988	0.0631129	1.71102	0.0870767	0.600883	FALSE
Fkbp2	239.484	-0.11581	0.0676841	-1.71104	0.0870733	0.600883	FALSE
Ciao1	231.346	0.11505	0.0672883	1.70981	0.0873005	0.600899	FALSE
St6galnac5	14.0174	0.0668407	0.0391001	1.70947	0.0873632	0.600899	FALSE
Psmb2	1108.5	-0.0726435	0.0425012	-1.70921	0.0874116	0.600899	FALSE
Ube2g2	283.909	0.113471	0.0663724	1.7096	0.087339	0.600899	FALSE
Gm15859	4.89052	-0.0370632	0.0216716	-1.71022	0.0872261	0.600899	FALSE
Gm48696	5.06834	-0.0416312	0.0243383	-1.71052	0.0871693	0.600899	FALSE
Phf12	673.546	-0.0901948	0.052785	-1.70872	0.0875028	0.601186	FALSE
Pop7	353.343	-0.107763	0.0630924	-1.70801	0.087634	0.601747	FALSE
Runx3	547.709	0.097885	0.0573225	1.70762	0.0877072	0.601909	FALSE
Gtf2h3	128.013	-0.118686	0.069574	-1.7059	0.0880276	0.603093	FALSE
2810001G20Rik	366.799	0.108124	0.0633827	1.70589	0.0880287	0.603093	FALSE
Mbd1	241.037	-0.114421	0.0670669	-1.70607	0.0879958	0.603093	FALSE
Chrna9	7.46862	-0.0501611	0.0294565	-1.70289	0.0885894	0.603936	FALSE
Golga3	241.867	-0.113958	0.0669536	-1.70204	0.0887484	0.603936	FALSE
Slc7a1	344.525	-0.107211	0.0629521	-1.70306	0.0885567	0.603936	FALSE
Rab6a	458.848	0.102991	0.0604929	1.70253	0.0886565	0.603936	FALSE
4931406C07Rik	21.9984	0.0806701	0.0473204	1.70476	0.0882385	0.603936	FALSE
Tmed4	194.208	-0.117097	0.0687089	-1.70425	0.088334	0.603936	FALSE
Pcyt2	372.915	0.105999	0.0622614	1.70248	0.088665	0.603936	FALSE
Arid4a	1252.41	-0.0692538	0.0406821	-1.70232	0.0886963	0.603936	FALSE
Rfc4	122.846	-0.117713	0.0691332	-1.70271	0.0886231	0.603936	FALSE
Agpat4	41.2173	-0.0982873	0.0577049	-1.70327	0.0885166	0.603936	FALSE
Ccny	770.004	0.0838761	0.0492734	1.70226	0.0887068	0.603936	FALSE
Tmem173	641.644	0.0909053	0.0533872	1.70275	0.0886139	0.603936	FALSE
Rnf2	487.391	-0.0993153	0.0584109	-1.70029	0.089077	0.604774	FALSE
Lrrc8a	150.617	0.118355	0.0696292	1.69979	0.0891703	0.604774	FALSE
Pnpla2	280.69	0.111077	0.065331	1.70021	0.0890912	0.604774	FALSE
Fbxo30	21.4037	0.079309	0.0466554	1.69989	0.0891518	0.604774	FALSE
Gm28370	9.64809	0.0563241	0.0331281	1.70019	0.0890951	0.604774	FALSE
Pkd1	226.465	-0.115888	0.0681712	-1.69996	0.0891387	0.604774	FALSE
Pdia4	573.754	0.0934128	0.0550773	1.69603	0.0898797	0.605688	FALSE
Rmnd5a	454.693	-0.0991701	0.0584083	-1.69788	0.0895309	0.605688	FALSE
Cic	367.714	-0.105084	0.0620117	-1.69458	0.0901554	0.605688	FALSE
Mrpl46	307.216	-0.109845	0.0647192	-1.69726	0.089647	0.605688	FALSE
Tspan32	2156.28	0.0521443	0.0307535	1.69556	0.0899695	0.605688	FALSE
Eif4ebp1	87.084	-0.114771	0.0676837	-1.6957	0.0899434	0.605688	FALSE
Ubl5	1608.08	0.0612253	0.0361216	1.69498	0.0900799	0.605688	FALSE
Ehbp1	50.7129	-0.100761	0.0593165	-1.6987	0.0893766	0.605688	FALSE
Nsrp1	405.286	0.102096	0.0601305	1.6979	0.0895265	0.605688	FALSE
Ckb	125.252	0.117909	0.0695109	1.69627	0.0898356	0.605688	FALSE
Syk	19.6838	0.07392	0.0435444	1.69758	0.0895871	0.605688	FALSE
Pou5f2	15.5195	0.0704838	0.0415662	1.6957	0.0899429	0.605688	FALSE
Rrm2b	315.6	0.110891	0.0654583	1.69407	0.0902523	0.605688	FALSE
Gm15879	14.3996	-0.0647701	0.0381766	-1.69659	0.0897737	0.605688	FALSE
Zfp97	12.4096	0.0621204	0.0366396	1.69544	0.0899916	0.605688	FALSE
Atf6b	332.234	0.108422	0.0638808	1.69725	0.0896494	0.605688	FALSE
Kat5	149.242	-0.118048	0.0696724	-1.69433	0.090203	0.605688	FALSE
Gm47242	29.2517	0.0894595	0.0527747	1.69512	0.0900521	0.605688	FALSE
Atg4a	174.64	-0.11779	0.0695141	-1.69447	0.0901752	0.605688	FALSE
Chd4	1440.02	-0.0635938	0.0375516	-1.69351	0.0903591	0.60599	FALSE
Hdac5	142.916	-0.117485	0.0693822	-1.69331	0.0903972	0.60599	FALSE
Ppox	97.8853	0.115465	0.0682461	1.69189	0.0906678	0.6068	FALSE
Gm28707	18.9635	-0.0765041	0.0452113	-1.69214	0.0906184	0.6068	FALSE
Acot9	233.486	-0.114399	0.0675969	-1.69237	0.090575	0.6068	FALSE
Cul3	1115.14	0.0708592	0.0419062	1.6909	0.0908559	0.607724	FALSE
Zbtb25	325.973	0.10876	0.0643554	1.68998	0.0910312	0.608561	FALSE
Gm17491	35.5287	-0.0947685	0.0560943	-1.68945	0.0911335	0.60891	FALSE
Rbak	49.3655	-0.0986504	0.0584143	-1.68881	0.0912565	0.609204	FALSE
Washc4	804.678	-0.0845943	0.0500945	-1.6887	0.0912778	0.609204	FALSE
Hist1h2bm	10.2355	-0.0575741	0.0341115	-1.68782	0.0914453	0.609987	FALSE
Slc2a1	276.727	-0.112714	0.0668028	-1.68726	0.0915537	0.609995	FALSE
Gm17571	11.9216	-0.0614299	0.036413	-1.68703	0.0915972	0.609995	FALSE
Dhrs11	52.5245	-0.104681	0.0620456	-1.68716	0.0915735	0.609995	FALSE
Eif2a	417.236	-0.101758	0.0603881	-1.68507	0.091975	0.610503	FALSE
Gm8066	60.3359	0.104269	0.0618348	1.68625	0.091747	0.610503	FALSE
Tatdn2	223.833	-0.113792	0.0675057	-1.68567	0.0918598	0.610503	FALSE
Kctd21	14.091	0.0642451	0.0381095	1.6858	0.0918344	0.610503	FALSE
St3gal1	735.69	0.0846755	0.0502458	1.68522	0.0919452	0.610503	FALSE
Ly6a	1992.7	0.0540937	0.0320982	1.68526	0.0919384	0.610503	FALSE
Lgals9	1362.19	0.0652314	0.0387463	1.68355	0.092268	0.612113	FALSE
Manba	165.735	0.117032	0.0695508	1.68269	0.0924355	0.612221	FALSE
Rps11	7954.24	0.0248039	0.0147389	1.68289	0.0923963	0.612221	FALSE
Tbc1d10b	287.531	0.111331	0.0661587	1.68279	0.092416	0.612221	FALSE
Tmem248	308.055	-0.108602	0.0645717	-1.68188	0.0925921	0.612591	FALSE
Irgm2	240.467	-0.112825	0.0670754	-1.68205	0.0925582	0.612591	FALSE
Il4i1	12.0356	0.0607805	0.0361719	1.68032	0.0928943	0.613823	FALSE
2810410L24Rik	15.0549	-0.067907	0.0404175	-1.68014	0.09293	0.613823	FALSE
Cd274	237.791	-0.112865	0.0671731	-1.68021	0.0929171	0.613823	FALSE
Dancr	201.891	-0.114788	0.0683752	-1.67879	0.0931925	0.614307	FALSE
Gstk1	103.751	-0.115387	0.0687452	-1.67847	0.0932561	0.614307	FALSE
Cers4	296.264	0.108463	0.064584	1.67941	0.0930726	0.614307	FALSE
D11Wsu47e	83.2072	-0.113263	0.0674729	-1.67864	0.0932213	0.614307	FALSE
Unc93b1	56.0684	0.103921	0.0618995	1.67887	0.0931777	0.614307	FALSE
Myo1h	23.1429	-0.0818262	0.0487625	-1.67806	0.0933358	0.614499	FALSE
Tnks1bp1	68.2022	-0.108564	0.0647227	-1.67737	0.0934704	0.614542	FALSE
Zfp710	245.25	-0.114253	0.0681196	-1.67725	0.0934941	0.614542	FALSE
Tnfsf11	50.0537	-0.102465	0.0610777	-1.67762	0.093422	0.614542	FALSE
Polr2h	457.725	-0.101269	0.0604013	-1.6766	0.0936201	0.615037	FALSE
Gm45902	14.9029	-0.0646691	0.0386039	-1.6752	0.0938957	0.615516	FALSE
Mrps28	618.174	-0.089815	0.053609	-1.67537	0.0938612	0.615516	FALSE
Chchd7	356.621	-0.105823	0.0631685	-1.67525	0.0938854	0.615516	FALSE
Higd2a	986.549	-0.0761099	0.0454292	-1.67535	0.0938651	0.615516	FALSE
Reps1	302.425	-0.10864	0.064869	-1.67477	0.0939803	0.615738	FALSE
Mier1	1327.52	-0.0653164	0.0390728	-1.67166	0.0945916	0.618069	FALSE
Rer1	1168.51	-0.0716838	0.0429297	-1.6698	0.0949599	0.618069	FALSE
Rfc2	346.493	-0.104673	0.0625958	-1.67221	0.0944834	0.618069	FALSE
Bri3	848.945	-0.0787472	0.0471783	-1.66914	0.0950895	0.618069	FALSE
Zfp800	518.131	0.0964561	0.0577056	1.67152	0.0946192	0.618069	FALSE
Zfp420	51.8573	0.102942	0.061634	1.67022	0.0948759	0.618069	FALSE
AU020206	347.235	0.105126	0.0629018	1.67128	0.094667	0.618069	FALSE
Ranbp2	668.237	-0.0890205	0.0533019	-1.67012	0.0948957	0.618069	FALSE
Mapk9	271.951	-0.110531	0.0660825	-1.67262	0.0944012	0.618069	FALSE
Smyd4	141.839	0.116309	0.0696578	1.66973	0.0949734	0.618069	FALSE
Dnajc28	27.2556	0.0823533	0.0493446	1.66894	0.095129	0.618069	FALSE
Serac1	23.6238	-0.0810738	0.0485379	-1.67032	0.0948561	0.618069	FALSE
Pbx2	247.499	-0.112192	0.0670972	-1.67208	0.0945081	0.618069	FALSE
Gtpbp2	598.628	0.0901963	0.0540257	1.66951	0.0950166	0.618069	FALSE
Gm31645	23.022	0.0786154	0.0471079	1.66883	0.0951501	0.618069	FALSE
Armcx5	44.5205	-0.0933164	0.0559024	-1.66927	0.0950634	0.618069	FALSE
Ccnyl1	62.0415	-0.106098	0.0635929	-1.66839	0.0952391	0.618148	FALSE
Adam9	25.0964	-0.0813912	0.0487881	-1.66826	0.0952641	0.618148	FALSE
Gm8251	47.3679	0.099468	0.0597685	1.66422	0.0960686	0.618741	FALSE
Trmt1l	387.961	0.1022	0.0613607	1.66557	0.0957991	0.618741	FALSE
Mrps26	741.601	-0.0856123	0.0514408	-1.66429	0.0960552	0.618741	FALSE
Fcrl1	22.2503	0.0793949	0.0476536	1.66608	0.0956966	0.618741	FALSE
Metap1	291.79	0.108094	0.0648765	1.66615	0.0956843	0.618741	FALSE
Phtf2	241.654	0.112178	0.0673877	1.66467	0.0959795	0.618741	FALSE
Chd2	1365.34	-0.0643135	0.0386265	-1.66501	0.0959113	0.618741	FALSE
4632427E13Rik	362.389	0.106225	0.0637212	1.66703	0.0955093	0.618741	FALSE
Actr6	273.646	0.110377	0.0663111	1.66453	0.0960071	0.618741	FALSE
Frmd6	192.298	-0.11521	0.0691052	-1.66716	0.0954818	0.618741	FALSE
Zfp839	15.3693	-0.0685946	0.0411858	-1.66549	0.0958148	0.618741	FALSE
Chd8	659.438	0.0873123	0.0523645	1.66739	0.0954359	0.618741	FALSE
Zmym5	400.109	0.104155	0.0625211	1.66591	0.0957313	0.618741	FALSE
Gm11110	129.969	0.115893	0.0695711	1.66582	0.0957488	0.618741	FALSE
Lsm4	1725.43	-0.0570169	0.0342767	-1.66343	0.0962262	0.619099	FALSE
Bcl2a1b	180.119	0.115533	0.0694466	1.66362	0.0961886	0.619099	FALSE
A630035G10Rik	6.11092	0.0443295	0.0267051	1.65996	0.0969217	0.619318	FALSE
Commd7	720.188	0.0855277	0.0514692	1.66173	0.0965679	0.619318	FALSE
Spata5	535.464	-0.0930803	0.0560707	-1.66005	0.0969042	0.619318	FALSE
1700010K24Rik	25.3454	0.0805467	0.0484803	1.66143	0.0966268	0.619318	FALSE
Strn4	269.374	-0.110752	0.0666399	-1.66195	0.0965237	0.619318	FALSE
Elk3	374.668	0.103141	0.0621088	1.66065	0.0967836	0.619318	FALSE
Kremen1	209.442	-0.114709	0.0690267	-1.66181	0.0965512	0.619318	FALSE
Snhg16	161.265	-0.115499	0.0695793	-1.65996	0.0969229	0.619318	FALSE
Smc6	1673.09	0.0590175	0.0355426	1.66047	0.0968189	0.619318	FALSE
Gm48765	23.88	0.0801434	0.0481952	1.66289	0.0963342	0.619318	FALSE
Cdk7	349.509	-0.107276	0.0646114	-1.66033	0.0968488	0.619318	FALSE
Mettl3	260.758	0.111461	0.0670465	1.66244	0.0964244	0.619318	FALSE
Cdip1	197.691	0.114284	0.0687332	1.66272	0.096369	0.619318	FALSE
Yipf4	630.364	-0.0890335	0.0536448	-1.65968	0.096978	0.619344	FALSE
Mrpl15	755.541	-0.0842211	0.0507902	-1.65822	0.0972737	0.62058	FALSE
Prcp	158.709	0.115301	0.0695296	1.6583	0.0972569	0.62058	FALSE
Ccdc9	355.626	-0.10339	0.0623811	-1.6574	0.0974387	0.621306	FALSE
Ptdss1	264.455	0.110709	0.0668155	1.65694	0.0975321	0.621353	FALSE
Dynlt1f	44.0661	-0.0986552	0.0595436	-1.65686	0.0975484	0.621353	FALSE
Trav8d-1	34.7313	0.0923896	0.055781	1.65629	0.0976627	0.621755	FALSE
Arfgef2	253.137	-0.11081	0.0669243	-1.65575	0.0977727	0.621803	FALSE
Tmem126b	148.152	0.115345	0.0696619	1.65579	0.0977652	0.621803	FALSE
Bcl6	204.106	-0.113894	0.0688189	-1.65497	0.0979296	0.622476	FALSE
Stmn1	489.654	0.0944221	0.0570794	1.65422	0.0980821	0.622876	FALSE
Ftx	126.659	0.115066	0.0695617	1.65416	0.0980952	0.622876	FALSE
Mterf2	97.1843	0.112303	0.0679043	1.65383	0.0981611	0.622969	FALSE
Ipo8	272.95	-0.109147	0.0660123	-1.65344	0.0982421	0.623157	FALSE
Edf1	2217.37	-0.0498488	0.0301688	-1.65233	0.0984677	0.623458	FALSE
Tdrkh	46.896	0.0994852	0.0602043	1.65246	0.098441	0.623458	FALSE
Ufsp1	13.1159	-0.0640422	0.0387619	-1.6522	0.0984947	0.623458	FALSE
Pds5b	495.619	-0.0968132	0.0585832	-1.65258	0.0984171	0.623458	FALSE
Trit1	147.312	0.11507	0.0696585	1.65191	0.0985524	0.623498	FALSE
Ube2j2	649.291	-0.0865594	0.0524465	-1.65043	0.0988549	0.623787	FALSE
Mrpl17	505.706	-0.0948643	0.0574751	-1.65053	0.0988349	0.623787	FALSE
Pik3r4	124.543	-0.114641	0.0694459	-1.65079	0.0987805	0.623787	FALSE
Strada	224.79	0.11207	0.0678639	1.6514	0.0986571	0.623787	FALSE
Dzip3	187.618	0.114251	0.0691973	1.65109	0.0987211	0.623787	FALSE
Mrm3	91.6115	-0.112281	0.0680444	-1.65011	0.0989209	0.623879	FALSE
Kdm5a	761.707	-0.0849794	0.0515245	-1.6493	0.099086	0.624597	FALSE
Pigm	148.905	-0.114801	0.0696406	-1.64848	0.0992534	0.62468	FALSE
Dnmt1	554.594	-0.0908665	0.0551055	-1.64896	0.0991566	0.62468	FALSE
Sun2	1183.6	-0.0676851	0.0410546	-1.64866	0.0992175	0.62468	FALSE
Nfe2l2	612.674	0.0881486	0.0535135	1.64722	0.0995128	0.624939	FALSE
Slc35a1	154.753	0.114727	0.0696606	1.64694	0.0995712	0.624939	FALSE
Nup153	873.354	-0.0786577	0.0477645	-1.64678	0.0996033	0.624939	FALSE
Twf1	214.445	-0.112102	0.0680579	-1.64716	0.099526	0.624939	FALSE
1600002D24Rik	5.10553	-0.0390635	0.0237173	-1.64705	0.0995481	0.624939	FALSE
Cd226	524.192	0.0924889	0.0561566	1.64698	0.0995621	0.624939	FALSE
Scnm1	245.144	-0.110591	0.0671776	-1.64625	0.0997126	0.624979	FALSE
Zkscan3	302.804	-0.107932	0.0655536	-1.64647	0.0996676	0.624979	FALSE
Khdc4	451.266	-0.096521	0.0586648	-1.6453	0.0999088	0.625563	FALSE
Rtl10	13.4873	0.0635655	0.0386335	1.64535	0.0998985	0.625563	FALSE
Tet2	287.583	-0.108721	0.0661121	-1.64449	0.100075	0.625746	FALSE
Nsmce4a	802.202	-0.0822809	0.050059	-1.64368	0.100243	0.625746	FALSE
Arv1	140.643	0.11452	0.0696737	1.64366	0.100246	0.625746	FALSE
Gm47257	9.81362	0.0556136	0.0338353	1.64366	0.100247	0.625746	FALSE
Rassf3	311.747	-0.105139	0.0639576	-1.64389	0.100199	0.625746	FALSE
Ago2	1002.33	-0.074342	0.045209	-1.64441	0.100092	0.625746	FALSE
Flacc1	12.8319	0.0623871	0.0379678	1.64316	0.100351	0.625746	FALSE
Eif3j1	540.095	0.0921004	0.0560605	1.64287	0.100409	0.625746	FALSE
Gm15706	18.1034	-0.0706862	0.0430404	-1.64232	0.100524	0.625746	FALSE
Nek1	117.649	-0.113839	0.0693064	-1.64255	0.100476	0.625746	FALSE
Atxn1l	69.6558	-0.107439	0.0653881	-1.6431	0.100362	0.625746	FALSE
Pin4	479.896	0.0943603	0.057461	1.64216	0.100556	0.625746	FALSE
Ndufaf3	321.268	-0.106579	0.0649232	-1.64162	0.100669	0.625809	FALSE
Cnpy2	389.486	0.100125	0.0609854	1.64179	0.100634	0.625809	FALSE
Mansc1	20.7131	0.074556	0.0454337	1.64099	0.1008	0.626189	FALSE
Nkain2	9.29919	0.052032	0.0317109	1.64083	0.100834	0.626189	FALSE
Rpl28	6950.76	0.0260822	0.0158989	1.6405	0.100901	0.626284	FALSE
Pigg	29.8947	-0.085897	0.0523769	-1.63998	0.101009	0.626472	FALSE
Snx20	744.257	-0.0820796	0.0500584	-1.63968	0.101073	0.626472	FALSE
Fam49b	2025.77	0.051601	0.0314714	1.63961	0.101085	0.626472	FALSE
Zfp553	172.923	0.113526	0.069275	1.63877	0.101261	0.627238	FALSE
Rftn2	71.9428	0.106407	0.0649678	1.63785	0.101453	0.62751	FALSE
Lcn2	10.7124	-0.0550805	0.0336304	-1.63782	0.10146	0.62751	FALSE
Atp5g2	3327.4	-0.0393983	0.0240499	-1.63819	0.101382	0.62751	FALSE
Amd1	168.144	0.11379	0.0695348	1.63645	0.101745	0.628636	FALSE
App	199.322	-0.112682	0.0688523	-1.63658	0.101719	0.628636	FALSE
Selenoi	143.735	0.113943	0.069653	1.63587	0.101867	0.629066	FALSE
Rbm43	255.949	0.108657	0.0665858	1.63183	0.102715	0.629307	FALSE
Gm27003	67.2962	0.106068	0.0650294	1.63107	0.102875	0.629307	FALSE
Rbbp4	1128.43	0.0707748	0.0433424	1.63293	0.102485	0.629307	FALSE
Nup54	228.175	-0.111874	0.068526	-1.63258	0.102557	0.629307	FALSE
Rpl32	7771.5	0.024407	0.0149581	1.63169	0.102745	0.629307	FALSE
Spib	6.3098	0.0411146	0.0251418	1.63531	0.101984	0.629307	FALSE
Gm38250	26.8417	0.083207	0.0510138	1.63107	0.102876	0.629307	FALSE
Pigyl	254.265	-0.10832	0.0662978	-1.63384	0.102293	0.629307	FALSE
Tle5	3701.98	0.0375318	0.0229568	1.63489	0.102073	0.629307	FALSE
Cct2	1706.11	0.0560918	0.0343333	1.63374	0.102313	0.629307	FALSE
Smg6	919.038	-0.0746108	0.0456966	-1.63274	0.102523	0.629307	FALSE
Prkch	2498.41	-0.0461248	0.0282223	-1.63434	0.102188	0.629307	FALSE
Caml	173.762	-0.113177	0.0692874	-1.63344	0.102377	0.629307	FALSE
Trav9-4	86.4514	0.109114	0.066874	1.63163	0.102757	0.629307	FALSE
Ndufb9	1374.69	-0.0633992	0.0388169	-1.63329	0.102408	0.629307	FALSE
Trmt2a	185.608	-0.11312	0.0693561	-1.631	0.10289	0.629307	FALSE
Iqcb1	66.1322	-0.105483	0.0646395	-1.63187	0.102708	0.629307	FALSE
Prdx3	563.628	0.0902918	0.0552199	1.63513	0.102022	0.629307	FALSE
Tab3	90.134	-0.110685	0.0677737	-1.63315	0.102438	0.629307	FALSE
Drosha	258.879	-0.108954	0.06682	-1.63055	0.102985	0.629569	FALSE
Stat1	2205.83	0.0497084	0.030545	1.62738	0.103656	0.629595	FALSE
Rraga	349.847	-0.10263	0.0629831	-1.62949	0.10321	0.629595	FALSE
2900005J15Rik	136.55	0.113437	0.0696703	1.62819	0.103484	0.629595	FALSE
Haus3	230.536	-0.109692	0.0673637	-1.62836	0.103448	0.629595	FALSE
Cldn4	6.35548	-0.0441347	0.0271287	-1.62686	0.103766	0.629595	FALSE
Pglyrp1	199.892	0.111527	0.0685431	1.62711	0.103713	0.629595	FALSE
Nkg7	109.009	0.111371	0.0683689	1.62898	0.103318	0.629595	FALSE
Fam168a	411.322	0.100921	0.0620265	1.62706	0.103725	0.629595	FALSE
4931428F04Rik	19.0393	0.0717343	0.0440811	1.62733	0.103668	0.629595	FALSE
Ecsit	256.393	-0.109544	0.0672386	-1.62918	0.103276	0.629595	FALSE
Zbtb2	241.221	0.108978	0.0669395	1.62801	0.103522	0.629595	FALSE
[truncated: 10,149 more rows]

## Sheet: Supplementary Table 6
Supplementary Table 6. GO Skull BM, tumour vs non-tumour bearing mice
	ID	Description	GeneRatio	BgRatio	RichFactor	FoldEnrichment	zScore	pvalue	p.adjust	qvalue	geneID	Count
GO:0002764	GO:0002764	immune response-regulating signaling pathway	228/4480	497/28905	0.458753	2.95988	18.875	8.21147733874377e-59	5.20525548502968e-55	2.39688701687752e-55	Acod1/Tyrobp/Nr4a3/Fosl2/Cd14/Nlrp3/Clec4e/App/Fcer1g/Braf/Nfkbiz/Rabgef1/Clec4d/Cd86/Irak2/Tlr2/Slc15a3/Lilrb4a/Prkch/Lgals3/Fyn/Ptprc/Pde4b/C5ar1/Vav3/Cd300a/Lamp2/Oas3/Rsad2/Skap1/Lcp2/H2-Q10/Ddx3x/Bcl2/Mapkapk2/Zc3hav1/Tlr13/Ifi207/Cd300lf/Ctsh/Ifi204/Trim25/Ptpn22/Nfam1/Itgam/Themis2/Slc15a2/Malt1/Trim30a/Nfkb1/Ninj1/Irf7/Itk/Ddx60/Tnfaip3/Lyn/Tnip3/Tnfrsf21/Laptm5/Stap1/Lipa/Zc3h12a/Txk/Fos…	228
GO:0002757	GO:0002757	immune response-activating signaling pathway	223/4480	486/28905	0.458848	2.96049	18.6672	1.49076432014799e-57	4.72497751270905e-54	2.17573129461599e-54	Acod1/Tyrobp/Nr4a3/Fosl2/Cd14/Nlrp3/Clec4e/App/Fcer1g/Braf/Nfkbiz/Rabgef1/Cd86/Irak2/Tlr2/Slc15a3/Lilrb4a/Prkch/Lgals3/Fyn/Ptprc/Pde4b/C5ar1/Vav3/Cd300a/Lamp2/Oas3/Rsad2/Skap1/Lcp2/H2-Q10/Ddx3x/Bcl2/Mapkapk2/Zc3hav1/Tlr13/Ifi207/Cd300lf/Ifi204/Trim25/Ptpn22/Nfam1/Itgam/Themis2/Slc15a2/Malt1/Trim30a/Nfkb1/Ninj1/Irf7/Itk/Ddx60/Tnfaip3/Lyn/Tnip3/Tnfrsf21/Laptm5/Stap1/Lipa/Zc3h12a/Txk/Fosl1/Thy1/Clec…	223
GO:0019221	GO:0019221	cytokine-mediated signaling pathway	204/4480	471/28905	0.433121	2.7945	16.8165	8.44671895637277e-48	1.78479171548157e-44	8.21850935649884e-45	Il1b/Ccl6/Cxcl2/Il1r2/Ifitm3/Fcer1g/Il31ra/Isg15/Nfkbiz/Rabgef1/Ccr2/Csf1r/Irak2/Ifitm2/Stat4/Klf6/Samhd1/Lilrb4a/Csf3r/Il6ra/Csf2rb/Ptprc/Egr1/Ccr1/Jak2/Stat3/Tnfrsf1a/Oasl2/Oas3/Rbm47/Il13ra1/Mmp8/Cxcr2/Ccl9/Il1rn/Plcb1/Ifngr1/Cx3cr1/Cd300lf/Osm/Ccrl2/Ccl5/Gpr35/Ugcg/Il15/Il1rap/Ext1/Xcl1/Kras/Irf7/Hdac4/Adipor1/Csf2ra/Jak1/Il2rb/Ifnar2/Lyn/Traf1/Il10rb/Zbp1/Wbp1l/Pirb/Laptm5/Il12rb2/Stap1/Ifit…	204
GO:0045088	GO:0045088	regulation of innate immune response	206/4480	486/28905	0.423868	2.7348	16.5183	1.79900268115347e-46	2.85096949895795e-43	1.31279853548383e-43	Acod1/Tyrobp/Cd14/Nlrp3/Clec4e/App/Apoe/Isg15/Nfkbiz/Cd86/Irak2/Tlr2/Samhd1/Slc15a3/Adam8/Myo1f/Fgr/Ccr1/Cd300a/Lamp2/Oas3/Rbm47/Rsad2/H2-Q10/Ddx3x/Mapkapk2/Zc3hav1/Tlr13/Ifi207/Cd300lf/Ifi204/Trim25/Ptpn22/Nfe2l2/Trim30b/Slc15a2/Xcl1/Trim30a/Ninj1/Irf7/Cfh/Ddx60/Ncf1/Tnfaip3/Lamp1/Lyn/Tnip3/Zbp1/Trem3/Trim30d/Txk/Serpinb9/Fosl1/N4bp1/Il18rap/Grn/Clec4n/Ifih1/Rnf125/Gimap3/Usp38/Oas1a/Rtn4/Ifi211…	206
GO:0007159	GO:0007159	leukocyte cell-cell adhesion	191/4480	445/28905	0.429213	2.76929	16.1088	4.15051994108989e-44	5.26202918131376e-41	2.42302985192469e-41	Thbs1/Il1b/Cebpb/Cd44/Nr4a3/Nlrp3/Sell/Nfkbiz/Cd86/Ccr2/Arg2/Itgb2/Lilrb4a/Lgals3/Adam8/Nt5e/Ptprc/Klf4/Sirpa/Jak2/Sirpb1b/Sema4d/Cd300a/Fgl2/H2-Eb1/Slfn1/Skap1/H2-Q10/Cd80/Ptafr/Cx3cr1/H2-Aa/Itgal/Runx3/Gm5150/Ptpn22/Itgam/Ccl5/Itpkb/Selplg/Msn/Rara/Il15/Ext1/Itga5/Vsir/H2-Ab1/Malt1/Xcl1/Itgb7/Cfh/Itga4/Cd83/Aif1/Olr1/Tnfrsf21/Laptm5/Sirpb1c/Ccdc88b/Zc3h12a/Smarca2/Pag1/Thy1/Cd28/Cblb/Stk10/Gima…	191
GO:0050900	GO:0050900	leukocyte migration	176/4480	402/28905	0.437811	2.82476	15.7788	3.88500879577854e-42	4.10451179274003e-39	1.89002270012173e-39	Thbs1/Il1b/Ccl6/Cxcl2/Dusp1/Trem1/Retnlg/App/Fcer1g/Sell/Rabgef1/Ccr2/Csf1r/Tlr2/Itgb2/Mmp9/Lyst/Pla2g7/Csf3r/Lgals3/Camk1d/Adam8/Myo1f/Pde4b/C5ar1/Sirpa/Ccr1/Vav3/Cd300a/Cd9/Cxcr2/Ccl9/Plcb1/Ptafr/Cx3cr1/Tnfaip6/Itgal/Ptpn22/Itgam/Plec/Ccl5/Fcgr3/Gpr35/Abr/Selplg/Msn/Ext1/Xcl1/Itgb7/Ninj1/Jaml/Itga4/Spp1/Nedd9/Ptpro/Lyn/Aif1/Cxcl16/Trem3/Prex1/Rin3/Stap1/Gpr183/Thy1/Adam17/Stk10/Ptprj/Rtn4/Il1a/…	176
GO:0002768	GO:0002768	immune response-regulating cell surface receptor signaling pathway	149/4480	313/28905	0.476038	3.0714	15.7803	3.91291188670427e-41	3.54342120711691e-38	1.63165483636555e-38	Acod1/Tyrobp/Nr4a3/Fosl2/Cd14/Clec4e/Fcer1g/Braf/Nfkbiz/Rabgef1/Clec4d/Irak2/Tlr2/Lilrb4a/Prkch/Lgals3/Fyn/Ptprc/Pde4b/C5ar1/Vav3/Cd300a/Skap1/Lcp2/H2-Q10/Bcl2/Ptpn22/Nfam1/Itgam/Themis2/Malt1/Nfkb1/Ninj1/Itk/Tnfaip3/Lyn/Tnip3/Tnfrsf21/Laptm5/Stap1/Lipa/Zc3h12a/Txk/Thy1/Clec4n/Cd28/Cblb/Ptprj/Oas1a/Ezr/Nfatc2/Cd247/Tlr4/C3/Usp9x/Klrd1/Themis/Klrk1/Oas1g/Nod2/Wnk1/Fpr2/Sh2b2/Cd2ap/Icosl/Psen1/Klre…	149
GO:0002833	GO:0002833	positive regulation of response to biotic stimulus	182/4480	431/28905	0.422274	2.72451	15.4483	6.86086721823939e-41	5.43637966205244e-38	2.50331378897077e-38	Acod1/Tyrobp/Cd14/Nlrp3/Clec4e/Emilin2/App/Nfkbiz/Cd86/Irak2/Tlr2/Slc15a3/Adam8/Cd300a/Lamp2/Oas3/Rbm47/Rsad2/H2-Q10/Ddx3x/Mapkapk2/Zc3hav1/Tlr13/Ifi207/Cd300lf/Ifi204/Trim25/Ptpn22/Trim30b/Slc15a2/Xcl1/Trim30a/Ninj1/Irf7/Ddx60/Tnfaip3/Lamp1/Lyn/Tnip3/Zbp1/Trem3/Trim30d/Txk/Fosl1/Il18rap/Grn/Clec4n/Ifih1/Rnf125/Gimap3/Oas1a/Rtn4/Ifi211/Ifi213/Tlr4/Havcr2/Klrd1/Klrk1/Gbp7/Oas1g/Nod2/Fpr2/Tlr7/Mefv…	182
GO:0002429	GO:0002429	immune response-activating cell surface receptor signaling pathway	144/4480	303/28905	0.475248	3.0663	15.4852	1.09278854304094e-39	7.69687397148503e-37	3.5442136021667e-37	Acod1/Tyrobp/Nr4a3/Fosl2/Cd14/Fcer1g/Braf/Nfkbiz/Rabgef1/Irak2/Tlr2/Lilrb4a/Prkch/Lgals3/Fyn/Ptprc/Pde4b/C5ar1/Vav3/Cd300a/Skap1/Lcp2/H2-Q10/Bcl2/Ptpn22/Nfam1/Itgam/Themis2/Malt1/Nfkb1/Ninj1/Itk/Tnfaip3/Lyn/Tnip3/Tnfrsf21/Laptm5/Stap1/Lipa/Zc3h12a/Txk/Thy1/Clec4n/Cd28/Cblb/Ptprj/Oas1a/Ezr/Nfatc2/Cd247/Tlr4/C3/Usp9x/Klrd1/Themis/Klrk1/Oas1g/Nod2/Wnk1/Fpr2/Sh2b2/Cd2ap/Icosl/Psen1/Klre1/Nfkbid/Bcl2a…	144
GO:0051345	GO:0051345	positive regulation of hydrolase activity	195/4480	488/28905	0.39959	2.57816	15.0582	1.41518808019576e-39	8.97087724036092e-37	4.13085952250825e-37	Plek/Ccl6/Ndel1/Picalm/Nlrp3/App/Cd86/Ctss/Ralgapa1/Psap/Snx18/Ptprc/Jak2/Stat3/Sema4d/Cd300a/Ctsd/Ddx3x/Ccl9/Ifi207/Ctsh/Ifi204/Xdh/Ctsl/Ccl5/Mbp/Abr/Dock10/Vsir/Ppp1r15a/Malt1/Xcl1/Hip1/Apoc2/Itk/Bcl2l11/Nedd9/Asph/Lyn/Tbc1d9/Gpr65/Laptm5/Prex1/Gsn/Smad3/Txk/Rasgef1b/Grn/Dock11/Arap1/Fas/Ifi211/Stat1/Map3k5/Pmaip1/Ifi213/Rapgef2/Asap1/Itgb1/Tbc1d5/Flt1/Slc27a4/Rasgrp4/Pparg/Dapk1/Tank/Ccl4/Rap1…	195
GO:0045089	GO:0045089	positive regulation of innate immune response	171/4480	404/28905	0.423267	2.73092	15.0051	1.21707872354836e-38	7.01369275324822e-36	3.2296261247843e-36	Acod1/Tyrobp/Cd14/Nlrp3/Clec4e/App/Nfkbiz/Cd86/Irak2/Tlr2/Slc15a3/Adam8/Cd300a/Lamp2/Oas3/Rbm47/Rsad2/H2-Q10/Ddx3x/Mapkapk2/Zc3hav1/Tlr13/Ifi207/Cd300lf/Ifi204/Trim25/Ptpn22/Trim30b/Slc15a2/Xcl1/Trim30a/Ninj1/Irf7/Ddx60/Tnfaip3/Lamp1/Lyn/Tnip3/Zbp1/Trem3/Trim30d/Txk/Fosl1/Il18rap/Clec4n/Ifih1/Rnf125/Gimap3/Oas1a/Rtn4/Ifi211/Ifi213/Tlr4/Havcr2/Klrd1/Klrk1/Gbp7/Oas1g/Nod2/Fpr2/Tlr7/Mefv/Oasl1/Nlrp1…	171
GO:0007264	GO:0007264	small GTPase-mediated signal transduction	180/4480	439/28905	0.410023	2.64547	14.8785	2.22697386345775e-38	1.17639894337156e-35	5.41701624856873e-36	Col1a2/Dennd4a/Notch2/Apoe/Rabgef1/Ralgapa1/Rap1b/Vav3/Sema4d/Rap1gap2/Dock4/Timp2/Gpr35/Itpkb/Dock10/Sdcbp/Rasa3/Cyth4/Nrg1/Kras/Sipa1l1/Elmo1/Cyfip1/Nrp1/Arhgap31/Cyth1/Dock2/P2ry10/Aif1/Gpr65/Rap2a/Lipa/Rasa2/Tns3/Abca1/Akap13/Rasgef1b/Dock11/Rtn4/Dock5/Bcl6/Rapgef2/Met/Itgb1/Rac1/Dock1/Rasgrp4/Tagap/Ralb/Hmox1/Sipa1l2/Sh2b2/Rasip1/Crk/Arhgap5/Myo9b/Cd2ap/Sh2d3c/Cbl/Rhoc/Arhgef3/Map4k4/Rhog/Ro…	180
GO:1903037	GO:1903037	regulation of leukocyte cell-cell adhesion	169/4480	405/28905	0.417284	2.69232	14.6889	2.97549638951752e-37	1.45089781639627e-34	6.68101335071424e-35	Il1b/Cebpb/Cd44/Nr4a3/Nlrp3/Nfkbiz/Cd86/Ccr2/Arg2/Itgb2/Lilrb4a/Lgals3/Adam8/Ptprc/Klf4/Sirpa/Jak2/Sirpb1b/Cd300a/Fgl2/H2-Eb1/Slfn1/Skap1/H2-Q10/Cd80/Ptafr/H2-Aa/Itgal/Runx3/Gm5150/Ptpn22/Ccl5/Itpkb/Rara/Il15/Vsir/H2-Ab1/Malt1/Xcl1/Itga4/Cd83/Aif1/Tnfrsf21/Laptm5/Sirpb1c/Ccdc88b/Zc3h12a/Smarca2/Pag1/Thy1/Cd28/Cblb/Gimap3/Nfat5/Il1a/St3gal4/Bcl6/Havcr2/H2-DMb1/Sirpb1a/Cd244a/Alox5/Tarm1/Il6st/Wnk1…	169
GO:0002218	GO:0002218	activation of innate immune response	140/4480	303/28905	0.462046	2.98113	14.8469	6.56858721775514e-37	2.97416245523927e-34	1.36952574096504e-34	Acod1/Tyrobp/Cd14/Nlrp3/Clec4e/App/Nfkbiz/Cd86/Irak2/Tlr2/Slc15a3/Cd300a/Lamp2/Oas3/Rsad2/Ddx3x/Mapkapk2/Zc3hav1/Tlr13/Ifi207/Cd300lf/Ifi204/Trim25/Ptpn22/Trim30b/Slc15a2/Trim30a/Ninj1/Irf7/Ddx60/Tnfaip3/Lyn/Tnip3/Zbp1/Trim30d/Fosl1/Clec4n/Ifih1/Rnf125/Oas1a/Rtn4/Ifi211/Ifi213/Tlr4/Havcr2/Klrd1/Klrk1/Gbp7/Oas1g/Nod2/Tlr7/Mefv/Oasl1/Nlrp1b/Irak3/Gbp3/Klre1/Cd274/Sec14l1/Rab7b/Lacc1/Ankrd17/Casp4/N…	140
GO:0006935	GO:0006935	chemotaxis	183/4480	465/28905	0.393548	2.53918	14.3302	3.70782651190572e-36	1.56692748393136e-33	7.21530029299267e-34	Thbs1/Il1b/Ccl6/Cxcl2/Dusp1/Trem1/Retnlg/Fn1/App/Fcer1g/Sell/Ccr2/Csf1r/Itgb2/Mmp9/Lyst/Pla2g7/Csf3r/Lgals3/Camk1d/Adam8/Lrp1/Pde4b/C5ar1/Ccr1/Vav3/Sema4d/Cxcr2/Ccl9/Nr4a1/Ptafr/Cx3cr1/Dock4/Tnfaip6/Ccrl2/Itgam/Plec/Ccl5/Fcgr3/Gpr35/Nrg1/Xcl1/Ninj1/Jaml/Bin2/Ccr5/Nrp1/Lsp1/Spp1/Nedd9/Dock2/Ptpro/Lyn/Aif1/Cxcl16/Sema4a/Trem3/Prex1/Rin3/Stap1/Smad3/Gpr183/Adam17/Ptprj/Fes/Nrp2/Vegfa/Met/Rac1/Flt1/T…	183
GO:0042330	GO:0042330	taxis	183/4480	467/28905	0.391863	2.5283	14.26	7.25435811333433e-36	2.87408600502664e-33	1.32344309528132e-33	Thbs1/Il1b/Ccl6/Cxcl2/Dusp1/Trem1/Retnlg/Fn1/App/Fcer1g/Sell/Ccr2/Csf1r/Itgb2/Mmp9/Lyst/Pla2g7/Csf3r/Lgals3/Camk1d/Adam8/Lrp1/Pde4b/C5ar1/Ccr1/Vav3/Sema4d/Cxcr2/Ccl9/Nr4a1/Ptafr/Cx3cr1/Dock4/Tnfaip6/Ccrl2/Itgam/Plec/Ccl5/Fcgr3/Gpr35/Nrg1/Xcl1/Ninj1/Jaml/Bin2/Ccr5/Nrp1/Lsp1/Spp1/Nedd9/Dock2/Ptpro/Lyn/Aif1/Cxcl16/Sema4a/Trem3/Prex1/Rin3/Stap1/Smad3/Gpr183/Adam17/Ptprj/Fes/Nrp2/Vegfa/Met/Rac1/Flt1/T…	183
GO:0002758	GO:0002758	innate immune response-activating signaling pathway	129/4480	278/28905	0.464029	2.99392	14.3068	2.40579422867494e-34	8.97078212680614e-32	4.13081572514898e-32	Acod1/Tyrobp/Cd14/Nlrp3/Clec4e/App/Nfkbiz/Cd86/Irak2/Tlr2/Slc15a3/Cd300a/Lamp2/Oas3/Rsad2/Ddx3x/Mapkapk2/Zc3hav1/Tlr13/Ifi207/Cd300lf/Ifi204/Trim25/Ptpn22/Slc15a2/Trim30a/Ninj1/Irf7/Ddx60/Tnfaip3/Lyn/Tnip3/Fosl1/Clec4n/Ifih1/Rnf125/Oas1a/Rtn4/Ifi211/Ifi213/Tlr4/Havcr2/Klrd1/Klrk1/Oas1g/Nod2/Tlr7/Mefv/Oasl1/Nlrp1b/Irak3/Klre1/Cd274/Sec14l1/Rab7b/Lacc1/Ankrd17/Casp4/Nod1/Ripk2/Gbp2/Myd88/Alpk1/Klrc…	129
GO:0050867	GO:0050867	positive regulation of cell activation	168/4480	421/28905	0.39905	2.57467	13.939	3.71843480351108e-34	1.30950878996982e-31	6.02995304686329e-32	Thbs1/Il1b/Plek/Tyrobp/Nr4a3/Nlrp3/Nfkbiz/Clec4d/Cd86/Cdkn1a/Ccr2/Csf1r/Lyst/Lilrb4a/Adam8/Ptprc/Sirpa/Jak2/Vav3/Ctsc/Sirpb1b/H2-Eb1/Mmp8/H2-Q10/Bcl2/Cd80/Flna/H2-Aa/Itgal/Runx3/Gm5150/Cd300lb/Ptpn22/Ccl5/Itpkb/Rara/Il15/Vsir/H2-Ab1/Malt1/Xcl1/Acta2/Cd83/Aif1/Sirpb1c/Stap1/Ccdc88b/Gpr183/Smarca2/Thy1/Cd28/Gimap3/Ptprj/Nfatc2/Il1a/Bcl6/Tlr4/Havcr2/H2-DMb1/Sirpb1a/Dgat1/Cd244a/Tnfsf13/Klrk1/Il6st/N…	168
GO:0043087	GO:0043087	regulation of GTPase activity	137/4480	309/28905	0.443366	2.8606	14.0825	9.10299299520908e-34	3.03704592613844e-31	1.39848197095373e-31	Ccl6/Ndel1/Picalm/Ralgapa1/Snx18/Vav3/Sema4d/Ccl9/Iqgap1/Ccl5/Abr/Dock10/Iqgap2/Rasa3/Xcl1/Arhgap15/Ccpg1/Sipa1l1/Nedd9/Tbc1d9/Gpr65/Prex1/Rasa2/Tns3/Rasgef1b/Dock11/Cblb/Arap1/Bcl6/Rapgef2/Plxnb2/Met/Asap1/Itgb1/Tbc1d5/Plxnc1/Slc27a4/Rasgrp4/Arhgap9/Ccl4/Adap1/Wnk1/Rap1gds1/Rasip1/Crk/Myo9b/Rgs10/Chn2/Map4k4/Adap2/Rhog/Plxnd1/Tbc1d8/Agap1/Dock8/Tbc1d2b/Ccl2/Rapgef4/Gpr137b/Tiam1/Tbc1d14/Arap2/Ar…	137
GO:0002697	GO:0002697	regulation of immune effector process	180/4480	473/28905	0.38055	2.45531	13.6673	2.27671093928858e-33	7.21603532207516e-31	3.32279970244591e-31	Il1b/Ighg1/Tyrobp/Nr4a3/Nlrp3/Tnfrsf1b/Ighg2b/Fcer1g/Nfkbiz/Rabgef1/Cd86/Ccr2/Tlr2/Itgb2/Lilrb4a/Lgals3/Gab2/Ptprc/Fgr/Cd300a/Fgl2/Litaf/Rsad2/H2-Q10/Cd80/Ptafr/Cx3cr1/Mapkapk2/Ptpn22/Itgam/Fcgr3/Abr/Rara/Cd84/Vsir/Malt1/Xcl1/Cfh/Ddx60/Ncf1/Tnfaip3/Lamp1/Lyn/Laptm5/Stap1/Zc3h12a/Serpinb9/Il18rap/Grn/Cd28/Ahr/Gimap3/Pglyrp1/Rtn4/Fes/Bcl6/Raet1e/Cfp/Tlr4/C3/Havcr2/H2-DMb1/Klrd1/Cd244a/Fcgr1/Tnfsf13…	180
GO:0050727	GO:0050727	regulation of inflammatory response	163/4480	411/28905	0.396594	2.55883	13.6315	8.51033080678946e-33	2.56890414210659e-30	1.18291465299384e-30	Il1b/Cebpb/Ighg1/Acod1/Cd44/Nlrp3/Tnfrsf1b/App/Ighg2b/Fcer1g/Apoe/Nfkbiz/Rabgef1/Ptgs2/Ccr2/Csf1r/Tlr2/Ctss/Adam8/Alox5ap/Nt5e/Sirpa/Jak2/Stat3/Ctsc/Tnfrsf1a/Mmp8/H2-Q10/Cx3cr1/Tnfaip6/Ldlr/Osm/Metrnl/Ccl5/Ier3/Fcgr3/Abr/Xcl1/Nfkb1/Sbno2/Ninj1/Socs3/Ccr5/Ppard/Lpl/Ncf1/Tnfaip3/Lyn/Zbp1/Tbc1d23/Stap1/Smad3/Nkg7/Grn/Cd28/Il10ra/Ahr/Pglyrp1/Nupr1/Bcl6/Tlr4/C3/Fcgr1/Pparg/Alox5/Rora/Nod2/Fpr2/Brd4/Me…	163
GO:0050863	GO:0050863	regulation of T cell activation	162/4480	408/28905	0.397059	2.56183	13.6071	1.12940356290544e-32	3.25422235693527e-30	1.49848616264918e-30	Il1b/Cebpb/Cd44/Nlrp3/Tnfrsf1b/Braf/Nfkbiz/Cd86/Ccr2/Arg2/Lilrb4a/Lgals3/Adam8/Ptprc/Sirpa/Jak2/Sirpb1b/Cd300a/Fgl2/H2-Eb1/Slfn1/H2-Q10/Cd80/H2-Aa/Itgal/Runx3/Gm5150/Ptpn22/Ccl5/Cd209a/Itpkb/Rara/Il15/Vsir/H2-Ab1/Malt1/Xcl1/Cd83/Aif1/Tnfrsf21/Laptm5/Sirpb1c/Ccdc88b/Zc3h12a/Smarca2/Pag1/Thy1/Cd28/Cblb/Gimap3/Fas/Tcf7/Il1a/Bcl6/Havcr2/H2-DMb1/Sirpb1a/Cd244a/Tarm1/Il6st/Brd4/H2-DMa/Prkcq/Icosl/Cd274…	162
GO:0030099	GO:0030099	myeloid cell differentiation	182/4480	500/28905	0.364	2.34853	13.0271	7.1330531053644e-31	1.96593146238717e-28	9.05261156117871e-29	Cebpb/Tyrobp/Fosl2/Notch2/Myh9/App/Fcer1g/Isg15/Fos/Csf1r/Trib1/Trf/Tlr2/Lilrb4a/Csf3r/Adam8/Junb/Gab2/Ccr1/Jak2/Stat3/Actn1/Ccl9/Plcb1/Flna/Tnfaip6/Ifi207/Cd300lf/Ifi204/Itgam/Ccl5/Itpkb/Mafb/Rara/Il15/Hba-a1/Sbno2/Hba-a2/Ninj1/Mitf/Pip4k2a/Rbpj/Nedd9/Cd101/Lyn/Snx10/Pirb/Stap1/Lipa/Nfatc1/Ubash3b/Tet2/Gpr183/Camk4/Gimap3/Fas/Lilra6/Ifi211/Fes/Stat1/Vegfa/Hif1a/Bcl6/Ifi213/Wdr1/Tlr4/Pira2/Rac1/P…	182
GO:0097529	GO:0097529	myeloid leukocyte migration	117/4480	255/28905	0.458824	2.96033	13.466	1.03976201953191e-30	2.63385498303771e-28	1.21282285400546e-28	Thbs1/Il1b/Ccl6/Cxcl2/Dusp1/Trem1/Retnlg/App/Fcer1g/Sell/Rabgef1/Ccr2/Csf1r/Tlr2/Itgb2/Mmp9/Lyst/Pla2g7/Csf3r/Lgals3/Camk1d/Adam8/Myo1f/Pde4b/C5ar1/Sirpa/Ccr1/Vav3/Cd300a/Cd9/Cxcr2/Ccl9/Plcb1/Cx3cr1/Tnfaip6/Itgam/Ccl5/Fcgr3/Gpr35/Abr/Xcl1/Ninj1/Jaml/Spp1/Ptpro/Lyn/Aif1/Trem3/Prex1/Rin3/Stap1/Ptprj/Rtn4/Il1a/Vegfa/Wdr1/Rac1/Flt1/Ccl4/Nod2/Fpr2/Myo9b/Cxcl10/Mtus1/Cnn2/Il17ra/Myd88/Slamf8/Ccl2/Irak4…	117
GO:0060326	GO:0060326	cell chemotaxis	139/4480	334/28905	0.416168	2.68512	13.266	1.04231166789931e-30	2.63385498303771e-28	1.21282285400546e-28	Thbs1/Il1b/Ccl6/Cxcl2/Dusp1/Trem1/Retnlg/App/Fcer1g/Sell/Ccr2/Csf1r/Itgb2/Mmp9/Lyst/Pla2g7/Csf3r/Lgals3/Camk1d/Adam8/Pde4b/C5ar1/Ccr1/Vav3/Cxcr2/Ccl9/Nr4a1/Cx3cr1/Dock4/Tnfaip6/Ccrl2/Itgam/Plec/Ccl5/Fcgr3/Gpr35/Xcl1/Ninj1/Jaml/Bin2/Ccr5/Nrp1/Spp1/Nedd9/Ptpro/Lyn/Aif1/Cxcl16/Trem3/Prex1/Rin3/Stap1/Gpr183/Adam17/Ptprj/Vegfa/Met/Rac1/Flt1/Trpm2/Alox5/Ccl4/Nod2/Wnk1/Fpr2/Crk/Myo9b/Prkcq/Abcc1/Gpsm3/R…	139
GO:0022409	GO:0022409	positive regulation of cell-cell adhesion	143/4480	349/28905	0.409742	2.64366	13.2305	1.08030019812242e-30	2.63385498303771e-28	1.21282285400546e-28	Il1b/Cd44/Nr4a3/Nlrp3/Emilin2/Nfkbiz/Cd86/Plaur/Ccr2/Itgb2/Lilrb4a/Il6ra/Adam8/Ptprc/Sirpa/Jak2/Sirpb1b/H2-Eb1/Skap1/H2-Q10/Cd80/Ptafr/Gcnt2/H2-Aa/Itgal/Runx3/Gm5150/Ptpn22/Ccl5/Itpkb/Rara/Il15/Vsir/H2-Ab1/Malt1/Xcl1/Ccr5/Itga4/Jak1/Cd83/Aif1/Sirpb1c/Ccdc88b/Smarca2/Thy1/Cd28/Gimap3/Nfat5/Il1a/St3gal4/Bcl6/Havcr2/H2-DMb1/Sirpb1a/Cd244a/Alox5/Il6st/Brd4/Afdn/H2-DMa/Prkcq/Icosl/Cd274/Nfkbid/Icam1/L…	143
GO:0002573	GO:0002573	myeloid leukocyte differentiation	126/4480	287/28905	0.439024	2.83259	13.3625	1.19001932923849e-30	2.79390093631215e-28	1.28651992201884e-28	Cebpb/Tyrobp/Fosl2/Notch2/App/Fcer1g/Fos/Csf1r/Trib1/Trf/Tlr2/Lilrb4a/Adam8/Junb/Gab2/Ccr1/Ccl9/Plcb1/Tnfaip6/Ifi207/Cd300lf/Ifi204/Itgam/Ccl5/Mafb/Rara/Il15/Sbno2/Ninj1/Mitf/Rbpj/Nedd9/Cd101/Lyn/Snx10/Pirb/Nfatc1/Ubash3b/Gpr183/Camk4/Gimap3/Lilra6/Ifi211/Fes/Vegfa/Ifi213/Tlr4/Pira2/Pparg/Hcls1/Batf3/Bmyc/Ltbr/Psen1/Mapk14/Id2/Tnfrsf11a/Myd88/Gata3/Clec2i/Tnf/Zbtb46/Ifi206/Ripk1/Gpr137b/Pilrb1/If…	126
GO:0002696	GO:0002696	positive regulation of leukocyte activation	155/4480	397/28905	0.390428	2.51905	13.0522	2.40996080733304e-30	5.45597912774433e-28	2.51233884162951e-28	Thbs1/Il1b/Tyrobp/Nr4a3/Nlrp3/Nfkbiz/Clec4d/Cd86/Cdkn1a/Ccr2/Csf1r/Lyst/Lilrb4a/Adam8/Ptprc/Sirpa/Jak2/Vav3/Ctsc/Sirpb1b/H2-Eb1/Mmp8/H2-Q10/Bcl2/Cd80/H2-Aa/Itgal/Runx3/Gm5150/Cd300lb/Ptpn22/Ccl5/Itpkb/Rara/Il15/Vsir/H2-Ab1/Malt1/Xcl1/Cd83/Aif1/Sirpb1c/Stap1/Ccdc88b/Gpr183/Smarca2/Thy1/Cd28/Gimap3/Nfatc2/Il1a/Bcl6/Tlr4/Havcr2/H2-DMb1/Sirpb1a/Cd244a/Tnfsf13/Klrk1/Il6st/Nod2/Brd4/Axl/H2-DMa/Prkcq/Ic…	155
GO:0002274	GO:0002274	myeloid leukocyte activation	123/4480	281/28905	0.437722	2.82419	13.1601	8.37059685723888e-30	1.82969701648404e-27	8.42528678225896e-28	Thbs1/Tyrobp/Nr4a3/Fn1/Notch2/App/Fcer1g/Rabgef1/Clec4d/Ccr2/Csf1r/Tlr2/Itgb2/Lilrb4a/Snap23/Gab2/Myo1f/C5ar1/Fgr/Jak2/Ctsc/Stx11/Cd300a/Mmp8/Cxcr2/Lcp2/Ifngr1/Ptafr/Cx3cr1/Ldlr/Cd300lf/Cd300lb/Itgam/Slc11a1/Ccl5/Fcgr3/Abr/Cd84/Il15/Sbno2/Rbpj/Dock2/Lyn/Aif1/Fcgr4/Pirb/Ptpre/Stap1/Il18rap/Grn/Camk4/Gimap3/Fes/Tlr4/Crtc3/Havcr2/Nampt/Cd244a/Pparg/Klrk1/Rora/Hmox1/Batf3/Ltbr/Psen1/Adora2b/Syt11/Rab…	123
GO:0002221	GO:0002221	pattern recognition receptor signaling pathway	119/4480	267/28905	0.445693	2.87561	13.1865	9.23146009124018e-30	1.92891351017188e-27	8.88215335924915e-28	Acod1/Cd14/Nlrp3/Clec4e/App/Nfkbiz/Cd86/Irak2/Tlr2/Slc15a3/Cd300a/Lamp2/Oas3/Rsad2/Ddx3x/Mapkapk2/Zc3hav1/Tlr13/Ifi207/Cd300lf/Ifi204/Trim25/Ptpn22/Slc15a2/Trim30a/Ninj1/Irf7/Ddx60/Tnfaip3/Lyn/Tnip3/Fosl1/Ifih1/Rnf125/Oas1a/Rtn4/Ifi211/Ifi213/Tlr4/Havcr2/Oas1g/Nod2/Tlr7/Mefv/Oasl1/Nlrp1b/Irak3/Cd274/Sec14l1/Rab7b/Lacc1/Ankrd17/Casp4/Nod1/Ripk2/Gbp2/Myd88/Alpk1/Tnf/Tlr6/Mapkapk3/Ifi206/Cd36/Riok3/…	119
GO:0002685	GO:0002685	regulation of leukocyte migration	115/4480	253/28905	0.454545	2.93273	13.2238	9.43308389577668e-30	1.92891351017188e-27	8.88215335924915e-28	Thbs1/Il1b/Dusp1/Trem1/App/Sell/Rabgef1/Ccr2/Csf1r/Tlr2/Mmp9/Pla2g7/Lgals3/Camk1d/Adam8/Myo1f/C5ar1/Ccr1/Cd300a/Cd9/Cxcr2/Plcb1/Ptafr/Cx3cr1/Tnfaip6/Ptpn22/Ccl5/Abr/Msn/Xcl1/Ninj1/Itga4/Nedd9/Lyn/Aif1/Rin3/Stap1/Thy1/Adam17/Stk10/Ptprj/Rtn4/Il1a/Vegfa/St3gal4/Rac1/Nod2/Wnk1/Fpr2/Crk/Gpsm3/Icam1/Cxcl10/Mtus1/Cnn2/Myd88/Dock8/Slamf8/Padi2/Ccl2/Bst1/P2rx4/Mospd2/Trem2/Capn1/Cxcl12/Gcnt1/Cxcr3/Cmklr1…	115
GO:1902105	GO:1902105	regulation of leukocyte differentiation	146/4480	369/28905	0.395664	2.55283	12.857	2.24012991798975e-29	4.43755735941783e-27	2.04338166532421e-27	Cebpb/Cd44/Tyrobp/Nlrp3/Notch2/Braf/Nfkbiz/Fos/Ccr2/Csf1r/Trib1/Lilrb4a/Adam8/Ptprc/Ccr1/Fgl2/Ccl9/Tnfaip6/H2-Aa/Runx3/Nfam1/Itgam/Ccl5/Itpkb/Mafb/Rara/Il15/Vsir/Malt1/Ninj1/Mitf/Nedd9/Cd101/Cd83/Lyn/Zfp36l2/Pirb/Ubash3b/Zc3h12a/Smarca2/Cd28/Tmem176b/Gimap3/Fas/Pglyrp1/Lilra6/Tcf7/Fes/Bcl6/Tmem176a/Pira2/Hcls1/Brd4/Axl/Bmyc/H2-DMa/Tox/Nfkbid/Lck/Prdm1/Id2/Ripk2/Tnfrsf11a/Gata3/Clec2i/Tnf/Slamf8/Z…	146
GO:1903039	GO:1903039	positive regulation of leukocyte cell-cell adhesion	127/4480	298/28905	0.426174	2.74968	13.0026	2.32237297169714e-29	4.46106735381459e-27	2.05420741643259e-27	Il1b/Cd44/Nr4a3/Nlrp3/Nfkbiz/Cd86/Ccr2/Itgb2/Lilrb4a/Adam8/Ptprc/Sirpa/Jak2/Sirpb1b/H2-Eb1/Skap1/H2-Q10/Cd80/Ptafr/H2-Aa/Itgal/Runx3/Gm5150/Ptpn22/Ccl5/Itpkb/Rara/Il15/Vsir/H2-Ab1/Malt1/Xcl1/Itga4/Cd83/Aif1/Sirpb1c/Ccdc88b/Smarca2/Thy1/Cd28/Gimap3/Nfat5/Il1a/St3gal4/Bcl6/Havcr2/H2-DMb1/Sirpb1a/Cd244a/Alox5/Il6st/Brd4/H2-DMa/Prkcq/Icosl/Cd274/Nfkbid/Icam1/Lck/H2-Eb2/Lgals1/Ripk2/Gata3/Dock8/Pdcd1l…	127
GO:1903706	GO:1903706	regulation of hemopoiesis	168/4480	457/28905	0.367615	2.37185	12.6602	3.65884169317233e-29	6.82158749794687e-27	3.14116656816311e-27	Cebpb/Cd44/Tyrobp/Nlrp3/Notch2/Isg15/Braf/Nfkbiz/Fos/Ccr2/Csf1r/Trib1/Lilrb4a/Csf3r/Adam8/Ptprc/Ccr1/Stat3/Fgl2/Ccl9/Tnfaip6/H2-Aa/Runx3/Nfam1/Itgam/Ccl5/Itpkb/Mafb/Rara/Il15/Vsir/Malt1/Atg7/Ninj1/Mitf/Nedd9/Cd101/Cd83/Lyn/Zfp36l2/Pirb/Ubash3b/Zc3h12a/Smarca2/Cd28/Tmem176b/Gimap3/Fas/Pglyrp1/Lilra6/Tcf7/Fes/Stat1/Hif1a/Bcl6/Tmem176a/Pira2/Hcls1/Brd4/Foxo3/Rarg/Axl/Bmyc/H2-DMa/Tox/Nfkbid/Rab7b/Map…	168
GO:0006909	GO:0006909	phagocytosis	109/4480	239/28905	0.456067	2.94255	12.9148	2.00159066351205e-28	3.62516663314368e-26	1.66929651426133e-26	Thbs1/Ighg1/Tyrobp/Myh9/Ighg2b/Fcer1g/Ccr2/Tlr2/Itgb2/Lyst/Camk1d/Tgm2/Lrp1/Rab7/Ptprc/Fgr/Sirpa/Ncf2/Sirpb1b/Cd300a/Itgal/Ldlr/Cd300lf/Gm5150/Itgam/Slc11a1/Fcgr3/Abr/Rara/Il15/Atg7/Msr1/Bin2/Elmo1/Ncf4/Rab20/Dock2/Il2rb/Aif1/Rab31/Sirpb1c/Stap1/Gsn/Abca1/Ptprj/Anxa11/Cfp/Pld4/Atg3/Tlr4/Met/C3/Sirpb1a/Itgb1/Rac1/P2ry6/Dock1/Fcgr1/Pparg/Cd302/Nod2/P2rx7/Fpr2/Rab27a/Axl/Rab7b/Syt11/Cnn2/Myd88/Ccl2/…	109
GO:0070661	GO:0070661	leukocyte proliferation	156/4480	420/28905	0.371429	2.39646	12.3466	9.89878464175033e-28	1.7430109956682e-25	8.02611982794551e-26	Il1b/Cebpb/Cd44/Tyrobp/Fosl2/Tnfrsf1b/Nfkbiz/Cd86/Cdkn1a/Ccr2/Csf1r/Stat4/Arg2/Itgb2/Lilrb4a/Lgals3/Fyn/Junb/Csf2rb/Ptprc/Lst1/Jak2/Vav3/Cd300a/Slfn1/H2-Q10/Bcl2/Cd80/H2-Aa/Itgal/Ptpn22/Satb1/Itgam/Slc11a1/Ccl5/Cd209a/Msn/Il15/Vsir/Malt1/Xcl1/Csf2ra/Dock2/Ifnar2/Lyn/Aif1/Tnfrsf21/Laptm5/Lipa/Ccdc88b/Gpr183/Cd28/Cblb/Ahr/Nfatc2/Il1a/Bcl6/Tlr4/Havcr2/H2-DMb1/Cd244a/Tarm1/Sh2d2a/Il6st/P2rx7/Prkcq/Ic…	156
GO:0018212	GO:0018212	peptidyl-tyrosine modification	127/4480	311/28905	0.40836	2.63474	12.4135	3.05871533750671e-27	5.24032338498785e-25	2.41303488788225e-25	Cd44/App/Csf1r/Samsn1/Itgb2/Lilrb4a/Il6ra/Fyn/Ptprc/Fgr/Jak2/Sema4d/Tnfrsf1a/Cd300a/Cd80/Errfi1/Osm/Iqgap1/Ptpn22/Ccl5/Pxn/Il15/Itga5/Nrg1/Ptpn1/Cass4/Socs3/Nrp1/Jak1/Nedd9/Lyn/Il12rb2/Tpst2/Clec4n/Adam17/Cblb/Ptprj/Fes/Vegfa/Bank1/Tlr4/Igf1r/Itgb1/Flt1/Unc119/Il6st/Nod2/Hcls1/Aplp2/Cbl/Psen1/Parp14/Icam1/Lck/Ripk2/Tnf/Cd36/Bst1/Lrp4/Arrb2/Lrrk1/Trem2/Cd3e/Fgfr2/Ptpn2/Abi1/Pkdcc/Cd4/Tek/Gprc5a/Za…	127
GO:0030595	GO:0030595	leukocyte chemotaxis	108/4480	242/28905	0.446281	2.87941	12.5739	3.38851217498077e-27	5.65257333610609e-25	2.6028654463218e-25	Thbs1/Il1b/Ccl6/Cxcl2/Dusp1/Trem1/Retnlg/App/Fcer1g/Sell/Ccr2/Csf1r/Itgb2/Mmp9/Lyst/Pla2g7/Csf3r/Lgals3/Camk1d/Adam8/Pde4b/C5ar1/Ccr1/Vav3/Cxcr2/Ccl9/Cx3cr1/Tnfaip6/Itgam/Plec/Ccl5/Fcgr3/Gpr35/Xcl1/Ninj1/Jaml/Spp1/Nedd9/Ptpro/Lyn/Aif1/Cxcl16/Trem3/Prex1/Rin3/Stap1/Gpr183/Adam17/Ptprj/Vegfa/Rac1/Flt1/Trpm2/Alox5/Ccl4/Nod2/Wnk1/Fpr2/Myo9b/Gpsm3/Cxcl10/Mtus1/Il17ra/Slamf8/Padi2/Ccl2/Bst1/Mospd2/Itga…	108
GO:0031589	GO:0031589	cell-substrate adhesion	142/4480	369/28905	0.384824	2.48289	12.2779	3.72854317217029e-27	6.06031670984294e-25	2.79062084114122e-25	Thbs1/Col1a1/Trem1/Fn1/Myh9/Anxa2/Braf/Fndc3b/Itgb2/Zyx/Adam8/Lrp1/Actg1/Sirpa/Jak2/Macf1/Actn1/Skap1/Peak1/Bcl2/Flna/Gcnt2/Itgal/Iqgap1/Itgam/Arpc2/Pxn/Utrn/Cask/Itga5/Cass4/Itgb7/Ninj1/Bcl2l11/Ppard/Itga4/Nrp1/Spp1/Nedd9/Prex1/Smad3/Myadm/Rin2/Thy1/Ptprj/Itgax/Dock5/Slk/Adam15/Vegfa/Lamb3/Bcl6/Rras/Itgb1/Rac1/Dock1/Disc1/Itgb5/Ccn1/Crk/Axl/Vamp3/Map4k4/Rock1/Parvb/Smoc2/Lgals1/Cd36/Dusp3/Tiam1/…	142
GO:0001818	GO:0001818	negative regulation of cytokine production	127/4480	312/28905	0.407051	2.6263	12.3694	4.3814430361718e-27	6.94349185157326e-25	3.19730040508011e-25	Thbs1/Acod1/Tyrobp/Il1r2/Nlrp3/Fn1/Atp2b1/Rabgef1/Tlr2/Srgn/Arg2/Lilrb4a/Ptprc/Klf4/Sirpa/Tnfrsf1a/Oas3/Cx3cr1/Errfi1/Ptpn22/Slc11a1/Rara/Cd84/Vsir/Trim30a/Nfkb1/Tnfaip3/Cd83/Tnfrsf21/Laptm5/Zc3h12a/N4bp1/Nptn/Rnf125/Gimap3/Pglyrp1/Oas1a/Ezr/Bcl6/Bank1/Tlr4/Met/Havcr2/Rac1/Rgcc/Flt1/Pparg/Rel/Oas1g/Hmox1/Nod2/Mefv/Bst2/Axl/Irak3/Cd2ap/Cd274/Abcd2/Syt11/Arrb1/Gata3/Pdcd1lg2/Tnf/Ilrun/Tlr6/Flt3/Fcg…	127
GO:0032102	GO:0032102	negative regulation of response to external stimulus	167/4480	470/28905	0.355319	2.29252	12.0993	4.73647277545925e-27	7.32304900576493e-25	3.37207676671335e-25	Thbs1/Acod1/Cd44/Dusp1/Xylt1/Nlrp3/Tnfrsf1b/Apoe/Anxa2/Isg15/Rabgef1/Plaur/Trib1/Samhd1/Arg2/Nt5e/Sirpa/Ccr1/Stat3/Sema4d/Tnfrsf1a/Fgl2/Oas3/Cd9/H2-Q10/Cx3cr1/Tnfaip6/Ldlr/Ifi207/Ifi204/Metrnl/Ier3/Abr/Cask/Nfkb1/Socs3/Anxa5/Ppard/Nrp1/Tnfaip3/Aif1/Sema4a/Rin3/Stap1/Ubash3b/Smad3/Serpinb9/Grn/Il10ra/Ahr/Usp38/Pglyrp1/Oas1a/Ifi211/Ifi213/Havcr2/Klrd1/Ythdf3/Pparg/Alox5/Oas1g/Rora/Nod2/Fpr2/Mefv/Tr…	167
GO:0018108	GO:0018108	peptidyl-tyrosine phosphorylation	126/4480	309/28905	0.407767	2.63092	12.3441	5.74855275811351e-27	8.67620855563846e-25	3.99517212988691e-25	Cd44/App/Csf1r/Samsn1/Itgb2/Lilrb4a/Il6ra/Fyn/Ptprc/Fgr/Jak2/Sema4d/Tnfrsf1a/Cd300a/Cd80/Errfi1/Osm/Iqgap1/Ptpn22/Ccl5/Pxn/Il15/Itga5/Nrg1/Ptpn1/Cass4/Socs3/Nrp1/Jak1/Nedd9/Lyn/Il12rb2/Clec4n/Adam17/Cblb/Ptprj/Fes/Vegfa/Bank1/Tlr4/Igf1r/Itgb1/Flt1/Unc119/Il6st/Nod2/Hcls1/Aplp2/Cbl/Psen1/Parp14/Icam1/Lck/Ripk2/Tnf/Cd36/Bst1/Lrp4/Arrb2/Lrrk1/Trem2/Cd3e/Fgfr2/Ptpn2/Abi1/Pkdcc/Cd4/Tek/Gprc5a/Zap70/Sh…	126
GO:1903555	GO:1903555	regulation of tumor necrosis factor superfamily cytokine production	101/4480	219/28905	0.461187	2.97558	12.5685	6.39827722492759e-27	9.4322510067014e-25	4.34331034142576e-25	Thbs1/Tyrobp/Cd14/App/Fcer1g/Cd300ld/Ccr2/Csf1r/Tlr2/Arg2/Lilrb4a/Adam8/Ptprc/Sirpa/Jak2/Stat3/Tnfrsf1a/Oas3/Mmp8/H2-Q10/Ifngr1/Ptafr/Cx3cr1/Mapkapk2/Errfi1/Ptpn22/Cybb/Fcgr3/Rara/Cd84/Vsir/Trim30a/Ccr5/Lpl/Tnfaip3/Tbc1d23/Zc3h12a/Ifih1/Ptprj/Oas1a/Il1a/Tlr4/Havcr2/Ccl4/Oas1g/Nod2/Ccn1/Axl/Irak3/Psen1/Cd274/Card9/Ube2j1/Nod1/Syt11/Ripk2/Myd88/Ilrun/Tlr6/Ccl2/Flt3/Fcgr2b/Ripk1/Cd36/Tmem106a/Arrb2/…	101
GO:0007249	GO:0007249	canonical NF-kappaB signal transduction	113/4480	264/28905	0.42803	2.76166	12.3149	1.8039265665535e-26	2.59888420576878e-24	1.19671970551504e-24	Il1b/Clec4d/S100a4/Irak2/Tlr2/Lilrb4a/Tgm2/Adam8/Sirpa/Tnfrsf1a/Cx3cr1/Zc3hav1/Per1/Trim25/Trim30b/Malt1/Trim30a/Nfkb1/Tnfaip3/Tnip3/Traf1/Trim30d/Zc3h12a/Akap13/Clec4n/Optn/Nfat5/Il1a/Stat1/Tlr4/Ikbkb/Rel/Tank/Map3k14/Rora/Nod2/Usp25/Brd4/Tlr7/Ltbr/Card9/Nfkbid/Rock1/Ankrd17/Nod1/Ripk2/Myd88/Alpk1/Tnf/Tlr6/Irak4/Ripk1/Tab2/Cd36/Riok3/Fasl/Tmem106a/Ikbke/Arrb2/Ltb/Rassf2/Tlr8/Nlrp12/Ticam2/Flot1/…	113
GO:0071706	GO:0071706	tumor necrosis factor superfamily cytokine production	102/4480	226/28905	0.451327	2.91197	12.3582	3.05513818827425e-26	4.30367132788233e-24	1.98173057218351e-24	Thbs1/Tyrobp/Cd14/App/Fcer1g/Cd300ld/Ccr2/Csf1r/Tlr2/Arg2/Lilrb4a/Adam8/Ptprc/Sirpa/Jak2/Stat3/Tnfrsf1a/Oas3/Mmp8/H2-Q10/Ifngr1/Ptafr/Cx3cr1/Mapkapk2/Errfi1/Ptpn22/Cybb/Fcgr3/Rara/Cd84/Vsir/Trim30a/Ccr5/Lpl/Tnfaip3/Tbc1d23/Zc3h12a/Ifih1/Ptprj/Oas1a/Il1a/Tlr4/Havcr2/Ccl4/Oas1g/Nod2/Ccn1/Axl/Irak3/Psen1/Cd274/Card9/Ube2j1/Mapk14/Nod1/Syt11/Ripk2/Myd88/Ilrun/Tlr6/Ccl2/Flt3/Fcgr2b/Ripk1/Cd36/Tmem106a…	102
GO:0032680	GO:0032680	regulation of tumor necrosis factor production	99/4480	216/28905	0.458333	2.95717	12.3651	3.73710132944708e-26	5.14988811464458e-24	2.37139175893747e-24	Thbs1/Tyrobp/Cd14/App/Fcer1g/Cd300ld/Ccr2/Csf1r/Tlr2/Arg2/Lilrb4a/Ptprc/Sirpa/Jak2/Stat3/Tnfrsf1a/Oas3/Mmp8/H2-Q10/Ifngr1/Ptafr/Cx3cr1/Mapkapk2/Errfi1/Ptpn22/Cybb/Fcgr3/Rara/Cd84/Vsir/Trim30a/Ccr5/Lpl/Tnfaip3/Tbc1d23/Zc3h12a/Ifih1/Ptprj/Oas1a/Il1a/Tlr4/Havcr2/Ccl4/Oas1g/Nod2/Ccn1/Axl/Irak3/Psen1/Card9/Ube2j1/Nod1/Syt11/Ripk2/Myd88/Ilrun/Tlr6/Ccl2/Flt3/Fcgr2b/Ripk1/Cd36/Tmem106a/Arrb2/H2-T23/Lrrfi…	99
GO:1901652	GO:1901652	response to peptide	164/4480	467/28905	0.351178	2.2658	11.8107	6.06479406531782e-26	8.17972969788291e-24	3.76655631425002e-24	Il1b/Ndel1/Nr4a3/Fosl2/Atp2b1/App/Pid1/Braf/Nr4a2/Stat4/Mmp9/Fyn/Lrp1/Egr1/Jak2/Sorl1/Stat3/Ctsd/Cpeb2/Plcb1/Nr4a1/Slc25a33/Errfi1/Ptpn22/Pak1/Nfe2l2/Pxn/Ptpn1/Atp1a3/Nfkb1/Socs3/Anxa5/Pkm/Cyfip1/Pip4k2a/Itga4/Vim/Adipor1/Jak1/Sik2/Lpl/Tnfaip3/Rab31/Srsf5/Ptpre/Smad3/Pde3b/Ptprj/Ace/Ggh/Slc2a1/Ide/Stat1/Tlr4/Igf1r/Sesn2/Rac1/Ikbkb/Slc27a4/Pparg/Zfp106/Nod2/Fpr2/Rap1gds1/Sh2b2/Crk/Bglap/Cd2ap/Adrb…	164
GO:0030098	GO:0030098	lymphocyte differentiation	169/4480	490/28905	0.344898	2.22528	11.7155	1.0839988495606e-25	1.43155598070097e-23	6.59194914436742e-24	Il1b/Ighg1/Cd44/Fosl2/Tpd52/Nlrp3/Clec4e/Notch2/Fcer1g/Chd7/Braf/Nfkbiz/Clec4d/Ccr2/Stat4/Lilrb4a/Psap/Il6ra/Adam8/Ptprc/Egr1/Stat3/Fgl2/Rsad2/Bcl2/H2-Aa/Nfil3/Runx2/Runx3/Pbx1/Ptpn22/Nfam1/Satb1/Ctsl/Itpkb/Dock10/Mafb/Rara/Il15/Vsir/H2-Ab1/Malt1/Itk/Rbpj/Tnfaip3/Lfng/Dock2/Cd83/Ifnar2/Zfp36l2/Sema4a/Laptm5/Prex1/Lipa/Eomes/Nfatc1/Zc3h12a/Txk/Gpr183/Smarca2/Dock11/Adam17/Cd28/Atp7a/Ahr/Gimap3/Fas…	169
GO:0032640	GO:0032640	tumor necrosis factor production	100/4480	223/28905	0.44843	2.89328	12.1552	1.7399876535162e-25	2.25097586441616e-23	1.0365168127176e-23	Thbs1/Tyrobp/Cd14/App/Fcer1g/Cd300ld/Ccr2/Csf1r/Tlr2/Arg2/Lilrb4a/Ptprc/Sirpa/Jak2/Stat3/Tnfrsf1a/Oas3/Mmp8/H2-Q10/Ifngr1/Ptafr/Cx3cr1/Mapkapk2/Errfi1/Ptpn22/Cybb/Fcgr3/Rara/Cd84/Vsir/Trim30a/Ccr5/Lpl/Tnfaip3/Tbc1d23/Zc3h12a/Ifih1/Ptprj/Oas1a/Il1a/Tlr4/Havcr2/Ccl4/Oas1g/Nod2/Ccn1/Axl/Irak3/Psen1/Card9/Ube2j1/Mapk14/Nod1/Syt11/Ripk2/Myd88/Ilrun/Tlr6/Ccl2/Flt3/Fcgr2b/Ripk1/Cd36/Tmem106a/Arrb2/H2-T2…	100
GO:0007015	GO:0007015	actin filament organization	165/4480	477/28905	0.345912	2.23183	11.6181	2.85298182163728e-25	3.61701035347174e-23	1.66554075608425e-23	Plek/Myh9/Braf/Msrb1/Lcp1/Trf/Tlr2/Zyx/Diaph1/Myo1f/Arhgef10l/Actg1/Sirpa/Actn1/Bcl2/Flna/Diaph2/Svil/Iqgap1/Plec/Pak1/Arpc2/Pxn/Iqgap2/Actr3/Cotl1/Hip1/Pstpip2/Elmo1/Cyfip1/Actr2/Nrp1/Jmy/Tpm4/Myo1d/Cap1/Arpc1b/Ssh2/Aif1/Gpr65/Prex1/Gsn/Smad3/Myadm/Add3/Arap1/Ezr/Vasp/Wdr1/Met/Rac1/Rgcc/Pstpip1/Capg/Capzb/Capza1/Hcls1/Itgb5/Tpm3/Capza2/Cd2ap/Rhoc/Prkcq/Pacsin1/Rhog/Ppp1r9b/Casp4/Icam1/Cgnl1/Cnn2…	165
GO:0032943	GO:0032943	mononuclear cell proliferation	142/4480	385/28905	0.368831	2.3797	11.6719	5.21622770520782e-25	6.48346420064948e-23	2.98546943788262e-23	Il1b/Cebpb/Cd44/Tyrobp/Fosl2/Tnfrsf1b/Nfkbiz/Cd86/Cdkn1a/Ccr2/Csf1r/Arg2/Itgb2/Lilrb4a/Lgals3/Fyn/Ptprc/Lst1/Jak2/Vav3/Cd300a/Slfn1/H2-Q10/Bcl2/Cd80/H2-Aa/Itgal/Ptpn22/Satb1/Itgam/Slc11a1/Ccl5/Cd209a/Msn/Il15/Vsir/Malt1/Xcl1/Dock2/Ifnar2/Lyn/Aif1/Tnfrsf21/Laptm5/Lipa/Ccdc88b/Gpr183/Cd28/Cblb/Ahr/Nfatc2/Il1a/Bcl6/Tlr4/Havcr2/H2-DMb1/Cd244a/Tarm1/Sh2d2a/Il6st/P2rx7/Prkcq/Icosl/Cd274/Cr2/Ripk2/Cnn2/…	142
GO:0002237	GO:0002237	response to molecule of bacterial origin	151/4480	422/28905	0.35782	2.30866	11.5982	6.14687414568472e-25	7.43343871818001e-23	3.42290840586066e-23	Il1b/Cebpb/Slpi/Cxcl2/Acod1/Fosl2/Cd14/Nlrp3/Tnfrsf1b/Nfkbiz/Ptgs2/Cd86/Irak2/Trib1/Tlr2/Lilrb4a/Pde4b/C5ar1/Sirpa/Jak2/Ncf2/Litaf/Mmp8/Nr4a1/Cd80/Ptafr/Cx3cr1/Mapkapk2/Gch1/Cd300lb/Ptpn22/Slc11a1/Abr/Trim30b/Cd68/Rara/Cd84/Malt1/Trim30a/Nfkb1/Sbno2/Cfh/Ppard/Vim/Map2k3/Tnfaip3/Lyn/Tnip3/Cxcl16/Fcgr4/Il12rb2/Stap1/Trim30d/Abca1/Zc3h12a/Adam17/Ahr/Ace/Il1a/Stat1/Tlr4/Havcr2/Klrk1/Noct/Nod2/P2rx7/A…	151
GO:0043547	GO:0043547	positive regulation of GTPase activity	100/4480	226/28905	0.442478	2.85487	11.9891	6.21505366877331e-25	7.43343871818001e-23	3.42290840586066e-23	Ccl6/Ndel1/Picalm/Ralgapa1/Snx18/Sema4d/Ccl9/Ccl5/Abr/Dock10/Xcl1/Nedd9/Tbc1d9/Gpr65/Prex1/Rasgef1b/Dock11/Arap1/Rapgef2/Asap1/Itgb1/Tbc1d5/Slc27a4/Rasgrp4/Ccl4/Rap1gds1/Crk/Myo9b/Rgs10/Chn2/Map4k4/Adap2/Rhog/Tbc1d8/Agap1/Dock8/Tbc1d2b/Ccl2/Rapgef4/Tiam1/Tbc1d14/Arap2/Coro1c/Sh3bp1/C9orf72/Tbc1d15/Dock7/Ralgapa2/Mapre2/Arhgap22/Rapgef1/Rasgrf2/Ric1/Arap3/Arhgef10/Rsu1/Evi5/Tbc1d16/Pkp4/Rasgrp3/Cc…	100
GO:0046631	GO:0046631	alpha-beta T cell activation	99/4480	223/28905	0.443946	2.86434	11.9695	7.82395830122423e-25	9.18445771693711e-23	4.22920786925824e-23	Cebpb/Cd44/Fosl2/Nlrp3/Braf/Nfkbiz/Ccr2/Stat4/Arg2/Lilrb4a/Psap/Il6ra/Ptprc/Jak2/Stat3/Cd300a/Rsad2/H2-Q10/Bcl2/Cd80/Runx3/Ptpn22/Satb1/Ctsl/Itpkb/Rara/Il15/Vsir/H2-Ab1/Malt1/Xcl1/Itk/Dock2/Cd83/Sema4a/Eomes/Zc3h12a/Nkg7/Txk/Gpr183/Cd28/Cblb/Atp7a/Gimap3/Tcf7/Bcl6/Cd244a/Tarm1/Rora/Brd4/Il18r1/Prkcq/Cd274/Tox/Nfkbid/Prdm1/Ripk2/Gata3/Bcl11b/H2-T23/Tbx21/Cd3e/Hfe/Crtam/Cd55/Zbtb16/Zap70/Btla/Nckap…	99
GO:0030217	GO:0030217	T cell differentiation	131/4480	343/28905	0.381924	2.46418	11.6828	8.51993648215017e-25	9.81961406551817e-23	4.5216811224885e-23	Il1b/Cd44/Fosl2/Nlrp3/Clec4e/Fcer1g/Chd7/Braf/Nfkbiz/Clec4d/Ccr2/Stat4/Lilrb4a/Psap/Il6ra/Adam8/Ptprc/Egr1/Stat3/Fgl2/Rsad2/Bcl2/H2-Aa/Runx2/Runx3/Ptpn22/Satb1/Ctsl/Itpkb/Mafb/Rara/Il15/Vsir/Malt1/Itk/Lfng/Dock2/Cd83/Ifnar2/Zfp36l2/Sema4a/Prex1/Lipa/Eomes/Zc3h12a/Txk/Gpr183/Smarca2/Adam17/Cd28/Atp7a/Gimap3/Fas/Tcf7/Il1a/Bcl6/Themis/Rora/Brd4/Cd3d/H2-DMa/Il18r1/Tox/Nfkbid/Bcl2a1d/Ccr9/Lck/Prdm1/Ri…	131
GO:0001667	GO:0001667	ameboidal-type cell migration	162/4480	470/28905	0.344681	2.22388	11.4568	1.20451030069947e-24	1.36346264216677e-22	6.27839673654065e-23	Thbs1/Fn1/Myh9/Apoe/Braf/Ptgs2/Sparc/Fndc3b/Itgb2/Mmp9/Adam8/Gab2/Klf4/Sema4d/Slc8a1/Macf1/Nr4a1/Iqgap1/Ctsh/Plec/Pak1/Nfe2l2/Pxn/Actr3/Itgb7/Ppard/Itga4/Adipor1/Nrp1/Map2k3/Acta2/Atp2b4/Cap1/Sema4a/Arsb/Tns3/Zc3h12a/Rin2/Sgpl1/Grn/Adam17/Prr5l/Rtn4/Dock5/Nrp2/Glipr2/Vegfa/Sp100/Hif1a/Lrg1/Rras/Met/Itgb1/Rac1/Rgcc/Ythdf3/Dock1/Ago2/Pparg/Gadd45a/Bmpr2/Hmox1/Arhgap5/Map4k4/Map3k3/Dcn/Rock1/Adora2b…	162
GO:0071674	GO:0071674	mononuclear cell migration	93/4480	203/28905	0.458128	2.95585	11.9764	1.22666196226328e-24	1.36417722434859e-22	6.28168720472036e-23	Thbs1/Ccl6/Dusp1/Trem1/Retnlg/App/Ccr2/Csf1r/Pla2g7/Lgals3/Adam8/C5ar1/Sirpa/Ccr1/Ccl9/Plcb1/Cx3cr1/Itgal/Plec/Ccl5/Msn/Ext1/Xcl1/Itgb7/Ninj1/Jaml/Itga4/Nedd9/Ptpro/Lyn/Aif1/Cxcl16/Gpr183/Adam17/Stk10/Ptprj/Flt1/Trpm2/Alox5/Ccl4/Wnk1/Fpr2/Crk/Myo9b/Icam1/Cxcl10/Gata3/Dock8/Cadm1/Slamf8/Padi2/Ccl2/Nlrp12/Tbx21/Mospd2/Cxcl12/Crtam/Cxcr3/Cmklr1/Tnfsf14/Pdgfb/Ccr6/Slit2/Ccl17/Csf1/Tnfsf11/Itgb3/Fut4/…	93
GO:0006898	GO:0006898	receptor-mediated endocytosis	112/4480	273/28905	0.410256	2.64698	11.7097	2.19195291743835e-24	2.3956533695934e-22	1.10313710345854e-22	Cd44/Picalm/Cd14/Ifitm3/App/Fcer1g/Apoe/Anxa2/Rabgef1/Trf/Itgb2/Lilrb4a/Lrp1/Sorl1/Cd300a/Cd9/Cxcr2/Ldlr/Itgam/Sdcbp/Nrg1/Msr1/Hip1/Apoc2/Synj1/Itga4/Cap1/Cxcl16/Rab31/Fcgr4/Cltc/Rin3/Ldlrad3/Ap2b1/Scarb2/Bmp2k/Ezr/Vegfa/Siglech/C3/Itgb1/Tbc1d5/Unc119/Fcgr1/Ralb/Ston2/Cd2ap/Adrb2/Cbl/Pacsin1/Fcho2/Grk3/Syt11/Mrc1/Arrb1/Ramp1/Fcgr2b/Cd36/Itsn1/Aak1/Arrb2/Sfrp4/Cln3/Ap2a2/Gak/Flot1/Eps15/Tpcn2/Ppt1…	112
GO:0046651	GO:0046651	lymphocyte proliferation	139/4480	378/28905	0.367725	2.37256	11.5041	2.30698605398935e-24	2.47302206923056e-22	1.13876341079472e-22	Il1b/Cebpb/Cd44/Tyrobp/Fosl2/Tnfrsf1b/Nfkbiz/Cd86/Cdkn1a/Ccr2/Csf1r/Arg2/Itgb2/Lilrb4a/Lgals3/Fyn/Ptprc/Lst1/Jak2/Vav3/Cd300a/Slfn1/H2-Q10/Bcl2/Cd80/H2-Aa/Itgal/Ptpn22/Satb1/Itgam/Slc11a1/Ccl5/Cd209a/Msn/Il15/Vsir/Malt1/Xcl1/Dock2/Ifnar2/Lyn/Aif1/Tnfrsf21/Laptm5/Lipa/Ccdc88b/Gpr183/Cd28/Cblb/Ahr/Nfatc2/Il1a/Bcl6/Tlr4/Havcr2/H2-DMb1/Cd244a/Tarm1/Sh2d2a/Il6st/P2rx7/Prkcq/Icosl/Cd274/Cr2/Ripk2/Myd88…	139
GO:0002699	GO:0002699	positive regulation of immune effector process	123/4480	315/28905	0.390476	2.51936	11.612	2.34076864101331e-24	2.47302206923056e-22	1.13876341079472e-22	Il1b/Ighg1/Tyrobp/Nr4a3/Nlrp3/Ighg2b/Fcer1g/Nfkbiz/Cd86/Ccr2/Tlr2/Itgb2/Lilrb4a/Gab2/Ptprc/Fgr/Cd300a/Rsad2/H2-Q10/Ptafr/Mapkapk2/Ptpn22/Itgam/Fcgr3/Rara/Malt1/Xcl1/Ddx60/Lamp1/Laptm5/Stap1/Il18rap/Cd28/Gimap3/Rtn4/Raet1e/Cfp/Tlr4/C3/H2-DMb1/Klrd1/Cd244a/Fcgr1/Tnfsf13/Klrk1/Nod2/P2rx7/Brd4/Tlr7/Il18r1/Klre1/Card9/Irf5/Pvr/Ap1g1/Nfkbid/Adora2b/Lacc1/Ankrd17/Casp4/Nod1/Ripk2/Myd88/Gata3/Cadm1/Klrc2…	123
GO:0051251	GO:0051251	positive regulation of lymphocyte activation	134/4480	360/28905	0.372222	2.40158	11.4605	4.18181367614238e-24	4.34565850706009e-22	2.00106459429557e-22	Il1b/Tyrobp/Nlrp3/Nfkbiz/Cd86/Cdkn1a/Ccr2/Csf1r/Lyst/Lilrb4a/Adam8/Ptprc/Sirpa/Jak2/Vav3/Sirpb1b/H2-Eb1/H2-Q10/Bcl2/Cd80/H2-Aa/Itgal/Runx3/Gm5150/Ptpn22/Ccl5/Itpkb/Rara/Il15/Vsir/H2-Ab1/Malt1/Xcl1/Cd83/Aif1/Sirpb1c/Ccdc88b/Gpr183/Smarca2/Thy1/Cd28/Gimap3/Nfatc2/Il1a/Bcl6/Tlr4/Havcr2/H2-DMb1/Sirpb1a/Cd244a/Tnfsf13/Il6st/Nod2/Brd4/Axl/H2-DMa/Prkcq/Icosl/Cd274/Tox/Nfkbid/Lck/H2-Eb2/Lgals1/Ripk2/Myd8…	134
GO:0009615	GO:0009615	response to virus	138/4480	377/28905	0.366048	2.36174	11.3981	5.59180453032871e-24	5.71716918028285e-22	2.63261018040773e-22	Il1b/Acod1/Nlrp3/Ifitm3/Isg15/Cd86/Ifi27l2a/Ifitm2/Samhd1/Lyst/Ptprc/Fgl2/Oasl2/Oas3/Rsad2/Ddx3x/Bcl2/Ifngr1/Zc3hav1/Tlr13/Ifi207/Ifi204/Trim25/Ptpn22/Ccl5/Rtp4/Trim30b/Il15/Ext1/Atg7/Trim30a/Nfkb1/Irf7/Ddx60/Isg20/Ifnar2/Il10rb/Zbp1/Trim30d/Smad3/Ifitm1/Zc3h12a/Ifih1/Oas1a/Ifit3/Itgax/Ifi211/Stat1/Hif1a/Pmaip1/Ifi213/Ifitm6/Tagap/Gbp7/Map3k14/Oas1g/Tlr7/Bst2/Oasl1/Batf3/Rnasel/Nlrp1b/Irak3/Cd2ap…	138
GO:0070663	GO:0070663	regulation of leukocyte proliferation	119/4480	307/28905	0.387622	2.50094	11.3231	2.73106620383176e-23	2.7479728041412e-21	1.26537119185054e-21	Il1b/Cebpb/Cd44/Tyrobp/Tnfrsf1b/Cd86/Cdkn1a/Ccr2/Csf1r/Arg2/Lilrb4a/Lgals3/Csf2rb/Ptprc/Lst1/Jak2/Vav3/Cd300a/Slfn1/H2-Q10/Bcl2/Cd80/H2-Aa/Itgal/Ptpn22/Ccl5/Cd209a/Il15/Vsir/Xcl1/Csf2ra/Lyn/Aif1/Tnfrsf21/Laptm5/Ccdc88b/Gpr183/Cd28/Cblb/Ahr/Nfatc2/Il1a/Bcl6/Tlr4/Havcr2/H2-DMb1/Cd244a/Tarm1/Il6st/Prkcq/Icosl/Cd274/Ripk2/Cnn2/Myd88/Pdcd1lg2/Clec2i/Fcgr2b/Bst1/Stat5b/H2-T23/Cd3e/Tnfsf9/Slc7a1/Tnfrsf9…	119
GO:0034341	GO:0034341	response to type II interferon	75/4480	149/28905	0.503356	3.24766	11.7804	2.87249849027525e-23	2.84511998903981e-21	1.3101049857785e-21	Ccl6/Acod1/Ifitm3/Tlr2/Ifitm2/Zyx/Actg1/Sirpa/Jak2/Stx11/H2-Eb1/Ccl9/Ifngr1/Gch1/H2-Aa/Slc11a1/Ccl5/Actr3/H2-Ab1/Xcl1/Actr2/Vim/Jak1/Rab20/Cxcl16/Gsn/Ifitm1/Txk/Vamp4/Slk/Stat1/Sp100/Tlr4/Ifitm6/Pparg/Dapk1/Gbp7/Capg/Ccl4/Mefv/Bst2/Rab43/Gbp3/Vamp3/Parp14/Rab7b/Mrc1/Gbp2/Tnf/Ccl2/Kynu/Cdc42ep2/Ptpn2/Irgm2/Cdc42ep4/Nlrc5/Ccl17/Igtp/Vps26b/Casp1/Gbp6/Snca/Flnb/Tyk2/Kif16b/Ccl1/Il23r/Arg1/Parp9/Ciit…	75
GO:0010810	GO:0010810	regulation of cell-substrate adhesion	98/4480	230/28905	0.426087	2.74912	11.406	5.75173799395077e-23	5.60927186825445e-21	2.58292622789077e-21	Thbs1/Col1a1/Trem1/Fn1/Myh9/Braf/Lrp1/Actg1/Jak2/Macf1/Skap1/Peak1/Bcl2/Flna/Gcnt2/Iqgap1/Arpc2/Utrn/Cask/Itga5/Cass4/Ninj1/Nrp1/Spp1/Nedd9/Prex1/Smad3/Myadm/Rin2/Thy1/Ptprj/Dock5/Slk/Adam15/Vegfa/Bcl6/Rras/Itgb1/Rac1/Dock1/Disc1/Ccn1/Crk/Map4k4/Rock1/Smoc2/Lgals1/Cd36/Dusp3/Bst1/Coro1c/Fmn1/Notch1/Tacstd2/P4hb/Fbln1/Cd3e/Tek/Acvrl1/Dnm2/Rsu1/Clasp2/Dab2/Jag1/Pdgfb/L1cam/Vcl/Ndnf/Pdpn/Csf1/Pik3r1…	98
GO:0002703	GO:0002703	regulation of leukocyte mediated immunity	119/4480	311/28905	0.382637	2.46878	11.1532	9.89906565203996e-23	9.50760260125474e-21	4.37800782346201e-21	Il1b/Ighg1/Tyrobp/Nlrp3/Tnfrsf1b/Ighg2b/Fcer1g/Rabgef1/Ccr2/Tlr2/Itgb2/Lilrb4a/Gab2/Ptprc/Fgr/Cd300a/Rsad2/H2-Q10/Cd80/Ptafr/Cx3cr1/Itgam/Fcgr3/Abr/Cd84/Vsir/Malt1/Xcl1/Lamp1/Lyn/Stap1/Serpinb9/Il18rap/Cd28/Ahr/Gimap3/Fes/Bcl6/Raet1e/Tlr4/C3/Havcr2/Klrd1/Fcgr1/Tnfsf13/Klrk1/Hmox1/Nod2/P2rx7/Bst2/Crk/Il18r1/Klre1/Pvr/Ap1g1/Cr2/Adora2b/Gata3/Cadm1/Klrc2/Tnf/Ccl2/Klrb1c/H2-T24/Fcgr2b/Klrc1/Arrb2/Cln…	119
GO:0070371	GO:0070371	ERK1 and ERK2 cascade	134/4480	371/28905	0.361186	2.33038	11.0454	1.04592163147524e-22	9.89566749540533e-21	4.55670178174525e-21	Il1b/Ccl6/Cd44/Dusp1/Fn1/Notch2/Myh9/App/Apoe/Atf3/Braf/Csf1r/Trf/Tlr2/Lrp1/Ptprc/Rap1b/C5ar1/Klf4/Sirpa/Ccr1/Ccl9/Gcnt2/Errfi1/Ctsh/Ptpn22/Ccl5/Nrg1/Xcl1/Ptpn1/Atp1a3/Nrp1/Acta2/Lyn/Zfp36l2/Pde8a/Gpr183/Nptn/Adam17/Ezr/Il1a/Glipr2/Vegfa/Rras/Rapgef2/Tlr4/C3/Havcr2/P2ry6/Ccl4/Nod2/Fpr2/Ccn1/Bmyc/Cd2ap/Card9/Icam1/Nod1/Ripk2/Arrb1/Map2k1/Hmgcr/Ccl2/Cd36/Dusp3/Tiam1/Arrb2/Nlrp12/Notch1/Abca7/Phlpp1…	134
GO:0030100	GO:0030100	regulation of endocytosis	126/4480	339/28905	0.371681	2.39809	11.0895	1.10454706628053e-22	1.0296652725224e-20	4.74134522414229e-21	Ighg1/Picalm/Cd14/Myh9/App/Ighg2b/Fcer1g/Apoe/Anxa2/Rabgef1/Btbd9/Trf/Tlr2/Lgals3/Camk1d/Tgm2/Lrp1/Ptprc/Actg1/Fgr/Sirpa/Sirpb1b/Cd300a/Cd300lf/Gm5150/Slc11a1/Mctp1/Fcgr3/Abr/Sdcbp/Il15/Nrg1/Ptpn1/Atg7/Hip1/Apoc2/Synj1/Dock2/Il2rb/Rab31/Sirpb1c/Rin3/Stap1/Vamp4/Ap2b1/Ptprj/Bmp2k/Vegfa/Cfp/Atg3/C3/Sirpb1a/Itgb1/Tbc1d5/Unc119/Fcgr1/Pparg/Nod2/Fpr2/Ston2/Rab27a/Axl/Cd2ap/Cbl/Pacsin1/Mib1/Rock1/Syt11…	126
GO:0032496	GO:0032496	response to lipopolysaccharide	141/4480	402/28905	0.350746	2.26302	10.9214	1.97939403623501e-22	1.81846069502807e-20	8.37354639585e-21	Il1b/Cebpb/Slpi/Cxcl2/Acod1/Fosl2/Cd14/Nlrp3/Tnfrsf1b/Nfkbiz/Ptgs2/Cd86/Irak2/Trib1/Lilrb4a/Pde4b/Sirpa/Jak2/Ncf2/Litaf/Mmp8/Nr4a1/Cd80/Ptafr/Cx3cr1/Mapkapk2/Gch1/Cd300lb/Ptpn22/Slc11a1/Abr/Trim30b/Cd68/Rara/Cd84/Malt1/Trim30a/Nfkb1/Sbno2/Cfh/Ppard/Vim/Map2k3/Tnfaip3/Lyn/Tnip3/Cxcl16/Fcgr4/Il12rb2/Stap1/Trim30d/Abca1/Zc3h12a/Adam17/Ace/Il1a/Stat1/Tlr4/Havcr2/Klrk1/Noct/Nod2/P2rx7/Axl/Irak3/Gbp3/C…	141
GO:0050730	GO:0050730	regulation of peptidyl-tyrosine phosphorylation	104/4480	256/28905	0.40625	2.62113	11.1579	2.35602932917433e-22	2.13355284537659e-20	9.82446515759463e-21	Cd44/App/Csf1r/Samsn1/Itgb2/Lilrb4a/Il6ra/Fyn/Ptprc/Jak2/Sema4d/Tnfrsf1a/Cd300a/Cd80/Errfi1/Osm/Iqgap1/Ptpn22/Ccl5/Il15/Itga5/Nrg1/Ptpn1/Cass4/Socs3/Nrp1/Nedd9/Lyn/Clec4n/Adam17/Cblb/Ptprj/Vegfa/Bank1/Tlr4/Itgb1/Unc119/Il6st/Nod2/Hcls1/Aplp2/Cbl/Psen1/Parp14/Icam1/Lck/Ripk2/Tnf/Cd36/Bst1/Lrp4/Arrb2/Lrrk1/Trem2/Cd3e/Ptpn2/Abi1/Cd4/Gprc5a/Sh2d1b1/Rap2b/Pdgfb/Mvp/Egfr/Zfyve28/Ifnar1/Lrp8/Inpp5f/Acvr…	104
GO:0050870	GO:0050870	positive regulation of T cell activation	108/4480	272/28905	0.397059	2.56183	11.0837	3.15910742885162e-22	2.82050450584372e-20	1.29877018535293e-20	Il1b/Nlrp3/Nfkbiz/Cd86/Ccr2/Lilrb4a/Adam8/Ptprc/Sirpa/Jak2/Sirpb1b/H2-Eb1/H2-Q10/Cd80/H2-Aa/Itgal/Runx3/Gm5150/Ptpn22/Ccl5/Itpkb/Rara/Il15/Vsir/H2-Ab1/Malt1/Xcl1/Cd83/Aif1/Sirpb1c/Ccdc88b/Smarca2/Thy1/Cd28/Gimap3/Il1a/Bcl6/Havcr2/H2-DMb1/Sirpb1a/Cd244a/Il6st/Brd4/H2-DMa/Prkcq/Icosl/Cd274/Nfkbid/Lck/H2-Eb2/Lgals1/Ripk2/Gata3/Dock8/Pdcd1lg2/Ccl2/Stat5b/H2-T23/Egr3/Cd3e/Cd27/Tnfsf9/Slc7a1/Cd4/Icos/Z…	108
GO:0042098	GO:0042098	T cell proliferation	106/4480	265/28905	0.4	2.5808	11.0717	3.9062579271732e-22	3.43913458338208e-20	1.58363351345779e-20	Il1b/Cebpb/Cd44/Tnfrsf1b/Cd86/Ccr2/Arg2/Itgb2/Lilrb4a/Lgals3/Fyn/Ptprc/Jak2/Slfn1/H2-Q10/Cd80/H2-Aa/Itgal/Ptpn22/Satb1/Itgam/Slc11a1/Ccl5/Cd209a/Msn/Il15/Vsir/Malt1/Xcl1/Dock2/Ifnar2/Aif1/Tnfrsf21/Laptm5/Lipa/Ccdc88b/Cd28/Cblb/Il1a/Bcl6/Havcr2/H2-DMb1/Cd244a/Tarm1/Sh2d2a/Il6st/P2rx7/Prkcq/Icosl/Cd274/Ripk2/Dock8/Pdcd1lg2/Clec2i/Stat5b/H2-T23/Cd3e/Tnfsf9/Slc7a1/Tnfrsf9/Cd4/Cxcl12/Crtam/Cd6/Ebi3/Cd…	106
GO:0002263	GO:0002263	cell activation involved in immune response	125/4480	340/28905	0.367647	2.37206	10.8993	4.88281256659527e-22	4.24002039173253e-20	1.95242094407624e-20	Tyrobp/Nr4a3/Nlrp3/Clec4e/Notch2/App/Fcer1g/Nfkbiz/Rabgef1/Lcp1/Clec4d/Ccr2/Stat4/Itgb2/Lilrb4a/Snap23/Lgals3/Il6ra/Lrp1/Gab2/Myo1f/Ptprc/Fgr/Stat3/Stx11/Cd300a/Fgl2/Ptafr/Itgal/Itgam/Slc11a1/Abr/Dock10/Apbb1ip/Rara/Cd84/Malt1/Sbno2/Tnfaip3/Lfng/Dock2/Lamp1/Lyn/Fcgr4/Sema4a/Eomes/Zc3h12a/Nkg7/Gpr183/Grn/Dock11/Cd28/Atp7a/Pglyrp1/Fes/Bcl6/Tlr4/Havcr2/H2-DMb1/Cd244a/Tnfsf13/Rora/Hmox1/Brd4/Rab27a/I…	125
GO:0032651	GO:0032651	regulation of interleukin-1 beta production	60/4480	107/28905	0.560748	3.61795	11.6191	4.95775583866504e-22	4.24692084612131e-20	1.95559842683046e-20	Tyrobp/Nlrp3/App/Tlr2/Arg2/Lilrb4a/Egr1/Sirpa/Jak2/Stat3/Cx3cr1/Ifi207/Errfi1/Ifi204/Malt1/Ccr5/Lpl/Tnfaip3/Smad3/Zc3h12a/Ifi211/Ifi213/Tlr4/Nod2/P2rx7/Mefv/Ccn1/Nlrp1b/Naip5/Casp4/Nod1/Ripk2/Myd88/Tnf/Tlr6/Ifi206/Cd36/Tmem106a/Arrb2/Ifi205/Tlr8/Trem2/Gsdmd/Nlrc3/Ifnar1/Casp1/Rela/Elf4/Ifi208/Hk1/Gstp3/Casp8/Nlrp1a/Aim2/Il17a/Fzd5/Lilra5/F2r/Nlrc4/Igf1	60
GO:0032944	GO:0032944	regulation of mononuclear cell proliferation	111/4480	285/28905	0.389474	2.51289	10.9925	5.17409111523328e-22	4.37314181059517e-20	2.01371995263746e-20	Il1b/Cebpb/Cd44/Tyrobp/Tnfrsf1b/Cd86/Cdkn1a/Ccr2/Csf1r/Arg2/Lilrb4a/Lgals3/Ptprc/Lst1/Jak2/Vav3/Cd300a/Slfn1/H2-Q10/Bcl2/Cd80/H2-Aa/Itgal/Ptpn22/Ccl5/Cd209a/Il15/Vsir/Xcl1/Lyn/Aif1/Tnfrsf21/Laptm5/Ccdc88b/Gpr183/Cd28/Cblb/Ahr/Nfatc2/Il1a/Bcl6/Tlr4/Havcr2/H2-DMb1/Cd244a/Tarm1/Il6st/Prkcq/Icosl/Cd274/Ripk2/Cnn2/Myd88/Pdcd1lg2/Clec2i/Fcgr2b/Bst1/Stat5b/H2-T23/Cd3e/Tnfsf9/Slc7a1/Tnfrsf9/Cd4/Rassf5/Cr…	111
GO:0010959	GO:0010959	regulation of metal ion transport	147/4480	431/28905	0.341067	2.20057	10.7548	5.55893751967332e-22	4.63659275489594e-20	2.13503237424572e-20	Ahnak/Atp2b1/Fxyd5/Chd7/Ptgs2/Trf/Lgals3/Fyn/Homer1/Selenon/Diaph1/Pde4b/Ccr1/Slc8a1/Plcb1/Bcl2/Flna/Chp1/Per1/Ptpn22/Ccl5/Gpr35/Sestd1/Cask/Cd84/Stim2/Fbxo11/Asph/Atp2b4/Lyn/Atp1a1/Ubash3b/Saraf/Thy1/Itpr1/Atp7a/Ahr/Gimap3/Epb41/Ace/Cacna1d/Itgb1/Ikbkb/Wnk1/P2rx7/Gnaq/Adrb2/Sik1/Atp1b3/Orai1/Icam1/Cxcl10/Clec4b1/Arrb2/P2rx4/Tspo/G6pdx/Trem2/Rrad/Pik3c2a/Gsto1/Cd4/Cxcl12/Hfe/Cxcl1/Kcnab2/Cxcr3/Sl…	147
GO:0043254	GO:0043254	regulation of protein-containing complex assembly	152/4480	453/28905	0.335541	2.16491	10.7025	6.86528547064123e-22	5.6518239738175e-20	2.60252038415422e-20	Plek/Gda/Mpp7/Apoe/Isg15/Lcp1/Tlr2/Lgals3/Sorl1/Lamp2/Skap1/Ddx3x/Svil/Ifi207/Ifi204/Ptpn22/Pak1/Arpc2/Msn/Actr3/Cotl1/Nrg1/Stxbp6/Trim30a/Cyfip1/Bcl2l11/Ssh2/Prex1/Gsn/Abca1/Myadm/Add3/Ahr/Fas/Ifi211/Tfip11/Fes/Vegfa/Clip1/Vasp/Ifi213/Tlr4/Met/Rac1/Ralb/Capg/Capzb/Capza1/Hcls1/Fnip2/Mefv/Rasip1/Capza2/Rhoc/Sar1a/Casp4/Icam1/Syt11/Gbp2/Myd88/Clec2i/Tnf/Tlr6/Sptan1/Raf1/Ifi206/Cd36/Riok3/Arfgef1/I…	152
GO:0051235	GO:0051235	maintenance of location	131/4480	366/28905	0.357923	2.30933	10.7962	7.9686179131492e-22	6.47603448095549e-20	2.98204824199227e-20	Il1b/Hexb/Apoe/Chd7/Srgn/Selenon/Diaph1/Ptprc/Sorl1/Slc8a1/Plcb1/Flna/Rnf213/Hexa/Gm2a/Nrg1/Xcl1/Msr1/Ccr5/Ppard/Asph/Lpl/Txn1/Lyn/Npc2/Soat1/Lipa/Ubash3b/Gsn/Zc3h12a/Thy1/Ankrd13c/Uvrag/Itpr1/Sp100/Anxa6/C3/Ttc39b/Dgat1/Trpm2/Pparg/Ehd1/P2rx7/B4galnt1/Golph3/Psen1/Npc1/Vps13c/Cxcl10/Lck/Tnf/Clec4b1/Cd36/Dgat2/Fasl/Ikbke/Stat5b/Plin2/Tspo/Ccdc88a/Mospd2/Vps13d/Tpcn2/Trem2/Ptpn2/Hilpda/Gsto1/Nrip1…	131
GO:0051056	GO:0051056	regulation of small GTPase mediated signal transduction	99/4480	241/28905	0.410788	2.65041	11.0188	9.04933267280444e-22	7.26123035606422e-20	3.34361085965179e-20	Dennd4a/Notch2/Apoe/Rabgef1/Ralgapa1/Sema4d/Rap1gap2/Timp2/Gpr35/Itpkb/Rasa3/Cyth4/Nrg1/Kras/Sipa1l1/Nrp1/Cyth1/Dock2/P2ry10/Gpr65/Rasa2/Tns3/Abca1/Akap13/Rtn4/Bcl6/Met/Itgb1/Rasgrp4/Tagap/Sipa1l2/Sh2b2/Rasip1/Crk/Myo9b/Cd2ap/Cbl/Arhgef3/Map4k4/Cgnl1/Arrb1/Map2k1/Arfgef1/Lrp4/Sh3bp1/Notch1/Cdh2/Madd/Flot1/Ralgapa2/Mapre2/Ogt/Rapgef1/Tek/Itgav/Dnm2/Gpr55/Cdc42se1/Ophn1/Slit2/Gpr174/Psd4/Rasa4/Dgkz…	99
GO:0050851	GO:0050851	antigen receptor-mediated signaling pathway	86/4480	194/28905	0.443299	2.86017	11.1335	1.03864818921058e-21	8.22998858925736e-20	3.7896992482644e-20	Fosl2/Braf/Nfkbiz/Lilrb4a/Prkch/Lgals3/Fyn/Ptprc/Pde4b/Vav3/Cd300a/Skap1/Lcp2/H2-Q10/Bcl2/Ptpn22/Nfam1/Themis2/Malt1/Nfkb1/Itk/Lyn/Tnfrsf21/Laptm5/Stap1/Lipa/Zc3h12a/Txk/Thy1/Cd28/Cblb/Ptprj/Ezr/Nfatc2/Cd247/Usp9x/Themis/Wnk1/Sh2b2/Cd2ap/Icosl/Psen1/Nfkbid/Bcl2a1d/Skint3/Lck/Ripk2/Gata3/Clec2i/Lat2/Dusp3/Lax1/Cd8a/Cd3e/Ptpn2/Sla2/Sh2d1a/Cd226/Bmx/Zap70/Nckap1l/Lat/Cmtm3/Cd160/Lpxn/Cyld/Dgkz/Rc3h1…	86
GO:0070372	GO:0070372	regulation of ERK1 and ERK2 cascade	125/4480	343/28905	0.364431	2.35132	10.7823	1.17091870423426e-21	9.16352304461851e-20	4.21956798809826e-20	Il1b/Ccl6/Cd44/Dusp1/Fn1/Notch2/Myh9/App/Apoe/Atf3/Braf/Csf1r/Tlr2/Lrp1/Ptprc/Rap1b/C5ar1/Klf4/Sirpa/Ccr1/Ccl9/Gcnt2/Errfi1/Ptpn22/Ccl5/Nrg1/Xcl1/Ptpn1/Nrp1/Acta2/Lyn/Pde8a/Gpr183/Nptn/Adam17/Ezr/Il1a/Glipr2/Vegfa/Rras/Rapgef2/Tlr4/C3/Havcr2/P2ry6/Ccl4/Nod2/Fpr2/Ccn1/Card9/Icam1/Nod1/Ripk2/Arrb1/Map2k1/Hmgcr/Ccl2/Cd36/Dusp3/Tiam1/Arrb2/Nlrp12/Notch1/Abca7/Phlpp1/Trem2/Fbln1/Fgfr2/Ptpn2/Ranbp9/Rap…	125
GO:0050670	GO:0050670	regulation of lymphocyte proliferation	109/4480	280/28905	0.389286	2.51167	10.8859	1.27095193720485e-21	9.82507845114823e-20	4.52419733230944e-20	Il1b/Cebpb/Cd44/Tyrobp/Tnfrsf1b/Cd86/Cdkn1a/Ccr2/Csf1r/Arg2/Lilrb4a/Lgals3/Ptprc/Lst1/Jak2/Vav3/Cd300a/Slfn1/H2-Q10/Bcl2/Cd80/H2-Aa/Itgal/Ptpn22/Ccl5/Cd209a/Il15/Vsir/Xcl1/Lyn/Aif1/Tnfrsf21/Laptm5/Ccdc88b/Gpr183/Cd28/Cblb/Ahr/Nfatc2/Il1a/Bcl6/Tlr4/Havcr2/H2-DMb1/Cd244a/Tarm1/Il6st/Prkcq/Icosl/Cd274/Ripk2/Myd88/Pdcd1lg2/Clec2i/Fcgr2b/Bst1/Stat5b/H2-T23/Cd3e/Tnfsf9/Slc7a1/Tnfrsf9/Cd4/Rassf5/Crtam/C…	109
GO:0050920	GO:0050920	regulation of chemotaxis	100/4480	246/28905	0.406504	2.62277	10.947	1.42205081622064e-21	1.08606989446056e-19	5.0010740816485e-20	Thbs1/Il1b/Dusp1/Trem1/Fn1/App/Sell/Ccr2/Csf1r/Pla2g7/Camk1d/C5ar1/Ccr1/Sema4d/Cxcr2/Cx3cr1/Tnfaip6/Ccl5/Xcl1/Ninj1/Nrp1/Nedd9/Lyn/Aif1/Sema4a/Rin3/Stap1/Smad3/Gpr183/Adam17/Ptprj/Vegfa/Met/Rac1/Bmpr2/Mycbp2/Nod2/Wnk1/Fpr2/Gpsm3/Cxcl10/Smoc2/Mtus1/Slamf8/Padi2/Ccl2/Dusp3/Tiam1/Bst1/P2rx4/Notch1/Mospd2/Trem2/Dscam/Ptpn2/Cxcl12/Cxcr3/Cmklr1/Tnfsf14/C5ar2/Nckap1l/Fgfr1/Pdgfb/Ccr6/Slit2/Itga2/Csf1/P2…	100
GO:0002366	GO:0002366	leukocyte activation involved in immune response	123/4480	336/28905	0.366071	2.3619	10.7539	1.59265846381251e-21	1.20188833358423e-19	5.53438837111792e-20	Tyrobp/Nr4a3/Nlrp3/Clec4e/Notch2/Fcer1g/Nfkbiz/Rabgef1/Lcp1/Clec4d/Ccr2/Stat4/Itgb2/Lilrb4a/Snap23/Lgals3/Il6ra/Gab2/Myo1f/Ptprc/Fgr/Stat3/Stx11/Cd300a/Fgl2/Ptafr/Itgal/Itgam/Slc11a1/Abr/Dock10/Apbb1ip/Rara/Cd84/Malt1/Sbno2/Tnfaip3/Lfng/Dock2/Lamp1/Lyn/Fcgr4/Sema4a/Eomes/Zc3h12a/Nkg7/Gpr183/Grn/Dock11/Cd28/Atp7a/Pglyrp1/Fes/Bcl6/Tlr4/Havcr2/H2-DMb1/Cd244a/Tnfsf13/Rora/Hmox1/Brd4/Rab27a/Il18r1/Ico…	123
GO:0051051	GO:0051051	negative regulation of transport	161/4480	497/28905	0.323944	2.09009	10.4983	2.40478162119172e-21	1.79340125843933e-19	8.25815409977045e-20	Thbs1/Il1b/Picalm/Entpd1/Tnfrsf1b/Apoe/Pid1/Braf/Rabgef1/Ptgs2/Ccr2/Tlr2/Mmp9/Lgals3/Rab7/Rap1b/Sirpa/Tnfrsf1a/Cd300a/Rab11fip1/Rsad2/Il1rn/Bcl2/Chp1/Cd300lf/Osm/Mctp1/Gpr35/Abr/Sdcbp/Sestd1/Cd84/Il1rapl1/Nrg1/Atg7/Anxa5/Apoc2/Cyfip1/Fbxo11/Txn1/Rin3/Pde3b/Atp7a/Ahr/Ace/Sp100/Atg3/Unc119/Pparg/Hmox1/Wnk1/Sh2b2/Rhbdf2/Gnaq/Klf7/Vamp3/Pacsin1/Sar1a/Vps4b/Map4k4/Cttnbp2nl/Ube2j1/Icam1/Syt11/Cnn2/Hmg…	161
GO:0032611	GO:0032611	interleukin-1 beta production	61/4480	113/28905	0.539823	3.48294	11.3258	3.2088567874435e-21	2.36522595065167e-19	1.08912605527305e-19	Il1b/Tyrobp/Nlrp3/App/Tlr2/Arg2/Lilrb4a/Egr1/Sirpa/Jak2/Stat3/Cx3cr1/Ifi207/Errfi1/Ifi204/Malt1/Ccr5/Lpl/Tnfaip3/Smad3/Zc3h12a/Ifi211/Ifi213/Tlr4/Nod2/P2rx7/Mefv/Ccn1/Nlrp1b/Naip5/Casp4/Nod1/Ripk2/Myd88/Tnf/Tlr6/Ifi206/Cd36/Tmem106a/Arrb2/Ifi205/Tlr8/Trem2/Gsdmd/Nlrc3/Ifnar1/Casp1/Rela/Elf4/Ifi208/Hk1/Gstp3/Casp8/Nlrp1a/Aim2/Il17a/Fzd5/Lilra5/F2r/Nlrc4/Igf1	61
GO:0032731	GO:0032731	positive regulation of interleukin-1 beta production	46/4480	70/28905	0.657143	4.23989	11.6231	3.28536951208769e-21	2.39378819966941e-19	1.10227824041369e-19	Tyrobp/Nlrp3/App/Tlr2/Egr1/Jak2/Stat3/Ifi207/Ifi204/Malt1/Ccr5/Lpl/Smad3/Ifi211/Ifi213/Tlr4/Nod2/P2rx7/Mefv/Ccn1/Nlrp1b/Naip5/Casp4/Nod1/Ripk2/Myd88/Tnf/Tlr6/Ifi206/Cd36/Tmem106a/Ifi205/Tlr8/Gsdmd/Ifnar1/Casp1/Rela/Ifi208/Hk1/Casp8/Nlrp1a/Aim2/Il17a/Fzd5/Lilra5/Nlrc4	46
GO:0050866	GO:0050866	negative regulation of cell activation	98/4480	241/28905	0.406639	2.62364	10.84	3.49241767316607e-21	2.51573132161361e-19	1.15842992914946e-19	Cebpb/Cd44/Tyrobp/Fn1/Apoe/Rabgef1/Cd86/Samsn1/Arg2/Lilrb4a/Lgals3/Lst1/Fgr/Cd300a/Fgl2/Cd9/Slfn1/H2-Q10/Cd80/H2-Aa/Ldlr/Runx3/Cd300lf/Ptpn22/Cd84/Vsir/Tnfaip3/Lyn/Tnfrsf21/Laptm5/Ubash3b/Zc3h12a/Pag1/Grn/Cblb/Gimap3/Fas/Pglyrp1/Bcl6/Bank1/Havcr2/Pparg/Tarm1/Axl/Cd274/Nfkbid/Syt11/Id2/Pdcd1lg2/Zbtb46/Milr1/Flt3/Fcgr2b/Dusp3/Clnk/H2-T23/Tbx21/Trem2/Lax1/Ptpn2/Rassf5/Hfe/Crtam/Btla/Pdgfb/Il4ra/Itch…	98
GO:0032675	GO:0032675	regulation of interleukin-6 production	79/4480	173/28905	0.456647	2.94629	10.9964	4.86641697471181e-21	3.46609182052788e-19	1.59604663168254e-19	Il1b/Cebpb/Tyrobp/App/Fcer1g/Cd300ld/Rabgef1/Tlr2/Lilrb4a/Il6ra/Sirpa/Stat3/Tnfrsf1a/Ptafr/Mapkapk2/Ptpn22/Mbp/Cd84/Il1rap/Trim30a/Ccr5/Lpl/Tnfaip3/Aif1/Tbc1d23/Laptm5/Zc3h12a/Ifih1/Il1a/Bank1/Tlr4/Met/Havcr2/Capn2/Nod2/P2rx7/Tlr7/Ccn1/Irak3/Card9/Rab7b/Adora2b/Nod1/Syt11/Ripk2/Arrb1/Il17ra/Myd88/Tnf/Tlr6/Flt3/Cd36/Tmem106a/Arrb2/Tlr8/Nlrp12/Ticam2/Trem2/Tnfsf9/Nlrc3/C5ar2/Nckap1l/Rela/Elf4/Arhge…	79
GO:0010506	GO:0010506	regulation of autophagy	113/4480	300/28905	0.376667	2.43026	10.6648	5.09287649657207e-21	3.5870826790856e-19	1.65175982748472e-19	Tlr2/Plk3/Mcl1/Snx18/Stat3/Bcl2/Ptpn22/Trim30b/Atg7/Trim30a/Pip4k2a/Bcl2l11/Tnfaip3/Trim30d/Zc3h12a/Uvrag/Il10ra/Optn/Hif1a/Nupr1/Sesn2/Nampt/Dapk1/Ralb/Hmox1/Nod2/Wnk1/Wac/Foxo3/Mefv/Rasip1/Adrb2/Rufy4/Npc1/Vps13c/Bag3/Usp36/Chmp4b/Dcn/Ctsa/Rock1/Nod1/Ripk2/Map2k1/Gpr137b/Tbc1d14/Sptlc2/Atg2a/C9orf72/Sh3bp4/Gnai3/Cln3/Tspo/Vps13d/Trim12c/Tpcn2/Trem2/Tbk1/Ep300/Irgm2/Pik3c2a/Dram2/Deptor/Ambra1/L…	113
GO:1990778	GO:1990778	protein localization to cell periphery	138/4480	402/28905	0.343284	2.21487	10.505	5.23549204958598e-21	3.61568960209214e-19	1.66493258385458e-19	Picalm/Fcer1g/Anxa2/Pid1/Gphn/Rab8b/Snap23/Lgals3/Lrp1/Rab7/Sorl1/Tnfrsf1a/Macf1/Skap1/Flna/Errfi1/Cask/Actr3/Ttc7/Atp2b4/Rab31/Cltc/Rap2a/Vamp4/Myadm/Scarb2/Tnik/Epb41/Optn/Ezr/Clip1/Rapgef2/Kif1b/Pacs1/Sesn2/Itgb1/Rac1/Ikbkb/Ehd1/Wnk1/Rhbdf2/Golph3/Hectd1/Afdn/Vamp3/Pacsin1/Fcho2/Atp1b3/Rhog/Rock1/Ppp1r9b/Map2k1/Tnf/Ramp1/Rapgef4/Tmbim1/Cln3/Cdh2/Gak/Ccdc88a/Flot1/Trem2/Ogt/Rab3d/Arl6ip5/Pkdcc/…	138
GO:0031348	GO:0031348	negative regulation of defense response	116/4480	312/28905	0.371795	2.39882	10.6393	5.24756970172703e-21	3.61568960209214e-19	1.66493258385458e-19	Acod1/Cd44/Nlrp3/Tnfrsf1b/Apoe/Isg15/Rabgef1/Samhd1/Arg2/Nt5e/Sirpa/Ccr1/Stat3/Tnfrsf1a/Fgl2/Oas3/H2-Q10/Cx3cr1/Tnfaip6/Ldlr/Ifi207/Ifi204/Metrnl/Ier3/Abr/Nfkb1/Socs3/Ppard/Tnfaip3/Smad3/Serpinb9/Grn/Il10ra/Ahr/Usp38/Pglyrp1/Oas1a/Ifi211/Ifi213/Havcr2/Klrd1/Ythdf3/Pparg/Alox5/Oas1g/Rora/Nod2/Fpr2/Mefv/Trafd1/Crk/Irak3/Klre1/Parp14/Syt11/Gata3/Ilrun/Slamf8/Fcgr2b/Ifi206/Nt5c2/Arrb2/Ifi205/H2-T23/N…	116
GO:0009100	GO:0009100	glycoprotein metabolic process	126/4480	353/28905	0.356941	2.30298	10.5489	6.28998522889685e-21	4.28733509311582e-19	1.97420815390277e-19	Hexb/Xylt1/Chst11/Phlda1/Plcb1/Man1b1/Bcl2/Gcnt2/Chp1/Ctsl/Hexa/Il15/Ext1/Cst3/B4galt5/Mgat4a/Ppard/St6galnac3/Itm2b/Soat1/Arsb/Man1a/Sulf2/Tet2/Atp7a/St3gal6/Chsy1/Hif1a/St3gal4/Hgsnat/Ago2/Dse/Ids/Golph3/Psen1/Man1c1/Itm2c/Npc1/Ube2j1/Gfpt1/Ndst1/Ramp1/St8sia6/Tmem106a/Arfgef1/Tmtc2/Rab1a/C1galt1c1/Galnt6/Stt3a/Abca7/St8sia4/Hs3st3b1/Ogt/Ep300/Edem1/Dpy19l1/Slc4a10/Plod3/Gcnt1/Slc35d1/Galnt9/St…	126
GO:0002460	GO:0002460	adaptive immune response based on somatic recombination of immune receptors built from immunoglobulin superfamily domains	159/4480	494/28905	0.321862	2.07666	10.3371	8.74834640017231e-21	5.89954976922258e-19	2.71659177689561e-19	Il1b/Igha/Ighg1/Ighv5-4/Fosl2/Nlrp3/Tnfrsf1b/Ighg2b/Fcer1g/Il31ra/Nfkbiz/Ccr2/Ighv3-6/Ighv1-82/Ighv8-8/Stat4/Lyst/Lilrb4a/Csf3r/Il6ra/Csf2rb/Ptprc/Jak2/Stat3/Ctsc/Stx11/Fgl2/Rsad2/H2-Q10/Ighv9-1/Cd80/Ctsh/Slc11a1/Fcgr3/Vsir/H2-Ab1/Malt1/Xcl1/Irf7/Cfh/Ighv1-15/Tnfaip3/Il2rb/Ighv3-5/Fcgr4/Sema4a/Pirb/Zc3h12a/Serpinb9/Il18rap/Clec4n/Adam17/Cd28/Ahr/Gimap3/Fas/Vegfa/Bcl6/Raet1e/C3/Havcr2/Klrd1/Fcgr1/…	159
GO:0007162	GO:0007162	negative regulation of cell adhesion	123/4480	342/28905	0.359649	2.32046	10.5205	8.88612734333716e-21	5.92938539256992e-19	2.73033031834614e-19	Thbs1/Cebpb/Col1a1/Cd44/Dusp1/Cd86/Arg2/Lilrb4a/Lgals3/Adam8/Lrp1/Myo1f/Ptprc/Klf4/Jak2/Sema4d/Cd300a/Fgl2/Cd9/Slfn1/H2-Q10/Il1rn/Cd80/Gcnt2/H2-Aa/Runx3/Ptpn22/Mbp/Cask/Vsir/Tnfaip3/Tnfrsf21/Laptm5/Ubash3b/Zc3h12a/Myadm/Pde3b/Pag1/Cblb/Gimap3/Adam15/Vegfa/Bcl6/Plxnb2/Havcr2/Rgcc/Plxnc1/Tarm1/Wnk1/Cd274/Nfkbid/Plxnd1/Lgals1/Map2k1/Pdcd1lg2/Dusp3/Coro1c/H2-T23/Tbx21/Notch1/Tacstd2/Dscam/Fbln1/Lax1/…	123
GO:0002449	GO:0002449	lymphocyte mediated immunity	156/4480	482/28905	0.323651	2.0882	10.3181	1.1123339869374e-20	7.34488035749604e-19	3.38212954580857e-19	Il1b/Igha/Ighg1/Ighv5-4/Fosl2/Nlrp3/Tnfrsf1b/Ighg2b/Fcer1g/Il31ra/Nfkbiz/Ccr2/Ighv3-6/Ighv1-82/Ighv8-8/Lyst/Lilrb4a/Csf3r/Csf2rb/Ptprc/Ctsc/Stx11/Fgl2/Rsad2/H2-Q10/Ighv9-1/Cd80/Ctsh/Slc11a1/Fcgr3/Vsir/H2-Ab1/Malt1/Xcl1/Irf7/Cfh/Ighv1-15/Il2rb/Lamp1/Rnf19b/Ighv3-5/Fcgr4/Pirb/Nkg7/Serpinb9/Il18rap/Cd28/Ahr/Gimap3/Fas/Bcl6/Raet1e/C3/Havcr2/Klrd1/Fcgr1/Tnfsf13/Klrk1/Nod2/P2rx7/Crk/Rab27a/H2-DMa/Il18r…	156
GO:0032635	GO:0032635	interleukin-6 production	81/4480	182/28905	0.445055	2.8715	10.847	1.15258316416298e-20	7.5321903893084e-19	3.46838102465974e-19	Il1b/Cebpb/Tyrobp/App/Fcer1g/Cd300ld/Rabgef1/Tlr2/Lilrb4a/Il6ra/Sirpa/Stat3/Tnfrsf1a/Ptafr/Mapkapk2/Ptpn22/Mbp/Cd84/Il1rap/Trim30a/Ccr5/Lpl/Tnfaip3/Aif1/Tbc1d23/Laptm5/Zc3h12a/Il18rap/Ifih1/Il1a/Bank1/Tlr4/Met/Havcr2/Capn2/Nod2/P2rx7/Tlr7/Ccn1/Irak3/Card9/Rab7b/Adora2b/Nod1/Syt11/Ripk2/Arrb1/Il17ra/Myd88/Tnf/Tlr6/Flt3/Cd36/Tmem106a/Arrb2/Tlr8/Nlrp12/Ticam2/Trem2/Tnfsf9/Nlrc3/C5ar2/Nckap1l/Il18/Re…	81
GO:0006816	GO:0006816	calcium ion transport	148/4480	451/28905	0.32816	2.11729	10.242	2.56572878879297e-20	1.65960763185292e-18	7.64206866951977e-19	Ahnak/Atp2b1/Chd7/Ptgs2/Lgals3/Fyn/Homer1/Selenon/Diaph1/Ptprc/Pde4b/Ccr1/Slc8a1/Plcb1/Bcl2/Flna/Ptpn22/Ccl5/Gpr35/Sestd1/Cask/Cd84/Stim2/Mcub/Xcl1/Ccr5/Fbxo11/Asph/Atp2b4/Lyn/Nfatc1/Ubash3b/Saraf/Thy1/Itpr1/Ahr/Gimap3/Epb41/Ace/Anxa6/Cacna1d/Trpm2/P2rx7/Adrb2/Orai1/Icam1/Cxcl10/Lck/Ramp1/Clec4b1/Fasl/Arrb2/P2rx4/Tspo/G6pdx/Tpcn2/Rrad/Bspry/Gsto1/Cd4/Cxcl12/Itgav/Cxcr3/Slc30a1/Ank2/Tmem38b/Slc9a1…	148
GO:0006869	GO:0006869	lipid transport	147/4480	447/28905	0.328859	2.1218	10.2369	2.75671965632853e-20	1.76513594964309e-18	8.12799958213613e-19	Thbs1/Il1b/Apoe/Anxa2/Ptgs2/Psap/Atp8b4/Lrp1/Pitpnc1/Ldlr/Ugcg/Gm2a/Nrg1/Msr1/Apoc2/Pip4k2a/Ppard/Spp1/Atp11b/Abca9/Npc2/Eepd1/Aqp9/Slco3a1/Pitpna/Soat1/Tex2/Apobr/Lipa/Abca1/Esyt2/Gramd1b/Scarb2/Ace/Slc2a1/Il1a/Pltp/Ttc39b/Dgat1/Osbpl3/Slc27a4/Pparg/Ecrg4/Abcb1b/P2rx7/Atp11a/Tmem30a/Vps4b/Abcd2/Abcc1/Abcb1a/Npc1/Vps13c/Tnfrsf11a/Cd36/Furin/Osbpl9/Fasl/Atg2a/Plin2/Cln3/Hdlbp/Tspo/Abca7/Tpcn2/Gltp…	147
GO:0051607	GO:0051607	defense response to virus	115/4480	314/28905	0.366242	2.363	10.4003	3.10384416069166e-20	1.96752681346244e-18	9.05995774483997e-19	Il1b/Acod1/Nlrp3/Ifitm3/Isg15/Cd86/Ifitm2/Samhd1/Lyst/Ptprc/Fgl2/Oasl2/Oas3/Rsad2/Bcl2/Ifngr1/Zc3hav1/Ifi207/Ifi204/Trim25/Ptpn22/Ccl5/Rtp4/Trim30b/Il15/Atg7/Trim30a/Irf7/Ddx60/Isg20/Ifnar2/Il10rb/Zbp1/Trim30d/Ifitm1/Zc3h12a/Ifih1/Oas1a/Ifit3/Itgax/Ifi211/Stat1/Pmaip1/Ifi213/Ifitm6/Tagap/Gbp7/Map3k14/Oas1g/Tlr7/Bst2/Oasl1/Rnasel/Nlrp1b/Card9/Irf5/Ifit2/Ncr1/Cxcl10/Slfn8/Myd88/Tnf/Ilrun/Ifi206/Rio…	115
GO:0002695	GO:0002695	negative regulation of leukocyte activation	91/4480	221/28905	0.411765	2.65671	10.5882	3.27632068978411e-20	2.05629671807341e-18	9.46872045103839e-19	Cebpb/Cd44/Tyrobp/Fn1/Rabgef1/Cd86/Samsn1/Arg2/Lilrb4a/Lgals3/Lst1/Fgr/Cd300a/Fgl2/Slfn1/H2-Q10/Cd80/H2-Aa/Ldlr/Runx3/Cd300lf/Ptpn22/Cd84/Vsir/Tnfaip3/Lyn/Tnfrsf21/Laptm5/Zc3h12a/Pag1/Grn/Cblb/Gimap3/Fas/Pglyrp1/Bcl6/Bank1/Havcr2/Pparg/Tarm1/Axl/Cd274/Nfkbid/Syt11/Id2/Pdcd1lg2/Zbtb46/Milr1/Flt3/Fcgr2b/Dusp3/Clnk/H2-T23/Tbx21/Lax1/Ptpn2/Rassf5/Hfe/Crtam/Btla/Il4ra/Itch/Adora2a/H2-T22/Rc3h1/Zbtb7b/…	91
GO:0007160	GO:0007160	cell-matrix adhesion	95/4480	238/28905	0.39916	2.57538	10.4516	6.5175220108598e-20	4.05044823792552e-18	1.86512781590446e-18	Thbs1/Trem1/Fn1/Myh9/Anxa2/Itgb2/Zyx/Adam8/Lrp1/Actg1/Sirpa/Macf1/Actn1/Skap1/Peak1/Bcl2/Itgal/Iqgap1/Itgam/Pxn/Utrn/Cask/Itga5/Itgb7/Ninj1/Bcl2l11/Itga4/Nrp1/Smad3/Rin2/Thy1/Ptprj/Itgax/Slk/Adam15/Vegfa/Bcl6/Rras/Itgb1/Rac1/Disc1/Itgb5/Map4k4/Rock1/Cd36/Dusp3/Tiam1/Bst1/Coro1c/Fmn1/Cd3e/Itga1/Tek/Itgav/Acvrl1/Clasp2/Jag1/Itga2/L1cam/Vcl/Csf1/Pik3r1/Itgb3/Ddr1/Adam9/Dusp22/Trpm7/Dag1/Jup/Prkcz/Cd…	95
GO:0051090	GO:0051090	regulation of DNA-binding transcription factor activity	133/4480	391/28905	0.340153	2.19467	10.1861	6.66445043196811e-20	4.10154866876173e-18	1.88865825731707e-18	Il1b/Acod1/Nlrp3/App/Ifrd1/Irak2/Trib1/Tlr2/Lrrfip1/Ralgapa1/Prkch/Camk1d/Klf4/Pim1/Flna/Chp1/Pbx1/Trim25/Nfam1/Trim30b/Cd84/Il1rap/Malt1/Trim30a/Hdac4/Jmy/Bhlhe40/Tnfaip3/Traf1/Slco3a1/Eomes/Trim30d/Zc3h12a/Il18rap/Sp100/Nupr1/Tlr4/Crtc3/Havcr2/Igf1r/Ikbkb/Rgcc/Pparg/Nod2/Irak3/Il18r1/Prkcq/Card9/Sik1/Rlim/Nfkbid/Rab7b/Nod1/Arid5b/Id2/Ripk2/Tnfrsf11a/Arrb1/Myd88/Tnf/Tlr6/Trappc9/Fcgr2b/Ripk1/Cd3…	133
GO:0019722	GO:0019722	calcium-mediated signaling	91/4480	223/28905	0.408072	2.63288	10.4834	6.76435914918615e-20	4.12300698525875e-18	1.89853926322806e-18	App/Ccr2/Ptprc/Ccr1/Slc8a1/Cxcr2/Cx3cr1/Chp1/Itgal/Ccrl2/Nrg1/Atp1a3/Ccr5/Hdac4/Atp2b4/Nfatc1/Itpr1/Ptprj/Nfat5/Nfatc2/Cacna1d/Trpm2/Fpr2/Camkk2/Orai1/Ccr9/Ppp1r9b/Tnf/Lat2/Bst1/Ncald/P2rx4/Tpcn2/Trem2/Cd8a/Cd3e/Irgm2/Sla2/Cd4/Cxcr3/Cmklr1/Ank2/Lrrk2/Zap70/Tmem38b/Slc9a1/Lat/Tmem38a/Ccr6/L1cam/Ramp3/Tox3/Cxcr1/Igtp/Atp2a2/Chrm3/Cxcr5/Ednrb/P2ry12/Tnfsf11/Prkaa1/Rem1/C3ar1/Cabyr/Akap6/Erbb3/Selp/P…	91
GO:0010631	GO:0010631	epithelial cell migration	118/4480	329/28905	0.358663	2.31409	10.2665	7.01597451364861e-20	4.23564404209701e-18	1.95040574700227e-18	Thbs1/Myh9/Apoe/Ptgs2/Sparc/Itgb2/Mmp9/Adam8/Gab2/Klf4/Macf1/Nr4a1/Ctsh/Nfe2l2/Pxn/Ppard/Adipor1/Nrp1/Map2k3/Atp2b4/Sema4a/Arsb/Tns3/Zc3h12a/Rin2/Grn/Adam17/Rtn4/Dock5/Glipr2/Vegfa/Sp100/Hif1a/Lrg1/Rras/Met/Itgb1/Rac1/Rgcc/Dock1/Pparg/Gadd45a/Bmpr2/Hmox1/Arhgap5/Map4k4/Map3k3/Dcn/Rock1/Adora2b/Plxnd1/Smoc2/Prcp/Gata3/Tnf/Pdcd6/Fap/Coro1c/Sh3bp1/P2rx4/Cln3/Notch1/Egr3/Tacstd2/Mapre2/Pik3c2a/Rhob/C…	118
GO:0032652	GO:0032652	regulation of interleukin-1 production	64/4480	128/28905	0.5	3.226	10.8096	7.12552944610374e-20	4.26120105272185e-18	1.96217409672748e-18	Tyrobp/Il1r2/Nlrp3/App/Tlr2/Arg2/Lilrb4a/Egr1/Sirpa/Jak2/Stat3/Cx3cr1/Ifi207/Errfi1/Ifi204/Malt1/Ccr5/Lpl/Tnfaip3/Smad3/Zc3h12a/Ifi211/Ifi213/Tlr4/Havcr2/Nod2/P2rx7/Mefv/Ccn1/Nlrp1b/Naip5/Casp4/Nod1/Ripk2/Myd88/Tnf/Tlr6/Ifi206/Cd36/Tmem106a/Arrb2/Ifi205/Tlr8/Tmed10/Nlrp12/Trem2/Gsdmd/Nlrc3/Ifnar1/Casp1/Rela/Elf4/Ifi208/Hk1/Gstp3/Casp8/Nlrp1a/Aim2/Il17a/Fzd5/Lilra5/F2r/Nlrc4/Igf1	64
GO:0097191	GO:0097191	extrinsic apoptotic signaling pathway	96/4480	243/28905	0.395062	2.54894	10.3845	9.75985640165243e-20	5.78203081589484e-18	2.66247730465147e-18	Thbs1/Il1b/G0s2/Tnfrsf1b/Trps1/App/Atf3/Nfkbiz/Mcl1/Lgals3/Fyn/Ptprc/Jak2/Tnfrsf1a/Ddx3x/Bcl2/Runx3/Skil/Nrg1/Bcl2l11/Nrp1/Tnfaip3/Traf1/Bcl2a1b/Smad3/Fas/Il1a/Vegfa/Sp100/Pmaip1/Tlr4/Lmna/Dapk1/Hmox1/P2rx7/Foxo3/Tnfrsf23/Ltbr/Hipk1/Itm2c/Bag3/Bcl2a1d/Icam1/Tnf/Tlr6/Raf1/Ripk1/Tnfsf12/Gas1/Fasl/Tmbim1/Ltb/Ctnna1/Madd/Wwox/Cd27/Fgfr2/Sgk3/Mknk2/Itprip/Itgav/Pea15a/Deptor/Dab2/Fgfr1/Rffl/Siglec1/Bc…	96
GO:0090132	GO:0090132	epithelium migration	118/4480	331/28905	0.356495	2.30011	10.1885	1.22395289348596e-19	7.1254918258092e-18	3.28110673823182e-18	Thbs1/Myh9/Apoe/Ptgs2/Sparc/Itgb2/Mmp9/Adam8/Gab2/Klf4/Macf1/Nr4a1/Ctsh/Nfe2l2/Pxn/Ppard/Adipor1/Nrp1/Map2k3/Atp2b4/Sema4a/Arsb/Tns3/Zc3h12a/Rin2/Grn/Adam17/Rtn4/Dock5/Glipr2/Vegfa/Sp100/Hif1a/Lrg1/Rras/Met/Itgb1/Rac1/Rgcc/Dock1/Pparg/Gadd45a/Bmpr2/Hmox1/Arhgap5/Map4k4/Map3k3/Dcn/Rock1/Adora2b/Plxnd1/Smoc2/Prcp/Gata3/Tnf/Pdcd6/Fap/Coro1c/Sh3bp1/P2rx4/Cln3/Notch1/Egr3/Tacstd2/Mapre2/Pik3c2a/Rhob/C…	118
GO:0010563	GO:0010563	negative regulation of phosphorus metabolic process	139/4480	419/28905	0.331742	2.1404	10.0705	1.23647909897304e-19	7.1254918258092e-18	3.28110673823182e-18	Il1b/Plek/Dusp1/Spag9/Entpd1/Apoe/Pid1/Rabgef1/Cdkn1a/Trib1/Samsn1/Lilrb4a/Prkch/Ptprc/Sirpa/Stat3/Sema4d/Cd300a/Slc8a1/Slfn1/Chp1/Errfi1/Iqgap1/Ptpn22/Xdh/Plec/Ier3/Ppp1r15a/Ptpn1/Socs3/Hdac4/Sik2/Gadd45b/Tnfaip3/Ptpro/Lyn/Atxn1/Stap1/Ubash3b/Zc3h12a/Myadm/Prr5l/Cblb/Ptprj/Nupr1/Met/Ikbkb/Prkag2/Lats2/Pparg/Gadd45a/Rasip1/Dnajc3/Dusp16/Gnaq/Irak3/Impact/Cbl/Psen1/Smyd3/Parp14/Rock1/Taf7/Arrb1/Ca…	139
GO:0045936	GO:0045936	negative regulation of phosphate metabolic process	139/4480	419/28905	0.331742	2.1404	10.0705	1.23647909897304e-19	7.1254918258092e-18	3.28110673823182e-18	Il1b/Plek/Dusp1/Spag9/Entpd1/Apoe/Pid1/Rabgef1/Cdkn1a/Trib1/Samsn1/Lilrb4a/Prkch/Ptprc/Sirpa/Stat3/Sema4d/Cd300a/Slc8a1/Slfn1/Chp1/Errfi1/Iqgap1/Ptpn22/Xdh/Plec/Ier3/Ppp1r15a/Ptpn1/Socs3/Hdac4/Sik2/Gadd45b/Tnfaip3/Ptpro/Lyn/Atxn1/Stap1/Ubash3b/Zc3h12a/Myadm/Prr5l/Cblb/Ptprj/Nupr1/Met/Ikbkb/Prkag2/Lats2/Pparg/Gadd45a/Rasip1/Dnajc3/Dusp16/Gnaq/Irak3/Impact/Cbl/Psen1/Smyd3/Parp14/Rock1/Taf7/Arrb1/Ca…	139
GO:0030522	GO:0030522	intracellular receptor signaling pathway	124/4480	356/28905	0.348315	2.24733	10.1417	1.3175501092478e-19	7.52427940767728e-18	3.46473821995651e-18	Nlrp3/Cd86/Slc15a3/Jak2/Stat3/Pim1/Lamp2/Oas3/Rsad2/Ddx3x/Zc3hav1/Per1/Tlr13/Ifi207/Errfi1/Ifi204/Trim25/Ptpn22/Pak1/Rara/Slc15a2/Trim30a/Irf7/Ddx60/Tnfaip3/Trerf1/Ifih1/Rnf125/Oas1a/Rtn4/Ifi211/Ifi213/Tlr4/Havcr2/Flt1/Klf9/Pparg/Oas1g/Rora/Nod2/Tlr7/Mefv/Rarg/Oasl1/Nlrp1b/Sec14l1/Fam120b/Rab7b/Lacc1/Taf7/Ankrd17/Casp4/Nod1/Prcp/Ncoa3/Ripk2/Gbp2/Myd88/Alpk1/Tnf/Tlr6/Padi2/Ifi206/Cd36/Riok3/Ifi205…	124
GO:0090130	GO:0090130	tissue migration	118/4480	333/28905	0.354354	2.2863	10.111	2.12100933826868e-19	1.20045341029332e-17	5.5277809163713e-18	Thbs1/Myh9/Apoe/Ptgs2/Sparc/Itgb2/Mmp9/Adam8/Gab2/Klf4/Macf1/Nr4a1/Ctsh/Nfe2l2/Pxn/Ppard/Adipor1/Nrp1/Map2k3/Atp2b4/Sema4a/Arsb/Tns3/Zc3h12a/Rin2/Grn/Adam17/Rtn4/Dock5/Glipr2/Vegfa/Sp100/Hif1a/Lrg1/Rras/Met/Itgb1/Rac1/Rgcc/Dock1/Pparg/Gadd45a/Bmpr2/Hmox1/Arhgap5/Map4k4/Map3k3/Dcn/Rock1/Adora2b/Plxnd1/Smoc2/Prcp/Gata3/Tnf/Pdcd6/Fap/Coro1c/Sh3bp1/P2rx4/Cln3/Notch1/Egr3/Tacstd2/Mapre2/Pik3c2a/Rhob/C…	118
GO:0002687	GO:0002687	positive regulation of leukocyte migration	78/4480	179/28905	0.435754	2.81149	10.4118	2.79720499939294e-19	1.56915774257981e-17	7.22557006363914e-18	Thbs1/Il1b/Trem1/App/Sell/Ccr2/Csf1r/Tlr2/Mmp9/Pla2g7/Lgals3/Camk1d/Adam8/Myo1f/C5ar1/Ccr1/Cxcr2/Ptafr/Cx3cr1/Ccl5/Xcl1/Itga4/Nedd9/Aif1/Thy1/Adam17/Ptprj/Rtn4/Il1a/Vegfa/Rac1/Wnk1/Fpr2/Gpsm3/Icam1/Cxcl10/Dock8/Ccl2/P2rx4/Mospd2/Trem2/Cxcl12/Cmklr1/Tnfsf14/Nckap1l/Ccr6/Itga2/Tnfrsf18/Csf1/P2ry12/Pik3r1/Itgb3/Il1r1/Fut4/Mia3/Tirap/C3ar1/Mapk3/Pawr/Ptk2/Selp/Lgmn/Ccl1/Stk39/Spn/Ednra/Trpv4/Sele/Sla…	78
GO:0032612	GO:0032612	interleukin-1 production	65/4480	134/28905	0.485075	3.12971	10.5827	2.84072673916268e-19	1.57959357890809e-17	7.27362442077388e-18	Il1b/Tyrobp/Il1r2/Nlrp3/App/Tlr2/Arg2/Lilrb4a/Egr1/Sirpa/Jak2/Stat3/Cx3cr1/Ifi207/Errfi1/Ifi204/Malt1/Ccr5/Lpl/Tnfaip3/Smad3/Zc3h12a/Ifi211/Ifi213/Tlr4/Havcr2/Nod2/P2rx7/Mefv/Ccn1/Nlrp1b/Naip5/Casp4/Nod1/Ripk2/Myd88/Tnf/Tlr6/Ifi206/Cd36/Tmem106a/Arrb2/Ifi205/Tlr8/Tmed10/Nlrp12/Trem2/Gsdmd/Nlrc3/Ifnar1/Casp1/Rela/Elf4/Ifi208/Hk1/Gstp3/Casp8/Nlrp1a/Aim2/Il17a/Fzd5/Lilra5/F2r/Nlrc4/Igf1	65
GO:0033674	GO:0033674	positive regulation of kinase activity	123/4480	355/28905	0.346479	2.23548	10.0311	3.01946345561667e-19	1.66438076914383e-17	7.66404774592679e-18	Thbs1/Il1b/Notch2/App/Cd86/Cdkn1a/Csf1r/Il6ra/Ptprc/Jak2/Pim1/Cd300a/Map2k4/Ddx3x/Iqgap1/Slc11a1/Pak1/Fgd4/Pxn/Nrg1/Malt1/Ptpn1/Cass4/Map2k3/Nedd9/Ern1/Atp2b4/Pik3r5/Adam17/Map3k5/Vegfa/Rapgef2/Tlr4/Met/Igf1r/Sesn2/Rgcc/Flt1/Prkag2/Unc119/Ralb/P2rx7/Ccn1/Axl/Adrb2/Psen1/Ccnd1/Ranbp2/Gab1/Tnfrsf11a/Map2k1/Tnf/Tlr6/Flt3/Tab2/Mmd/Arrb2/Rassf2/Ccdc88a/Trem2/Fgfr2/Irgm2/Abi1/Ccnd2/Cd4/Tek/Lrrk2/Pik3r6…	123
GO:0043122	GO:0043122	regulation of canonical NF-kappaB signal transduction	93/4480	235/28905	0.395745	2.55335	10.2398	3.16963176906478e-19	1.73209446414669e-17	7.97585199239258e-18	Il1b/Clec4d/S100a4/Lilrb4a/Tgm2/Tnfrsf1a/Cx3cr1/Zc3hav1/Per1/Trim25/Trim30b/Trim30a/Tnfaip3/Tnip3/Traf1/Trim30d/Zc3h12a/Akap13/Clec4n/Optn/Nfat5/Il1a/Stat1/Tlr4/Ikbkb/Tank/Rora/Nod2/Brd4/Ltbr/Card9/Nfkbid/Ankrd17/Nod1/Ripk2/Myd88/Alpk1/Tnf/Tlr6/Irak4/Ripk1/Tab2/Cd36/Riok3/Fasl/Tmem106a/Ikbke/Arrb2/Ltb/Nlrp12/Ticam2/Flot1/Trim12c/Trem2/Irgm2/Cd4/Nlrc3/Igtp/Tle1/Tnip1/Ednrb/Casp1/Fbxw11/Card11/Tnfs…	93
GO:0045765	GO:0045765	regulation of angiogenesis	112/4480	310/28905	0.36129	2.33105	10.0909	3.20976662670217e-19	1.73353307926222e-17	7.98247644704734e-18	Thbs1/Il1b/Emilin2/Sparc/Ccr2/Itgb2/Mmp9/Lgals3/C5ar1/Klf4/Stat3/Tnfrsf1a/Cxcr2/Cx3cr1/Ctsh/Cybb/Ccl5/Nfe2l2/Pxn/Itga5/Ppp1r15a/Ninj1/Pkm/Nrp1/Jak1/Atp2b4/Sema4a/Zc3h12a/Pde3b/Grn/Itgax/Rtn4/Il1a/Stat1/Vegfa/Sp100/Hif1a/Lrg1/Rras/C3/Itgb1/Btg1/Rgcc/Flt1/Ago2/Pparg/Alox5/Gadd45a/Hmox1/Wnk1/Adrb2/Dcn/Rock1/Cxcl10/Gab1/Plxnd1/Smoc2/Tnf/Pdcd6/Ccl2/Ppp1r16b/Fasl/Rhob/Hk2/Tek/Acvrl1/Cxcr3/Pik3r6/Foxj2/…	112
GO:2001233	GO:2001233	regulation of apoptotic signaling pathway	142/4480	436/28905	0.325688	2.10134	9.92385	3.22695856369999e-19	1.73353307926222e-17	7.98247644704734e-18	Thbs1/Il1b/Cd44/G0s2/Trps1/App/Atf3/Ptgs2/Plaur/Nr4a2/Ctss/Mcl1/Mmp9/Lgals3/Fyn/Ptprc/Jak2/Ctsc/Ddx3x/Bcl2/Cx3cr1/Runx3/Osm/Ctsh/Skil/Ctsl/Cdk11b/Ier3/Nfe2l2/Grina/Nrg1/Ptpn1/Bcl2l11/Nrp1/Tnfaip3/Traf1/Eno1/Fas/Vegfa/Sp100/Hif1a/Pmaip1/Nupr1/Tlr4/Lmna/Hmox1/Bmyc/Tnfrsf23/Ltbr/Psen1/Itm2c/Ctsk/Icam1/Lck/Map2k1/Tnf/Tlr6/Raf1/Fcgr2b/Ripk1/Zfp385a/Gas1/Tmbim1/Arrb2/Ltb/Gnai3/Ctnna1/Madd/Wwox/P4hb/Tre…	142
GO:0006644	GO:0006644	phospholipid metabolic process	126/4480	368/28905	0.342391	2.20911	9.9974	3.39997455056357e-19	1.81112930050609e-17	8.3397871992152e-18	Plek/Hexb/Sgms2/Lyst/Pla2g7/Agpat4/Plcb1/Smpdl3a/Pitpnc1/Chp1/Ldlr/Lpcat2/Itpkb/Plbd1/Socs3/Apoc2/Sgms1/Synj1/Pip4k2a/Ppard/Ttc7/Dgkg/Prdx6/Pgap1/Pik3r5/Idh1/Uvrag/Pmvk/Mtmr6/Naaa/Capn2/Dgkh/Gpat3/Smg1/Abhd12/Samd8/Mboat7/Cept1/Sptlc2/Serinc1/Cln3/Inpp5a/Lpin1/Idi1/Mtmr12/Pld1/Pik3c2a/Sla2/Cln8/Cds1/Tmem38b/Inpp4b/Pdgfb/Pgs1/Sacm1l/Inpp5f/Apoc1/Mvk/Ip6k1/Dgkz/Fabp5/Cish/Pik3r1/Fdps/Chpt1/Pdgfa/Ac…	126
GO:0097530	GO:0097530	granulocyte migration	75/4480	169/28905	0.443787	2.86332	10.4044	3.73115136925376e-19	1.9709807108083e-17	9.0758620587199e-18	Thbs1/Il1b/Ccl6/Cxcl2/Trem1/Fcer1g/Sell/Csf1r/Tlr2/Itgb2/Lyst/Csf3r/Lgals3/Camk1d/Adam8/Myo1f/Pde4b/C5ar1/Sirpa/Vav3/Cd300a/Cxcr2/Ccl9/Tnfaip6/Itgam/Ccl5/Fcgr3/Xcl1/Jaml/Spp1/Trem3/Prex1/Ptprj/Rtn4/Il1a/Vegfa/Wdr1/Rac1/Ccl4/Nod2/Cxcl10/Il17ra/Myd88/Slamf8/Ccl2/Irak4/Bst1/Mospd2/Itga1/Cxcl1/Cmklr1/C5ar2/Nckap1l/Slit2/Cxcr1/Ccl17/Csf1/Il1r1/Fut4/Tirap/C3ar1/Mapk3/Pawr/Ptk2/Ccl1/Il17a/Cxcl3/Ednra/Tr…	75
GO:0050852	GO:0050852	T cell receptor signaling pathway	70/4480	152/28905	0.460526	2.97132	10.4361	4.63163244556355e-19	2.42643951011796e-17	1.11731333375796e-17	Fosl2/Braf/Nfkbiz/Lilrb4a/Lgals3/Fyn/Ptprc/Pde4b/Cd300a/Skap1/Lcp2/H2-Q10/Ptpn22/Themis2/Malt1/Itk/Tnfrsf21/Laptm5/Lipa/Zc3h12a/Txk/Thy1/Cd28/Cblb/Ptprj/Ezr/Cd247/Usp9x/Themis/Wnk1/Cd2ap/Icosl/Psen1/Nfkbid/Bcl2a1d/Skint3/Lck/Ripk2/Gata3/Clec2i/Dusp3/Cd8a/Cd3e/Ptpn2/Sla2/Sh2d1a/Cd226/Zap70/Lat/Cd160/Cyld/Dgkz/Rc3h1/Card11/Rela/Rnf31/Kcnn4/Pram1/Dusp22/Pawr/Shb/Usp12/Ctla4/Slc39a6/Ikbkg/Trat1/Fyb2/…	70
GO:0045862	GO:0045862	positive regulation of proteolysis	123/4480	357/28905	0.344538	2.22296	9.95771	5.07614663618389e-19	2.63751586284997e-17	1.21450859552527e-17	Il1b/Picalm/Nlrp3/Tnfrsf1b/Myh9/App/Apoe/Trib1/Plk3/Ctss/Adam8/Jak2/Stat3/Ctsc/Ctsd/Ddx3x/Ifi207/Ctsh/Ifi204/Xdh/Ctsl/Mbp/Vsir/Malt1/Atg7/Hip1/Bcl2l11/Agtpbp1/Asph/Ern1/Lyn/Laptm5/Gsn/Smad3/Grn/Eno1/Fas/Ifi211/Stat1/Map3k5/Pmaip1/Nupr1/Ifi213/Pparg/Dapk1/Tank/Disc1/Mefv/Ccn1/Bmyc/Nlrp1b/Tnfrsf23/Psen1/Card9/Ctsk/Lck/Nod1/Ripk2/Ist1/Hspa1a/Tnf/Pdcd6/Aph1c/Ifi206/Fasl/St18/Ifi205/Trem2/Ogt/Dnajb2/E…	123
GO:0032732	GO:0032732	positive regulation of interleukin-1 production	48/4480	82/28905	0.585366	3.77679	10.784	5.61318654825074e-19	2.89284467718386e-17	1.33208098402219e-17	Tyrobp/Nlrp3/App/Tlr2/Egr1/Jak2/Stat3/Ifi207/Ifi204/Malt1/Ccr5/Lpl/Smad3/Ifi211/Ifi213/Tlr4/Havcr2/Nod2/P2rx7/Mefv/Ccn1/Nlrp1b/Naip5/Casp4/Nod1/Ripk2/Myd88/Tnf/Tlr6/Ifi206/Cd36/Tmem106a/Ifi205/Tlr8/Tmed10/Gsdmd/Ifnar1/Casp1/Rela/Ifi208/Hk1/Casp8/Nlrp1a/Aim2/Il17a/Fzd5/Lilra5/Nlrc4	48
GO:0034329	GO:0034329	cell junction assembly	153/4480	487/28905	0.314168	2.02702	9.78918	6.07212948683309e-19	3.1041313562125e-17	1.42937309566962e-17	Il1b/Fn1/Mpp7/Myh9/App/Tlr2/Prkch/Lrp1/Actg1/Sema4d/Pdlim5/Macf1/Cd9/Actn1/Peak1/Bcl2/Hopx/Iqgap1/Plec/Sdcbp/Pxn/Il1rap/Il1rapl1/Actr3/Itga5/Nrg1/Sipa1l1/Nrp1/Ptpro/Sema4a/Rap2a/Smad3/Nptn/Thy1/Ptprj/Ace/Slk/Vegfa/Rapgef2/Wdr1/Plxnb2/Itgb1/Rac1/Ikbkb/Setd5/Tln1/Mycbp2/Capza1/Crk/Nectin1/Afdn/Rhoc/Hipk1/Map4k4/Rock1/Plxnd1/Cadm1/Tnf/Ildr1/Dusp3/Coro1c/Lrp4/Sh3bp1/Fmn1/Ptprd/Ctnna1/Cdh2/Dock7/Flot1…	153
GO:0030316	GO:0030316	osteoclast differentiation	66/4480	139/28905	0.47482	3.06354	10.4444	6.32754040649494e-19	3.20882229094171e-17	1.4775805934493e-17	Cebpb/Tyrobp/Fosl2/Notch2/Fcer1g/Fos/Csf1r/Trf/Lilrb4a/Adam8/Junb/Gab2/Ccr1/Ccl9/Tnfaip6/Cd300lf/Ccl5/Mafb/Sbno2/Ninj1/Mitf/Nedd9/Snx10/Pirb/Nfatc1/Ubash3b/Gpr183/Lilra6/Pira2/Mapk14/Tnfrsf11a/Clec2i/Tnf/Gpr137b/Pilrb1/Rassf2/Lrrk1/Trem2/Fam20c/Clec2g/Gpr55/Inpp4b/Tfe3/Creb1/Slc9b2/Tob2/Csf1/Nfix/Pik3r1/Tnfsf11/Itgb3/Tjp2/Chuk/Tcta/Fbxw7/Fbn1/Farp2/Dcstamp/Nf1/Il17a/Enpp1/Gpr68/Gpc3/Ppargc1b/Src/…	66
GO:0050729	GO:0050729	positive regulation of inflammatory response	74/4480	167/28905	0.443114	2.85897	10.3182	7.1423229240096e-19	3.59326865200769e-17	1.65460830979771e-17	Il1b/Cebpb/Ighg1/Nlrp3/App/Ighg2b/Fcer1g/Nfkbiz/Ptgs2/Ccr2/Csf1r/Tlr2/Ctss/Adam8/Alox5ap/Ctsc/Tnfrsf1a/Mmp8/H2-Q10/Ldlr/Osm/Ccl5/Fcgr3/Ninj1/Ccr5/Lpl/Zbp1/Stap1/Nkg7/Grn/Cd28/Nupr1/Tlr4/C3/Fcgr1/Mefv/Nlrp1b/Abcc1/Gpsm3/Adora2b/Casp4/Lgals1/Tnfrsf11a/Il17ra/Tnf/Tlr6/Ripk1/Stat5b/H2-T23/Trem2/Clock/Gsdmd/Lrrk2/Cebpa/Camk2n1/Tnip1/Casp1/H2-T22/Il18/Tnfsf11/Kcnn4/Nmi/Stat5a/Snca/Snx4/Nlrp1a/Aim2/Ccl1…	74
GO:1901342	GO:1901342	regulation of vasculature development	113/4480	317/28905	0.356467	2.29993	9.96684	7.28811377528702e-19	3.6377443481531e-17	1.67508823032498e-17	Thbs1/Il1b/Emilin2/Sparc/Ccr2/Itgb2/Mmp9/Lgals3/C5ar1/Klf4/Stat3/Tnfrsf1a/Cxcr2/Cx3cr1/Ctsh/Cybb/Ccl5/Nfe2l2/Pxn/Itga5/Ppp1r15a/Ninj1/Pkm/Nrp1/Jak1/Atp2b4/Sema4a/Zc3h12a/Pde3b/Grn/Itgax/Rtn4/Il1a/Stat1/Vegfa/Sp100/Hif1a/Lrg1/Rras/C3/Itgb1/Btg1/Rgcc/Flt1/Ago2/Pparg/Alox5/Gadd45a/Hmox1/Wnk1/Adrb2/Dcn/Rock1/Cxcl10/Gab1/Plxnd1/Smoc2/Tnf/Pdcd6/Ccl2/Ppp1r16b/Fasl/Rhob/Cxcl12/Hk2/Tek/Acvrl1/Cxcr3/Pik3r6…	113
GO:1901653	GO:1901653	cellular response to peptide	120/4480	346/28905	0.346821	2.23769	9.91926	7.51798783044229e-19	3.72316600446669e-17	1.71442271824149e-17	Il1b/Ndel1/Nr4a3/Atp2b1/App/Pid1/Nr4a2/Fyn/Lrp1/Jak2/Sorl1/Stat3/Ctsd/Cpeb2/Plcb1/Nr4a1/Slc25a33/Ptpn22/Pak1/Nfe2l2/Pxn/Ptpn1/Atp1a3/Nfkb1/Socs3/Anxa5/Pkm/Cyfip1/Pip4k2a/Itga4/Vim/Adipor1/Jak1/Sik2/Lpl/Rab31/Ptpre/Pde3b/Ptprj/Ace/Ide/Tlr4/Igf1r/Rac1/Slc27a4/Pparg/Zfp106/Nod2/Fpr2/Rap1gds1/Sh2b2/Crk/Bglap/Adrb2/Prkcq/Psen1/Abcc1/Rock1/Icam1/Nod1/Ripk2/Map2k1/Tnf/Tlr6/Raf1/Fcgr2b/Cd36/Stat5b/Lpin1/…	120
GO:0032609	GO:0032609	type II interferon production	69/4480	150/28905	0.46	2.96792	10.349	8.92351007490238e-19	4.38497134610901e-17	2.01916715117946e-17	Il1b/Cd14/App/Isg15/Nfkbiz/Ccr2/Lilrb4a/Pde4b/Sirpa/Jak2/H2-Q10/Runx3/Ptpn22/Slc11a1/Rara/Vsir/Itk/Rnf19b/Laptm5/Il12rb2/Eomes/Zc3h12a/Txk/Il18rap/Gimap3/Pglyrp1/Tlr4/Havcr2/Cd244a/Klrk1/Nod2/Tlr7/Axl/Il18r1/Klre1/Cd274/Ripk2/Gata3/Pdcd1lg2/Tnf/Flt3/Tlr8/Ticam2/Cd3e/Cd27/Tnfsf9/Cd226/Crtam/Sh2d1b1/Cd160/Ifnar1/Il18/Bcl3/Il1r1/Tyk2/Cd96/Pglyrp2/Gimap5/Spn/Fzd5/Il23r/Enpp1/Il12rb1/Slamf1/Cd40lg/Il2…	69
GO:0048661	GO:0048661	positive regulation of smooth muscle cell proliferation	59/4480	117/28905	0.504274	3.25358	10.4607	1.15013482788788e-18	5.60823436460099e-17	2.58244848399441e-17	Thbs1/Nr4a3/Igfbp5/Ptgs2/Mmp9/Il6ra/Tgm2/Egr1/Jak2/Ptafr/Ccl5/Pak1/Hdac4/Ern1/Aif1/Hpgd/Map3k5/Vegfa/Hif1a/Tlr4/Igf1r/Nampt/P2ry6/Flt1/Hmox1/Gnaq/Id2/Myd88/Hmgcr/Tnf/Irak4/Stat5b/Gnai3/Bmpr1a/Fgfr2/Pdgfb/Foxj2/Itga2/Egfr/Abcc4/Il18/Pik3r1/Mdm2/Itgb3/Kcnn4/C3ar1/Hbegf/Map3k7/Ptk2/Nf1/Irak1/Shc1/Ldlrap1/Il13/Retn/Src/Nox1/Igf1/Notch3	59
GO:0045637	GO:0045637	regulation of myeloid cell differentiation	93/4480	239/28905	0.389121	2.51061	10.0431	1.20303779155381e-18	5.82141722187756e-17	2.68061373722677e-17	Cebpb/Tyrobp/Notch2/Isg15/Fos/Csf1r/Trib1/Lilrb4a/Csf3r/Adam8/Ccr1/Stat3/Ccl9/Tnfaip6/Itgam/Ccl5/Itpkb/Mafb/Rara/Ninj1/Mitf/Nedd9/Cd101/Lyn/Pirb/Ubash3b/Fas/Lilra6/Fes/Stat1/Hif1a/Pira2/Hcls1/Foxo3/Rarg/Bmyc/Rab7b/Mapk14/Id2/Tnfrsf11a/Clec2i/Tnf/Zbtb46/Ripk1/Gpr137b/Pilrb1/Rassf2/Stat5b/Trem2/Ptpn2/Cd4/Evi2/Clec2g/Zbtb16/Gpr55/Nckap1l/Inpp4b/Jag1/Cdc73/Tfe3/Creb1/C1qc/Ctnnbip1/Slc9b2/Lmo2/Tob2/Cs…	93
GO:1902107	GO:1902107	positive regulation of leukocyte differentiation	87/4480	217/28905	0.400922	2.58675	10.0482	1.67457445458404e-18	7.98129884782574e-17	3.67518398303248e-17	Tyrobp/Nlrp3/Notch2/Nfkbiz/Fos/Ccr2/Csf1r/Trib1/Lilrb4a/Adam8/Ptprc/Ccr1/Ccl9/H2-Aa/Runx3/Itgam/Ccl5/Itpkb/Rara/Il15/Vsir/Malt1/Ninj1/Nedd9/Cd101/Cd83/Smarca2/Gimap3/Fes/Bcl6/Hcls1/Brd4/Axl/H2-DMa/Tox/Nfkbid/Lck/Id2/Ripk2/Tnfrsf11a/Gata3/Tnf/Zbtb46/Ripk1/Stat5b/Egr3/Trem2/Cd27/Tnfsf9/Cd4/Zmiz1/Evi2/Zbtb16/Ambra1/Zap70/Pik3r6/Nckap1l/Il4ra/Creb1/Ctnnbip1/Cyld/Slc9b2/Csf1/Il18/Tnfsf11/Zbtb7b/Itgb3/…	87
GO:1903708	GO:1903708	positive regulation of hemopoiesis	87/4480	217/28905	0.400922	2.58675	10.0482	1.67457445458404e-18	7.98129884782574e-17	3.67518398303248e-17	Tyrobp/Nlrp3/Notch2/Nfkbiz/Fos/Ccr2/Csf1r/Trib1/Lilrb4a/Adam8/Ptprc/Ccr1/Ccl9/H2-Aa/Runx3/Itgam/Ccl5/Itpkb/Rara/Il15/Vsir/Malt1/Ninj1/Nedd9/Cd101/Cd83/Smarca2/Gimap3/Fes/Bcl6/Hcls1/Brd4/Axl/H2-DMa/Tox/Nfkbid/Lck/Id2/Ripk2/Tnfrsf11a/Gata3/Tnf/Zbtb46/Ripk1/Stat5b/Egr3/Trem2/Cd27/Tnfsf9/Cd4/Zmiz1/Evi2/Zbtb16/Ambra1/Zap70/Pik3r6/Nckap1l/Il4ra/Creb1/Ctnnbip1/Cyld/Slc9b2/Csf1/Il18/Tnfsf11/Zbtb7b/Itgb3/…	87
GO:0046777	GO:0046777	protein autophosphorylation	84/4480	206/28905	0.407767	2.63092	10.0608	1.87064643107972e-18	8.84927442284651e-17	4.07486453525849e-17	Csf1r/Fyn/Grk5/Ptprc/Fgr/Jak2/Pim1/Peak1/Ddx3x/Mapkapk2/Chp1/Errfi1/Iqgap1/Pak1/Nrg1/Sik2/Ern1/Lyn/Rap2a/Txk/Stk10/Camk4/Tnik/Slk/Fes/Vegfa/Met/Igf1r/Flt1/Dapk1/Brd4/Camkk2/Irak3/Nek6/Sik1/Map3k3/Smg1/Lck/Mapkapk3/Flt3/Ripk1/Rassf2/Nlrp12/Fgfr2/Fam20c/Mknk2/Bmx/Lrrk2/Zap70/Fgfr1/Rap2b/Pdgfb/Mvp/Mob1b/Egfr/Taok3/Map3k9/Riok2/Eif2ak2/Pdgfa/Ulk2/Ddr1/Ulk1/Trpm7/Mapk3/Epha1/Ptk2/Nlk/Myo3b/Htatip2/Stk…	84
GO:0072659	GO:0072659	protein localization to plasma membrane	112/4480	317/28905	0.353312	2.27957	9.81079	2.24237967833662e-18	1.05292183562784e-16	4.84843574894929e-17	Picalm/Fcer1g/Anxa2/Pid1/Rab8b/Lgals3/Lrp1/Rab7/Sorl1/Tnfrsf1a/Macf1/Skap1/Flna/Errfi1/Cask/Actr3/Ttc7/Atp2b4/Rab31/Cltc/Rap2a/Vamp4/Scarb2/Tnik/Optn/Ezr/Rapgef2/Pacs1/Sesn2/Itgb1/Rac1/Ikbkb/Ehd1/Wnk1/Rhbdf2/Golph3/Hectd1/Afdn/Vamp3/Pacsin1/Fcho2/Atp1b3/Rhog/Rock1/Ppp1r9b/Tnf/Ramp1/Tmbim1/Cln3/Cdh2/Gak/Ccdc88a/Flot1/Trem2/Rab3d/Arl6ip5/Pkdcc/Tmem88/Ank2/Tmed2/Clasp2/Dab2/Egfr/Atp2c1/Fgf13/Tspan5/…	112
GO:0050777	GO:0050777	negative regulation of immune response	93/4480	241/28905	0.385892	2.48978	9.94633	2.30652044858187e-18	1.07507596496768e-16	4.95044984823339e-17	Acod1/Isg15/Ccr2/Samsn1/Samhd1/Arg2/Lilrb4a/Lgals3/Ptprc/Ccr1/Cd300a/Fgl2/Oas3/H2-Q10/Cd80/Ifi207/Ifi204/Abr/Vsir/Tnfaip3/Zc3h12a/Serpinb9/Grn/Ahr/Usp38/Pglyrp1/Oas1a/Ifi211/Bcl6/Ifi213/Havcr2/Klrd1/Ythdf3/Pparg/Oas1g/Nod2/Trafd1/Crk/Irak3/Klre1/Parp14/Cr2/Slamf8/Fcgr2b/Ifi206/Arrb2/Ifi205/H2-T23/C9orf72/Tbx21/Trem2/Ptpn2/Dhx58/Hfe/Cd55/Klrb1b/Nlrc3/Zdhhc18/Sh2d1b1/Nckap1l/Stat6/Il4ra/Nlrc5/Serpi…	93
GO:0035710	GO:0035710	CD4-positive, alpha-beta T cell activation	64/4480	135/28905	0.474074	3.05873	10.2683	2.36627271173446e-18	1.09487611092589e-16	5.04162445611959e-17	Cebpb/Cd44/Nlrp3/Braf/Nfkbiz/Ccr2/Stat4/Arg2/Lilrb4a/Il6ra/Stat3/Rsad2/Runx3/Satb1/Ctsl/Rara/Vsir/Malt1/Xcl1/Cd83/Sema4a/Zc3h12a/Nkg7/Gpr183/Cd28/Cblb/Atp7a/Gimap3/Bcl6/Tarm1/Rora/Brd4/Il18r1/Prkcq/Cd274/Tox/Nfkbid/Ripk2/Gata3/Tbx21/Cd3e/Cd55/Nckap1l/Stat6/Il4ra/Cd160/Itch/Il18/Rc3h1/Card11/Bcl3/Zbtb7b/Prkcz/Ly9/Batf/Gimap5/Shb/Cracr2a/Spn/Tnfrsf14/Il27/Ascl2/Cd55b/Il23a	64
GO:0042060	GO:0042060	wound healing	125/4480	373/28905	0.335121	2.1622	9.67543	3.39526158490424e-18	1.55960602802232e-16	7.18158686112849e-17	Thbs1/Plek/Ahnak/Cd44/Slc7a11/Entpd1/Fn1/Notch2/Myh9/F13a1/Emilin2/Fcer1g/Apoe/Anxa2/Plaur/Cdkn1a/Ccr2/Lyst/Lilrb4a/Il6ra/Actg1/Jak2/Macf1/Cd9/Flna/Slc11a1/Plec/Pak1/Nfe2l2/Cask/Ext1/Nrg1/Anxa5/Jaml/Cfh/Ppard/Lyn/F5/F10/Nfatc1/Ubash3b/Smad3/Txk/Clec10a/Ptprj/Il1a/Vegfa/Hif1a/Lrg1/St3gal4/Tlr4/Itgb1/Pparg/Alox5/Hmox1/Ccn1/Crk/Rab27a/Axl/Gnaq/Prkcq/Vps4b/Chmp4b/Smoc2/Syt11/Prcp/Cnn2/Gna13/Tnf/Ccl2/…	125
GO:0051092	GO:0051092	positive regulation of NF-kappaB transcription factor activity	64/4480	136/28905	0.470588	3.03624	10.1938	3.79662677359772e-18	1.73142569193064e-16	7.97277246738847e-17	Il1b/Nlrp3/App/Irak2/Tlr2/Lrrfip1/Prkch/Trim25/Trim30b/Cd84/Il1rap/Malt1/Trim30a/Traf1/Slco3a1/Trim30d/Il18rap/Tlr4/Ikbkb/Nod2/Irak3/Il18r1/Prkcq/Card9/Rab7b/Nod1/Ripk2/Tnfrsf11a/Myd88/Tnf/Tlr6/Trappc9/Ripk1/Cd36/Lrrfip2/Ticam2/Trim12c/Clock/Eif2ak2/Il18/Card11/Tnfsf11/Rela/Rnf31/Arhgef2/Trim34a/Chuk/Tirap/Aim2/Ddrgk1/Trim30c/Irak1/Ror1/Erc1/Capn3/Trim13/Ikbkg/Nlrc4/Trim5/Ar/Cd40lg/Prkci/Tgfbr3/C…	64
GO:0050731	GO:0050731	positive regulation of peptidyl-tyrosine phosphorylation	77/4480	182/28905	0.423077	2.7297	10.0252	3.84238162117562e-18	1.73977550690231e-16	8.01122122971429e-17	Cd44/App/Csf1r/Il6ra/Fyn/Ptprc/Jak2/Sema4d/Tnfrsf1a/Cd80/Osm/Iqgap1/Ccl5/Il15/Itga5/Nrg1/Ptpn1/Cass4/Nrp1/Nedd9/Lyn/Clec4n/Adam17/Ptprj/Vegfa/Bank1/Tlr4/Itgb1/Unc119/Il6st/Nod2/Hcls1/Parp14/Icam1/Lck/Ripk2/Tnf/Cd36/Lrp4/Arrb2/Lrrk1/Trem2/Cd3e/Abi1/Cd4/Sh2d1b1/Pdgfb/Lrp8/Acvr1/Tnfrsf18/Yes1/Il18/Abi3/Itgb3/Arhgef2/Osbp/Fbxw7/Hbegf/Bmp6/Ctnnd1/Musk/Epha4/Csf3/Hgf/Lilra5/Parp9/Agrn/Lif/Ghr/Tnfrsf14/…	77
GO:0048771	GO:0048771	tissue remodeling	86/4480	216/28905	0.398148	2.56886	9.91181	4.40187626832848e-18	1.97897118191023e-16	9.1126561344344e-17	Fosl2/Notch2/Igfbp5/Chd7/Ccr2/Csf1r/Trf/Ctss/Klf6/Mmp9/Tgm2/Adam8/Lrp1/Suco/Rab7/Flna/Abr/Ext1/Cst3/Nfkb1/Mitf/Itga4/Rbpj/Spp1/Snx10/Fcgr4/Lipa/Ubash3b/Tns3/Clec10a/Atp7a/Ahr/Dock5/Il1a/Vegfa/Hif1a/Rac1/Pparg/Abcb1b/Bmpr2/P2rx7/Axl/Adrb2/Ctsk/Rock1/Tnfrsf11a/Gpr137b/Tmbim1/Rassf2/Lrrk1/Rab3d/Capn1/Itgav/Acvrl1/Gpr55/Inpp4b/Jag1/Egfr/Il18/Tnfsf11/Mdm2/Itgb3/Stat5a/Gja1/Dcstamp/Nf1/Ednra/Enpp1/F2r/…	86
GO:0002753	GO:0002753	cytoplasmic pattern recognition receptor signaling pathway	76/4480	179/28905	0.424581	2.7394	9.99745	4.94746686104742e-18	2.20859101635068e-16	1.01699967425385e-16	Nlrp3/Cd86/Slc15a3/Lamp2/Oas3/Rsad2/Ddx3x/Zc3hav1/Tlr13/Ifi207/Ifi204/Trim25/Ptpn22/Slc15a2/Trim30a/Irf7/Ddx60/Tnfaip3/Ifih1/Rnf125/Oas1a/Rtn4/Ifi211/Ifi213/Tlr4/Havcr2/Oas1g/Nod2/Tlr7/Mefv/Oasl1/Nlrp1b/Sec14l1/Rab7b/Lacc1/Ankrd17/Casp4/Nod1/Ripk2/Gbp2/Myd88/Alpk1/Tnf/Tlr6/Ifi206/Cd36/Riok3/Ifi205/Tlr8/Flot1/Erbin/Trem2/Tbk1/Irgm2/Dhx58/Nlrc3/Zdhhc18/Nop53/Itch/Igtp/Wdfy1/Eif2ak2/Rela/Tirap/Ifi20…	76
GO:0002367	GO:0002367	cytokine production involved in immune response	75/4480	176/28905	0.426136	2.74944	9.96999	6.35951026800664e-18	2.81908640481777e-16	1.29811718610102e-16	Il1b/Nr4a3/Fosl2/Trem1/Nlrp3/Tnfrsf1b/Fcer1g/Il31ra/Rabgef1/Ccr2/Tlr2/Lilrb4a/Litaf/Rsad2/H2-Q10/Mapkapk2/Slc11a1/Vsir/Malt1/Xcl1/Trem3/Laptm5/Il18rap/Gimap3/Rtn4/Bcl6/Tlr4/Hmox1/Nod2/P2rx7/Tlr7/Bst2/Axl/Irak3/Il18r1/Card9/Irf5/Ube2j1/Lacc1/Casp4/Nod1/Ripk2/Myd88/Gata3/Tnf/Cd36/Crlf2/Clnk/H2-T23/Tbx21/Ticam2/Hfe/Cd226/Tek/Cd55/Cd160/Casp1/H2-T22/Il18/Il1r1/Tirap/Hk1/Prkcz/Sphk2/Cd96/Map3k7/Gimap5…	75
GO:0042129	GO:0042129	regulation of T cell proliferation	87/4480	221/28905	0.393665	2.53993	9.84188	6.56016854734118e-18	2.88784086261082e-16	1.32977685539306e-16	Il1b/Cebpb/Cd44/Tnfrsf1b/Cd86/Ccr2/Arg2/Lilrb4a/Lgals3/Ptprc/Jak2/Slfn1/H2-Q10/Cd80/H2-Aa/Itgal/Ptpn22/Ccl5/Cd209a/Il15/Vsir/Xcl1/Aif1/Tnfrsf21/Laptm5/Ccdc88b/Cd28/Cblb/Il1a/Bcl6/Havcr2/H2-DMb1/Cd244a/Tarm1/Il6st/Prkcq/Icosl/Cd274/Ripk2/Pdcd1lg2/Clec2i/Stat5b/H2-T23/Cd3e/Tnfsf9/Slc7a1/Tnfrsf9/Cd4/Crtam/Cd6/Cd55/Zap70/Btla/Nckap1l/Itch/H2-T22/Il18/Rc3h1/Adk/Card11/Zbtb7b/Zc3h12d/Bid/Stat5a/Casp3/T…	87
GO:0040013	GO:0040013	negative regulation of locomotion	122/4480	364/28905	0.335165	2.16249	9.55883	8.48223386576549e-18	3.70819865345431e-16	1.7075306359178e-16	Thbs1/Dusp1/Myh9/Emilin2/Igfbp5/Apoe/Braf/Rabgef1/Trib1/Lrp1/Klf4/Stat3/Sema4d/Cd300a/Il1rn/Plcb1/Bcl2/Cx3cr1/Tnfaip6/Mctp1/Abr/Nfe2l2/Nrg1/Mitf/Ppard/Adipor1/Nrp1/Nedd9/Atp2b4/Aif1/Sema4a/Rin3/Rap2a/Stap1/Ldlrad4/Ifitm1/Arrdc3/Thy1/Fas/Ptprj/Adam15/Sp100/Rras/Srgap3/Rac1/Rgcc/Pparg/Abhd2/Gadd45a/Bst2/Crk/Afdn/Dcn/Cnn2/Gna13/Gata3/Tnf/Slamf8/Padi2/Dusp3/Coro1c/Adipor2/Notch1/Ctnna1/Tacstd2/Bmpr1a…	122
GO:0051924	GO:0051924	regulation of calcium ion transport	101/4480	278/28905	0.363309	2.34408	9.64403	1.14759354048624e-17	4.98259962543993e-16	2.2943596883694e-16	Ahnak/Atp2b1/Chd7/Ptgs2/Lgals3/Fyn/Homer1/Selenon/Diaph1/Pde4b/Ccr1/Slc8a1/Bcl2/Ptpn22/Ccl5/Gpr35/Sestd1/Cask/Cd84/Stim2/Fbxo11/Asph/Lyn/Ubash3b/Saraf/Thy1/Itpr1/Ahr/Gimap3/Epb41/Ace/Cacna1d/P2rx7/Adrb2/Orai1/Icam1/Cxcl10/Clec4b1/Arrb2/P2rx4/Tspo/G6pdx/Rrad/Gsto1/Cd4/Cxcl12/Cxcr3/Slc30a1/Ank2/Tmem38b/Slc9a1/Pdgfb/Tmem38a/Trpv2/Vmp1/Usp2/Adora2a/P2ry12/Itgb3/Snca/Rem1/Cbarp/Spg11/Sphk2/Slc8b1/Gja1…	101
GO:0042326	GO:0042326	negative regulation of phosphorylation	118/4480	349/28905	0.338109	2.18148	9.51024	1.37246730914233e-17	5.9184151514648e-16	2.72527880290132e-16	Il1b/Dusp1/Spag9/Apoe/Pid1/Rabgef1/Cdkn1a/Trib1/Samsn1/Lilrb4a/Prkch/Ptprc/Sirpa/Sema4d/Cd300a/Slc8a1/Slfn1/Chp1/Errfi1/Ptpn22/Xdh/Plec/Ppp1r15a/Ptpn1/Socs3/Gadd45b/Tnfaip3/Ptpro/Lyn/Atxn1/Stap1/Ubash3b/Zc3h12a/Myadm/Prr5l/Cblb/Ptprj/Met/Prkag2/Lats2/Pparg/Gadd45a/Rasip1/Dnajc3/Dusp16/Gnaq/Irak3/Impact/Cbl/Psen1/Smyd3/Parp14/Rock1/Taf7/Arrb1/Cadm1/Hmgcr/Dusp3/Coro1c/Arrb2/Rassf2/C9orf72/Nlrp12/Mi…	118
GO:0070555	GO:0070555	response to interleukin-1	51/4480	96/28905	0.53125	3.42763	10.2036	1.3893954610893e-17	5.94659821637736e-16	2.73825638345985e-16	Il1b/Cebpb/Ccl6/Acod1/Il1r2/Fn1/App/Irak2/Egr1/Sirpa/Ccl9/Il1rn/Plcb1/Ccl5/Il1rap/Xcl1/Nfkb1/Hdac4/Zbp1/Zc3h12a/Ikbkb/Tank/Ccl4/Rora/Irak3/Ripk2/Tnfrsf11a/Myd88/Ccl2/Irak4/St18/Ep300/Ccl17/Rc3h1/Rela/Il1r1/Snca/Mapk3/Saa3/Map3k7/Ccl1/Irak1/Il17a/Tnip2/Sele/Tollip/Hyal1/Prkci/Rps6ka4/Src/Hyal3	51
GO:0051347	GO:0051347	positive regulation of transferase activity	137/4480	431/28905	0.317865	2.05087	9.41379	1.39776484341414e-17	5.94659821637736e-16	2.73825638345985e-16	Thbs1/Il1b/Notch2/App/Apoe/Cd86/Cdkn1a/Csf1r/Trib1/Il6ra/Ptprc/Klf4/Jak2/Pim1/Cd300a/Map2k4/Ddx3x/Iqgap1/Slc11a1/Pak1/Fgd4/Pxn/Nrg1/Malt1/Ptpn1/Cass4/Map2k3/Nedd9/Ern1/Atp2b4/Pik3r5/Arrdc3/Arrdc4/Adam17/Map3k5/Vegfa/Rapgef2/Tlr4/Met/Igf1r/Sesn2/Rgcc/Flt1/Prkag2/Unc119/Ralb/P2rx7/Ccn1/Axl/Adrb2/Prkcq/Psen1/Ccnd1/Ranbp2/Gab1/Tnfrsf11a/Map2k1/Tnf/Tlr6/Flt3/Ripk1/Tab2/Mmd/Arrb2/Rassf2/C1galt1c1/Ccdc8…	137
GO:0002706	GO:0002706	regulation of lymphocyte mediated immunity	91/4480	239/28905	0.380753	2.45662	9.68419	1.4684186894223e-17	6.20553738149862e-16	2.857491246153e-16	Il1b/Ighg1/Nlrp3/Tnfrsf1b/Ighg2b/Fcer1g/Ccr2/Lilrb4a/Ptprc/Rsad2/H2-Q10/Cd80/Fcgr3/Vsir/Malt1/Xcl1/Lamp1/Serpinb9/Il18rap/Cd28/Ahr/Gimap3/Bcl6/Raet1e/C3/Havcr2/Klrd1/Fcgr1/Tnfsf13/Klrk1/Nod2/P2rx7/Crk/Il18r1/Klre1/Pvr/Ap1g1/Cr2/Gata3/Cadm1/Klrc2/Tnf/Klrb1c/H2-T24/Fcgr2b/Klrc1/Arrb2/Clnk/Stat5b/H2-T23/Tbx21/Trem2/Sh2d1a/Hfe/Cd226/Crtam/Supt6/Cd55/Klrb1b/Fcer2a/Sh2d1b1/Pik3r6/Nckap1l/Stat6/Klrb1a/K…	91
GO:0002718	GO:0002718	regulation of cytokine production involved in immune response	68/4480	153/28905	0.444444	2.86756	9.91943	1.51519694755594e-17	6.36081685467359e-16	2.92899347199207e-16	Il1b/Nr4a3/Nlrp3/Tnfrsf1b/Fcer1g/Rabgef1/Ccr2/Tlr2/Lilrb4a/Litaf/Rsad2/H2-Q10/Mapkapk2/Vsir/Malt1/Xcl1/Laptm5/Gimap3/Rtn4/Bcl6/Tlr4/Hmox1/Nod2/P2rx7/Tlr7/Bst2/Axl/Irak3/Il18r1/Card9/Irf5/Ube2j1/Lacc1/Casp4/Nod1/Ripk2/Myd88/Gata3/Tnf/Cd36/Clnk/H2-T23/Tbx21/Ticam2/Hfe/Cd226/Tek/Cd55/Cd160/Casp1/H2-T22/Il18/Il1r1/Tirap/Hk1/Prkcz/Sphk2/Cd96/Map3k7/Gimap5/Sema7a/Fzd5/Atg9a/Arg1/Nlrx1/Slamf1/Tnfrsf14/C…	68
GO:0016236	GO:0016236	macroautophagy	100/4480	275/28905	0.363636	2.34619	9.60641	1.54675690826467e-17	6.45058686940113e-16	2.97033026774094e-16	Tlr2/Retreg1/Snx18/Rab7/Lamp2/Ctsd/Rnf213/Atg7/Pip4k2a/Wdfy3/Uvrag/Optn/Hif1a/Nupr1/Atg3/Sesn2/Tbc1d5/Ralb/Hmox1/Nod2/Wac/Rab43/Adrb2/Psen1/Rufy4/Snx14/Vps4b/Npc1/Vps13c/Bag3/Usp36/Chmp4b/Dcn/Nod1/Ripk2/Ilrun/Tbc1d14/Sptlc2/Rab1a/Atg2a/C9orf72/Gnai3/Cln3/Chmp2a/Tspo/Vps13d/Ogt/Tbk1/Irgm2/Pik3c2a/Pdcd6ip/Atg4c/Stx12/Ambra1/Lrrk2/Acbd5/Wdr45b/Tmem41b/Larp1/Vmp1/Igtp/Atp2a2/Plaa/Atp6v0a1/Armc3/Rnf31…	100
GO:0050767	GO:0050767	regulation of neurogenesis	151/4480	494/28905	0.305668	1.97217	9.33393	1.643025089638e-17	6.80727845961781e-16	3.13457762199254e-16	Il1b/Ndel1/Picalm/Fn1/Tnfrsf1b/Notch2/Apoe/Chd7/Anxa2/Braf/Ifrd1/Csf1r/Trf/Tlr2/Ski/Prkch/Tgm2/Lrp1/Sorl1/Sema4d/Macf1/Btg2/Cx3cr1/Ldlr/Skil/Pak1/Mbp/Cask/Il1rapl1/Actr3/Nrg1/Kras/Ccr5/Cyfip1/Synj1/Actr2/Vim/Nrp1/Bhlhe40/Nin/Lyn/Atxn1/Sema4a/Nptn/Thy1/Tnik/Fas/Ace/Rtn4/Vegfa/Hif1a/Vcan/Rapgef2/Plxnb2/Met/Itgb1/Flt1/Plxnc1/Pparg/Disc1/Il6st/Bmpr2/Afdn/Psen1/Jade2/Plxnd1/Id2/Ist1/Map2k1/Tnf/Shtn1/T…	151
GO:2000116	GO:2000116	regulation of cysteine-type endopeptidase activity	86/4480	220/28905	0.390909	2.52215	9.70603	1.69329003295191e-17	6.96997760966372e-16	3.20949641925881e-16	Thbs1/Cd44/Nlrp3/App/Ptgs2/Plaur/Mmp9/Klf4/Jak2/Ctsd/Ddx3x/Nr4a1/Ifi207/Ifi204/Xdh/Cst3/Malt1/Hip1/Bcl2l11/Asph/Cast/Laptm5/Gsn/Smad3/Fas/Ifi211/Stat1/Map3k5/Vegfa/Dnajb6/Pmaip1/Ifi213/Pparg/Dapk1/Mefv/Ccn1/Bmyc/Nlrp1b/Tnfrsf23/Card9/Naip5/Bcl2a1d/Lck/Nod1/Ripk2/Arrb1/Tnf/Pdcd6/Ifi206/Naip2/Fasl/St18/Ifi205/Nlrp12/Naip6/Arl6ip5/Hspa1b/Rffl/Usp47/Casp1/Rps6ka3/Mical1/Dap/Bid/Snca/Cryab/F3/Ifi208/R…	86
GO:0002761	GO:0002761	regulation of myeloid leukocyte differentiation	69/4480	157/28905	0.43949	2.8356	9.87697	1.82593753814602e-17	7.46749551890815e-16	3.43859069153067e-16	Cebpb/Tyrobp/Notch2/Fos/Csf1r/Trib1/Lilrb4a/Adam8/Ccr1/Ccl9/Tnfaip6/Itgam/Ccl5/Mafb/Rara/Ninj1/Mitf/Nedd9/Cd101/Lyn/Pirb/Ubash3b/Lilra6/Fes/Pira2/Hcls1/Bmyc/Id2/Tnfrsf11a/Clec2i/Tnf/Zbtb46/Ripk1/Gpr137b/Pilrb1/Rassf2/Trem2/Ptpn2/Cd4/Evi2/Clec2g/Gpr55/Inpp4b/Tfe3/Creb1/C1qc/Ctnnbip1/Slc9b2/Tob2/Csf1/Pik3r1/Tnfsf11/Itgb3/Tjp2/Stat5a/Tcta/Casp8/Fbxw7/Fbn1/Dcstamp/Nf1/Il17a/Tesc/Lif/Gpr68/Kitl/Ppargc…	69
GO:0043491	GO:0043491	phosphatidylinositol 3-kinase/protein kinase B signal transduction	111/4480	321/28905	0.345794	2.23107	9.49891	1.95117920826153e-17	7.92854166741655e-16	3.65089065081593e-16	Thbs1/Fn1/Igfbp5/Csf1r/Plk3/Fyn/Adam8/Gab2/Fgr/Klf4/Jak2/Stat3/Vav3/Sema4d/Cx3cr1/Gcnt2/Errfi1/Osm/Xdh/Ccl5/Nrg1/Cass4/Atp1a3/Ppard/Hcst/Pde3b/Cd28/Prr5l/Ptprj/Rtn4/Vegfa/Rras/Bank1/Igf1r/Sesn2/Itgb1/Rac1/Flt1/Hcls1/Axl/Cd2ap/Cbl/Dcn/Gata3/Tnf/Pdcd6/Ppp1r16b/Itsn1/Arfgef1/Arrb2/P2rx4/Ccdc88a/Phlpp1/Trem2/Rapgef1/Cxcl12/Col6a2/Tek/Specc1l/Nlrc3/Ambra1/Inpp4b/Fgfr1/Pdgfb/Nop53/Egfr/Irs2/Ramp3/Cd160…	111
GO:1903532	GO:1903532	positive regulation of secretion by cell	127/4480	389/28905	0.326478	2.10644	9.40934	1.98284541355966e-17	8.00589622710491e-16	3.68651044706735e-16	Il1b/Myh9/Fcer1g/Anxa2/Rab8b/Hcar2/Tlr2/Itgb2/Lgals3/Lrp1/Gab2/Rab7/Fgr/Jak2/Plcb1/Ptafr/Itgam/Glud1/Sdcbp/Cask/Atg7/Nadk/Ppard/Spp1/Lamp1/Itpr1/Rtn4/Il1a/Hif1a/Tlr4/Cacna1d/Rac1/Rgcc/Trpm2/Pparg/Ecrg4/P2rx7/Rab27a/Bglap/Golph3/Gnaq/Cd2ap/Prkcq/Vps4b/Ap1g1/Adora2b/Orai1/Tnfrsf11a/Arrb1/Ildr1/Rapgef4/Itsn1/Frmd4a/Tmed10/Chmp2a/Trem2/Rab3d/Ep300/Kmo/Pdcd6ip/Cxcl12/Gpr27/Hfe/Nucb2/Clasp2/Dab2/Gabbr1…	127
GO:0002688	GO:0002688	regulation of leukocyte chemotaxis	64/4480	140/28905	0.457143	2.94949	9.9027	2.36178774757486e-17	9.47555223536523e-16	4.36324944971692e-16	Thbs1/Il1b/Dusp1/Trem1/App/Sell/Ccr2/Csf1r/Pla2g7/Camk1d/C5ar1/Ccr1/Cxcr2/Cx3cr1/Tnfaip6/Ccl5/Xcl1/Ninj1/Nedd9/Lyn/Aif1/Rin3/Stap1/Adam17/Ptprj/Vegfa/Rac1/Nod2/Wnk1/Fpr2/Gpsm3/Cxcl10/Mtus1/Slamf8/Padi2/Ccl2/Bst1/Mospd2/Cxcl12/Cmklr1/Tnfsf14/C5ar2/Nckap1l/Ccr6/Slit2/Csf1/Tirap/C3ar1/Mapk3/Nbl1/Slc8b1/Ptk2/Lgmn/Ccl1/Stk39/Ednra/Gpr18/Trpv4/Mmp28/Slamf1/Dapk2/Jam3/Mdk/Il23a	64
GO:0061900	GO:0061900	glial cell activation	38/4480	59/28905	0.644068	4.15553	10.391	2.56407685090178e-17	1.02224422376518e-15	4.70717319268496e-16	Il1b/Tyrobp/App/Csf1r/Tlr2/Lrp1/C5ar1/Jak2/Ctsc/Mmp8/Ifngr1/Cx3cr1/Ldlr/Itgam/Aif1/Stap1/Grn/Tlr4/Nampt/Pparg/Psen1/Syt11/Tnf/Tlr6/Ifngr2/Trem2/Lrrk2/Egfr/C1qa/Adora2a/Casp1/Kcnn4/Snca/Naglu/Tlr1/Ttbk1/Il13/Clu	38
GO:0051098	GO:0051098	regulation of binding	120/4480	361/28905	0.33241	2.14471	9.37331	3.22717791686348e-17	1.27856755093735e-15	5.88747655490948e-16	Slpi/App/Apoe/Anxa2/Plaur/Cdkn1a/Btaf1/Ski/Mmp9/Lrp1/Jak2/Ifi207/Errfi1/Hopx/Ifi204/Rara/Ccpg1/Hdac4/Itga4/Lfng/Txn1/Wapl/Ubash3b/Tns3/Smad3/Cblb/Eno1/Epb41/Ide/Ifi211/Tfip11/Adam15/Sp100/Ifi213/Rapgef2/Met/Usp9x/Gzma/Pparg/Ralb/Disc1/Brd4/Crk/Aplp2/Cd2ap/Adrb2/Psen1/Dot1l/Hipk1/Ifit2/Rock1/Dazap2/Plxnd1/Id2/Ripk2/Arrb1/Gata3/Ilrun/Ifi206/Tiam1/Arrb2/Ifi205/C9orf72/Flot1/Dnajb2/Bambi/Ep300/Hfe/Pb…	120
GO:0031400	GO:0031400	negative regulation of protein modification process	141/4480	453/28905	0.311258	2.00824	9.26313	3.52199260248549e-17	1.38670255323948e-15	6.38541058299593e-16	Il1b/Dusp1/Spag9/Apoe/Pid1/Isg15/Rabgef1/Cdkn1a/Trib1/Samsn1/Lilrb4a/Prkch/Fyn/Ptprc/Sirpa/Sema4d/Cd300a/Slc8a1/Slfn1/Chp1/Errfi1/Ptpn22/Xdh/Plec/Ppp1r15a/Ptpn1/Socs3/Gadd45b/Tnfaip3/Atp2b4/Ptpro/Lyn/Ubash3b/Zc3h12a/N4bp1/Myadm/Prr5l/Cblb/Ptprj/Fry/Met/Ikbkb/Prkag2/Lats2/Pparg/Gadd45a/Wnk1/Rasip1/Dnajc3/Dusp16/Gnaq/Irak3/Impact/Cbl/Psen1/Smyd3/Parp14/Rock1/Taf7/Arrb1/Cadm1/Hmgcr/Tnf/Dusp3/Ppp1r16…	141
GO:0032970	GO:0032970	regulation of actin filament-based process	131/4480	409/28905	0.320293	2.06654	9.30349	3.59098908396095e-17	1.40514072859435e-15	6.4703136646028e-16	Plek/Myh9/Braf/Csf1r/Tlr2/Lrp1/Myo1f/Arhgef10l/Actg1/Pde4b/Fgr/Flna/Svil/Pak1/Arpc2/Pxn/Iqgap2/Actr3/Cotl1/Cyfip1/Nrp1/Nedd9/Acta2/Ssh2/Gpr65/Atp1a1/Prex1/Gsn/Smad3/Akap13/Myadm/Add3/Arap1/Il1a/Vasp/Wdr1/Met/Rac1/Rgcc/Trpm2/Capg/Capzb/Taok1/Capza1/Hcls1/Bst2/Crk/Capza2/Cd2ap/Rhoc/Prkcq/Rhog/Rock1/Icam1/Cgnl1/Cnn2/Clec2i/Sptan1/Bst1/Arfgef1/Sh3pxd2b/Sh3bp1/C9orf72/Fmn1/Cdc42ep2/Ccdc88a/Tacstd2/Ep3…	131
GO:0031346	GO:0031346	positive regulation of cell projection organization	144/4480	467/28905	0.308351	1.98948	9.23249	4.00510021774344e-17	1.55756627486354e-15	7.17219431953669e-16	Ndel1/Picalm/Fn1/Apoe/Braf/Rab8b/Fyn/Camk1d/Lrp1/Sema4d/Macf1/Flna/Iqgap1/Skil/Pak1/Arpc2/Nfe2l2/Cask/Il1rapl1/Actr3/Nrg1/Cyfip1/Hdac4/Actr2/Nrp1/Nedd9/Nin/Lyn/Arsb/Nptn/Grn/Dock11/Adam17/Arap1/Itpr1/Atp7a/Scarb2/Tnik/Fes/Vegfa/Clip1/Rapgef2/Plxnb2/Met/Igf1r/Itgb1/Rac1/Ikbkb/Plxnc1/Disc1/Ehd1/Bmpr2/P2rx7/Afdn/Prkcq/Pacsin1/Tmem30a/Tox/Plxnd1/Ist1/Map2k1/Shtn1/Tiam1/Coro1c/Ptprd/Cdc42ep2/Ccdc88a/D…	144
GO:0045860	GO:0045860	positive regulation of protein kinase activity	107/4480	308/28905	0.347403	2.24144	9.38087	5.05902977388556e-17	1.95543839857686e-15	9.00429368612622e-16	Thbs1/Il1b/Notch2/App/Cd86/Cdkn1a/Csf1r/Il6ra/Ptprc/Jak2/Pim1/Cd300a/Map2k4/Ddx3x/Iqgap1/Slc11a1/Pak1/Fgd4/Pxn/Nrg1/Malt1/Ptpn1/Cass4/Map2k3/Nedd9/Ern1/Atp2b4/Pik3r5/Adam17/Map3k5/Vegfa/Rapgef2/Tlr4/Sesn2/Rgcc/Flt1/Prkag2/Unc119/Ralb/P2rx7/Ccn1/Adrb2/Psen1/Ccnd1/Gab1/Tnfrsf11a/Map2k1/Tnf/Tlr6/Tab2/Mmd/Arrb2/Rassf2/Ccdc88a/Irgm2/Abi1/Ccnd2/Cd4/Lrrk2/Pik3r6/Lat/Fgfr1/Pdgfb/Camk1/Egfr/Taok3/Igtp/Lrp…	107
GO:0002220	GO:0002220	innate immune response activating cell surface receptor signaling pathway	48/4480	89/28905	0.539326	3.47974	10.0342	5.50727886307251e-17	2.1157964068495e-15	9.74270129971297e-16	Acod1/Tyrobp/Cd14/Irak2/Tlr2/Ptpn22/Ninj1/Tnfaip3/Lyn/Tnip3/Clec4n/Oas1a/Tlr4/Klrd1/Klrk1/Oas1g/Nod2/Klre1/Rab7b/Ripk2/Myd88/Klrc2/Tlr6/Klrc1/Lrrfip2/Ticam2/Trem2/Tbk1/Klri1/Klri2/Wdfy1/Ly96/Pik3r1/Rela/Chuk/Nmi/Mfhas1/Tirap/Pja2/Map3k7/Irak1/Klrc3/Ifi35/Tnip2/Naglu/Tlr1/Tlr5/Nr1h3	48
GO:0051250	GO:0051250	negative regulation of lymphocyte activation	79/4480	197/28905	0.401015	2.58735	9.57428	6.06616460513296e-17	2.31647092963481e-15	1.06667561509408e-15	Cebpb/Cd44/Tyrobp/Cd86/Samsn1/Arg2/Lilrb4a/Lgals3/Lst1/Fgr/Cd300a/Fgl2/Slfn1/H2-Q10/Cd80/H2-Aa/Runx3/Ptpn22/Vsir/Tnfaip3/Lyn/Tnfrsf21/Laptm5/Zc3h12a/Pag1/Cblb/Gimap3/Fas/Pglyrp1/Bcl6/Bank1/Havcr2/Tarm1/Axl/Cd274/Nfkbid/Id2/Pdcd1lg2/Flt3/Fcgr2b/Dusp3/Clnk/H2-T23/Tbx21/Lax1/Ptpn2/Rassf5/Hfe/Crtam/Btla/Il4ra/Itch/Adora2a/H2-T22/Rc3h1/Zbtb7b/Zc3h12d/Casp3/Dusp22/Tnfaip8l2/Tigit/Pawr/Pglyrp2/Gimap5/Sp…	79
GO:0062207	GO:0062207	regulation of pattern recognition receptor signaling pathway	72/4480	171/28905	0.421053	2.71664	9.64226	6.3502383872619e-17	2.41042881059001e-15	1.10994081612841e-15	Acod1/Cd14/App/Slc15a3/Cd300a/Lamp2/Rsad2/Ddx3x/Zc3hav1/Ifi207/Cd300lf/Ifi204/Ptpn22/Slc15a2/Trim30a/Ninj1/Irf7/Ddx60/Tnfaip3/Lyn/Rnf125/Rtn4/Ifi211/Ifi213/Tlr4/Nod2/Mefv/Oasl1/Irak3/Sec14l1/Rab7b/Ankrd17/Casp4/Gbp2/Myd88/Tlr6/Ifi206/Cd36/Riok3/Arrb2/Ifi205/Ticam2/Flot1/Erbin/Trem2/Irgm2/Dhx58/Nlrc3/Zdhhc18/Nop53/Itch/Igtp/Wdfy1/Eif2ak2/Ptgs2os/Pik3r1/Smpdl3b/Mfhas1/Tirap/Ifi208/Zdhhc5/Nek7/Pja2/…	72
GO:0001933	GO:0001933	negative regulation of protein phosphorylation	111/4480	326/28905	0.340491	2.19685	9.30734	7.01775915557339e-17	2.64795090995117e-15	1.21931366781986e-15	Il1b/Dusp1/Spag9/Apoe/Pid1/Rabgef1/Cdkn1a/Trib1/Samsn1/Lilrb4a/Prkch/Ptprc/Sirpa/Sema4d/Cd300a/Slc8a1/Slfn1/Chp1/Errfi1/Ptpn22/Xdh/Plec/Ppp1r15a/Ptpn1/Socs3/Gadd45b/Tnfaip3/Ptpro/Lyn/Ubash3b/Zc3h12a/Myadm/Prr5l/Cblb/Ptprj/Met/Prkag2/Lats2/Pparg/Gadd45a/Rasip1/Dnajc3/Dusp16/Gnaq/Irak3/Impact/Cbl/Psen1/Smyd3/Parp14/Taf7/Arrb1/Cadm1/Hmgcr/Dusp3/Coro1c/Arrb2/Rassf2/C9orf72/Nlrp12/Lrrk1/Fbln1/Lax1/Ogt…	111
GO:0043434	GO:0043434	response to peptide hormone	128/4480	399/28905	0.320802	2.06982	9.21571	7.1608939477248e-17	2.68597081269985e-15	1.23682086060672e-15	Il1b/Ndel1/Nr4a3/Atp2b1/Pid1/Braf/Nr4a2/Stat4/Egr1/Jak2/Sorl1/Stat3/Ctsd/Cpeb2/Plcb1/Nr4a1/Slc25a33/Errfi1/Pak1/Nfe2l2/Pxn/Ptpn1/Nfkb1/Socs3/Anxa5/Pkm/Cyfip1/Pip4k2a/Adipor1/Jak1/Sik2/Lpl/Rab31/Srsf5/Ptpre/Smad3/Pde3b/Ptprj/Ace/Ggh/Slc2a1/Ide/Stat1/Igf1r/Sesn2/Rac1/Ikbkb/Slc27a4/Pparg/Zfp106/Rap1gds1/Sh2b2/Crk/Bglap/Cd2ap/Prkcq/Vps13c/Rock1/Adora2b/Mapk14/Map2k1/Tnf/Raf1/Stat5b/Lpin1/Scnn1a/Ogt/P…	128
GO:0071346	GO:0071346	cellular response to type II interferon	58/4480	122/28905	0.47541	3.06735	9.8	7.68133995945523e-17	2.86423611782275e-15	1.3189074741529e-15	Ccl6/Acod1/Tlr2/Zyx/Actg1/Sirpa/Jak2/Stx11/Ccl9/Ifngr1/Ccl5/Actr3/H2-Ab1/Xcl1/Actr2/Vim/Jak1/Rab20/Gsn/Txk/Vamp4/Slk/Stat1/Tlr4/Pparg/Dapk1/Gbp7/Capg/Ccl4/Rab43/Gbp3/Vamp3/Parp14/Rab7b/Mrc1/Gbp2/Tnf/Ccl2/Cdc42ep2/Ptpn2/Irgm2/Cdc42ep4/Nlrc5/Ccl17/Igtp/Vps26b/Casp1/Gbp6/Flnb/Tyk2/Kif16b/Ccl1/Arg1/Parp9/Gbp8/Il12rb1/Rab11fip5/Slc26a6	58
GO:0048660	GO:0048660	regulation of smooth muscle cell proliferation	78/4480	194/28905	0.402062	2.59411	9.54102	7.98166680273071e-17	2.95881788669649e-15	1.36245995961664e-15	Thbs1/Nr4a3/Igfbp5/Apoe/Ptgs2/Cdkn1a/Trib1/Mmp9/Il6ra/Tgm2/Egr1/Klf4/Jak2/Ptafr/Ccl5/Pak1/Il15/Hdac4/Ppard/Tnfaip3/Ern1/Aif1/Hpgd/Map3k5/Vegfa/Hif1a/Tlr4/Igf1r/Nampt/P2ry6/Flt1/Pparg/Bmpr2/Hmox1/Gnaq/Id2/Gna13/Myd88/Hmgcr/Tnf/Irak4/Stat5b/Gnai3/Bmpr1a/Fgfr2/Pdgfb/Foxj2/Itga2/Egfr/Abcc4/Ctnnbip1/Il18/Pik3r1/Mdm2/Itgb3/Kcnn4/C3ar1/Pde1a/Hbegf/Map3k7/Ptk2/Nf1/Irak1/S1pr2/Gna12/Shc1/Ang/Ldlrap1/Ogn/N…	78
GO:0050854	GO:0050854	regulation of antigen receptor-mediated signaling pathway	40/4480	66/28905	0.606061	3.91031	10.1373	8.56354805605957e-17	3.1560657632187e-15	1.45328756177804e-15	Lilrb4a/Prkch/Lgals3/Ptprc/Cd300a/Ptpn22/Nfam1/Malt1/Lyn/Laptm5/Stap1/Lipa/Thy1/Cblb/Ptprj/Ezr/Usp9x/Lck/Dusp3/Ptpn2/Sla2/Sh2d1a/Cd226/Cmtm3/Cd160/Lpxn/Cyld/Dgkz/Rc3h1/Card11/Rela/Kcnn4/Dusp22/Pawr/Usp12/Ikbkg/Fcrl5/Trat1/Pvrig/Btnl2	40
GO:0002700	GO:0002700	regulation of production of molecular mediator of immune response	88/4480	233/28905	0.377682	2.43681	9.43081	8.95306234618852e-17	3.28054694869879e-15	1.51060796385645e-15	Il1b/Nr4a3/Nlrp3/Tnfrsf1b/Fcer1g/Rabgef1/Cd86/Ccr2/Tlr2/Lilrb4a/Ptprc/Litaf/Rsad2/H2-Q10/Mapkapk2/Ptpn22/Vsir/Malt1/Xcl1/Tnfaip3/Laptm5/Cd28/Gimap3/Rtn4/Bcl6/Tlr4/Cd244a/Tnfsf13/Hmox1/Nod2/P2rx7/Tlr7/Bst2/Axl/Irak3/Il18r1/Card9/Irf5/Ube2j1/Lacc1/Casp4/Nod1/Ripk2/Myd88/Gata3/Tnf/Fcgr2b/Dnajb9/Cd36/Clnk/H2-T23/Tbx21/Ticam2/Cd27/Hfe/Cd226/Tek/Supt6/Cd55/Stat6/Il4ra/Cd160/Casp1/H2-T22/Il18/Il1r1/Tira…	88
GO:0014909	GO:0014909	smooth muscle cell migration	57/4480	119/28905	0.478992	3.09046	9.78645	9.18070682441021e-17	3.34462646896186e-15	1.54011494398606e-15	Nr4a3/Myh9/Igfbp5/Trib1/S100a11/Lrp1/Egr1/Sorl1/Bcl2/Dock4/Iqgap1/Ccl5/Pak1/Arpc2/Nfe2l2/Hdac4/Ppard/Itga4/Aif1/Atp7a/Ace/Dock5/Tlr4/P2ry6/Pparg/Abhd2/Il6st/Crk/Gna13/Rapgef4/Stat5b/Dock7/Bmpr1a/Pdgfb/Slit2/Itga2/Il18/Mdm2/Pdgfa/Itgb3/Ddr1/Kcnn4/F3/Map3k7/Ptk2/Nf1/S1pr2/Plau/Gna12/Enpp1/P2ry2/Ssh1/Retn/Src/Nox1/Mdk/Igf1	57
GO:0002819	GO:0002819	regulation of adaptive immune response	93/4480	253/28905	0.367589	2.37169	9.38509	9.28353686136531e-17	3.36276229509684e-15	1.54846602806412e-15	Il1b/Ighg1/Cd44/Nlrp3/Tnfrsf1b/Ighg2b/Fcer1g/Nfkbiz/Ccr2/Samsn1/Lilrb4a/Ptprc/Jak2/Rsad2/Skap1/H2-Q10/Cd80/Slc11a1/Fcgr3/Vsir/H2-Ab1/Malt1/Xcl1/Irf7/Tnfaip3/Zc3h12a/Clec4n/Cd28/Ahr/Gimap3/Bcl6/Raet1e/C3/Havcr2/Klrd1/Fcgr1/Tnfsf13/Nod2/P2rx7/Brd4/H2-DMa/Il18r1/Prkcq/Cd274/Card9/Pvr/Nfkbid/Cr2/Ripk2/Gata3/Tnf/H2-T24/Fcgr2b/H2-T23/Tbx21/Trem2/Cd4/Hfe/Cd226/Supt6/Cd55/Fcer2a/Nckap1l/Adcy7/Stat6/Il4ra…	93
GO:0150076	GO:0150076	neuroinflammatory response	47/4480	87/28905	0.54023	3.48557	9.94384	1.06235994839134e-16	3.82630665502993e-15	1.7619163498141e-15	Il1b/Tyrobp/Tnfrsf1b/App/Ptgs2/Csf1r/Tlr2/Lrp1/C5ar1/Jak2/Ctsc/Mmp8/Ifngr1/Cx3cr1/Ldlr/Itgam/Aif1/Stap1/Grn/Nupr1/Tlr4/Nampt/Itgb1/Pparg/Psen1/Syt11/Tnf/Tlr6/Ifngr2/Trem2/Lrrk2/Egfr/C1qa/Adora2a/Casp1/Kcnn4/Ulk4/Snca/Large1/Naglu/Tlr1/Cd200r4/Ttbk1/Cd200r1/Il13/Clu/Igf1	47
GO:2000146	GO:2000146	negative regulation of cell motility	112/4480	332/28905	0.337349	2.17658	9.23451	1.09443740245055e-16	3.91956988369155e-15	1.80486168123424e-15	Thbs1/Dusp1/Myh9/Emilin2/Igfbp5/Apoe/Braf/Rabgef1/Trib1/Lrp1/Klf4/Stat3/Cd300a/Il1rn/Plcb1/Bcl2/Cx3cr1/Tnfaip6/Mctp1/Abr/Nfe2l2/Nrg1/Mitf/Ppard/Adipor1/Nedd9/Atp2b4/Aif1/Rin3/Rap2a/Stap1/Ldlrad4/Ifitm1/Thy1/Fas/Ptprj/Adam15/Sp100/Rras/Srgap3/Rac1/Rgcc/Pparg/Abhd2/Gadd45a/Bst2/Crk/Afdn/Dcn/Cnn2/Gna13/Gata3/Tnf/Slamf8/Padi2/Dusp3/Coro1c/Adipor2/Notch1/Ctnna1/Tacstd2/Bmpr1a/Fbln1/Ogt/Rhob/Cxcl12/Ari…	112
GO:0050764	GO:0050764	regulation of phagocytosis	58/4480	123/28905	0.471545	3.04241	9.72156	1.23490432825601e-16	4.39778569483981e-15	2.02506783101947e-15	Ighg1/Myh9/Ighg2b/Fcer1g/Tlr2/Camk1d/Tgm2/Lrp1/Ptprc/Fgr/Sirpa/Sirpb1b/Cd300a/Cd300lf/Gm5150/Slc11a1/Fcgr3/Abr/Il15/Atg7/Dock2/Il2rb/Rab31/Sirpb1c/Stap1/Ptprj/Cfp/Atg3/C3/Sirpb1a/Fcgr1/Pparg/Nod2/Fpr2/Rab27a/Syt11/Cnn2/Ccl2/Fcgr2b/Cd36/Pros1/Abca7/Trem2/Sod1/Rapgef1/Siglece/Itgav/Dnm2/Nckap1l/Itga2/Scarb1/Ptk2/Pot1b/Il15ra/Mertk/C2/Tub/Rap1gap	58
GO:0048659	GO:0048659	smooth muscle cell proliferation	80/4480	203/28905	0.394089	2.54266	9.44635	1.28085459457947e-16	4.53594261175378e-15	2.08868555764121e-15	Thbs1/Nr4a3/Igfbp5/Apoe/Ptgs2/Cdkn1a/Trib1/Mmp9/Il6ra/Tgm2/Egr1/Klf4/Jak2/Ptafr/Ccl5/Pak1/Il15/Hdac4/Ppard/Tnfaip3/Ern1/Aif1/Hpgd/Map3k5/Vegfa/Hif1a/Tlr4/Igf1r/Nampt/P2ry6/Flt1/Pparg/Bmpr2/Hmox1/Gnaq/Id2/Gna13/Myd88/Hmgcr/Tnf/Irak4/Stat5b/Gnai3/Bmpr1a/Fgfr2/Pdgfb/Foxj2/Itga2/Egfr/Abcc4/Ctnnbip1/Il18/Pik3r1/Mdm2/Itgb3/Kcnn4/C3ar1/Pde1a/Hbegf/Map3k7/Ptk2/Nf1/Irak1/S1pr2/Ednra/Gna12/Enpp1/Shc1/Ang/L…	80
GO:1903557	GO:1903557	positive regulation of tumor necrosis factor superfamily cytokine production	64/4480	144/28905	0.444444	2.86756	9.62176	1.33571212014236e-16	4.703932849768e-15	2.16604076558758e-15	Thbs1/Tyrobp/Cd14/App/Fcer1g/Ccr2/Csf1r/Tlr2/Adam8/Ptprc/Jak2/Stat3/Tnfrsf1a/Oas3/Mmp8/H2-Q10/Ifngr1/Ptafr/Mapkapk2/Cybb/Fcgr3/Cd84/Ccr5/Lpl/Ifih1/Ptprj/Oas1a/Il1a/Tlr4/Havcr2/Ccl4/Oas1g/Nod2/Ccn1/Psen1/Card9/Nod1/Ripk2/Myd88/Ccl2/Fcgr2b/Ripk1/Cd36/Tmem106a/H2-T23/Lrrfip2/Oas2/Lrrk2/Ly96/H2-T22/Il18/Pik3r1/Arhgef2/Tirap/Sphk2/Spn/Il17a/Fzd5/Lilra5/C1qtnf4/Tlr1/Ephb2/Clu/Il23a	64
GO:0071216	GO:0071216	cellular response to biotic stimulus	116/4480	350/28905	0.331429	2.13838	9.17658	1.38804286804136e-16	4.86121753619567e-15	2.2384663408425e-15	Il1b/Cebpb/Cxcl2/Acod1/Cd14/Nlrp3/Tnfrsf1b/Notch2/Nfkbiz/Cd86/Irak2/Trib1/Tlr2/Lilrb4a/Pde4b/Sirpa/Jak2/Litaf/Mmp8/Cd80/Cx3cr1/Gch1/Cd300lb/Ptpn22/Trim30b/Cd68/Rara/Cd84/Malt1/Trim30a/Nfkb1/Sbno2/Cfh/Bcl2l11/Ppard/Vim/Map2k3/Tnfaip3/Lyn/Tnip3/Cxcl16/Fcgr4/Stap1/Trim30d/Abca1/Zc3h12a/Ahr/Txnip/Il1a/Stat1/Tlr4/Havcr2/Klrk1/Nod2/Axl/Irak3/Gbp3/Cd274/Cr2/Mapk14/Cxcl10/Ripk2/Mrc1/Gbp2/Myd88/Pdcd1lg2/T…	116
GO:0001503	GO:0001503	ossification	147/4480	487/28905	0.301848	1.94753	9.0315	1.4697655666041e-16	5.1191450146722e-15	2.3572353477115e-15	Cebpb/Col1a1/Col1a2/Fosl2/Xylt1/Atp2b1/Igfbp5/Sgms2/Isg15/Lncpint/Ptgs2/Csf1r/Fndc3b/Srgn/Ski/Sik3/Junb/Suco/Fgr/Ccr1/Sema4d/Slc8a1/Rsad2/Bcl2/Tnfaip6/Runx2/Runx3/Ifi204/Pbx1/Nab1/Mgp/Ext1/Sbno2/Hdac4/Rbpj/Spp1/Snx10/Pdlim7/Nfatc1/Smad3/Ifitm1/Ahr/Bmp2k/Chsy1/Crim1/Vegfa/Hif1a/Tent5a/Lmna/Pparg/Alox5/Ank/Noct/Il6st/Bmpr2/P2rx7/Ccn1/Bglap/Adrb2/Cebpd/Mapk14/Id2/Tnfrsf11a/Tnf/Phospho1/Lrp4/Sh3pxd2b…	147
GO:0051402	GO:0051402	neuron apoptotic process	123/4480	381/28905	0.322835	2.08293	9.11295	1.67286920124904e-16	5.76944285737808e-15	2.65668087171469e-15	Il1b/Cebpb/Nr4a3/App/Apoe/Braf/Nr4a2/Retreg1/Mcl1/Fyn/Adam8/Lrp1/Egr1/C5ar1/Jak2/Ncf2/Tnfrsf1a/Map2k4/Btg2/Bcl2/Cx3cr1/Gch1/Atg7/Kras/Hdac4/Bcl2l11/Nrp1/Tnfrsf21/Mt1/Ctsb/Grn/Atp7a/Fas/Optn/Map3k5/Vegfa/Hif1a/Pmaip1/Nupr1/Il6st/Hmox1/Axl/Kdm2b/Nlrp1b/Cd2ap/Tnfrsf23/Psen1/Ccnd1/Rock1/Casp4/Plxnd1/Arrb1/Gata3/Tnf/Fcgr2b/Ripk1/Fasl/Itsn1/Gbe1/Arrb2/Cln3/G6pdx/Trem2/Ppt1/Sod1/Cln8/Itga1/Col6a2/Srpk2/…	123
GO:0001776	GO:0001776	leukocyte homeostasis	63/4480	141/28905	0.446809	2.88281	9.59826	1.67467658267482e-16	5.76944285737808e-15	2.65668087171469e-15	Cd44/Slc7a11/Fcer1g/Ccr2/Csf1r/Lilrb4a/Pde4b/Cxcr2/Bcl2/Itgam/Skil/Itpkb/Dock10/Cfh/Bcl2l11/Tnfaip3/Lyn/Pirb/Lipa/Gpr183/Dock11/Adam17/Ahr/Gimap3/Fas/Hif1a/Pmaip1/Pacs1/Ikbkb/P2rx7/Sh2b2/Axl/Tnfrsf23/Ccl2/Flt3/Fcgr2b/Stat5b/Nckap1l/Lat/Bcl2a1a/Gpr174/Gapt/Csf1/Il18/Rc3h1/Stat5a/Casp3/Aim2/Sos2/Xkr8/Gimap5/Nf1/Wdr37/Enpp1/Slc40a1/Ikbkg/F2r/Mertk/Kitl/Mthfd1/Spta1/Jam3/Tnfrsf17	63
GO:0014910	GO:0014910	regulation of smooth muscle cell migration	53/4480	107/28905	0.495327	3.19585	9.74575	1.7504900491289e-16	5.99803049806925e-15	2.76193963370381e-15	Nr4a3/Myh9/Igfbp5/Trib1/S100a11/Lrp1/Egr1/Sorl1/Bcl2/Dock4/Iqgap1/Ccl5/Pak1/Arpc2/Nfe2l2/Hdac4/Ppard/Aif1/Atp7a/Ace/Dock5/Tlr4/P2ry6/Pparg/Abhd2/Il6st/Crk/Gna13/Rapgef4/Stat5b/Dock7/Bmpr1a/Pdgfb/Slit2/Itga2/Il18/Mdm2/Pdgfa/Itgb3/F3/Map3k7/Ptk2/Nf1/S1pr2/Plau/Gna12/P2ry2/Ssh1/Retn/Src/Nox1/Mdk/Igf1	53
GO:0048872	GO:0048872	homeostasis of number of cells	129/4480	408/28905	0.316176	2.03997	9.06053	1.97140056697154e-16	6.71866031937234e-15	3.09377123498136e-15	Cd44/Fosl2/Slc7a11/Fcer1g/Isg15/Nfkbiz/Ccr2/Csf1r/Stat4/Lilrb4a/Pde4b/Jak2/Stat3/Cxcr2/Plcb1/Bcl2/Cx3cr1/Itgam/Skil/Itpkb/Dock10/Mafb/Ext1/Hba-a1/Hba-a2/Kras/Cfh/Bcl2l11/Prdx5/Tnfaip3/Lyn/Pirb/Lipa/Tet2/Gpr183/Smarca2/Dock11/Adam17/Ahr/Gimap3/Fas/Stat1/Vegfa/Hif1a/Pmaip1/Bcl6/Pacs1/Rac1/Ikbkb/Hmox1/Nod2/Hcls1/P2rx7/Sh2b2/Cd7/Foxo3/Axl/Afdn/Tnfrsf23/Card9/Mapk14/Id2/Gata3/Ccl2/Flt3/Fcgr2b/Rassf2/S…	129
GO:0071219	GO:0071219	cellular response to molecule of bacterial origin	109/4480	322/28905	0.338509	2.18407	9.15062	2.12902620718712e-16	7.21705728735785e-15	3.32327029131995e-15	Il1b/Cebpb/Cxcl2/Acod1/Cd14/Nlrp3/Tnfrsf1b/Nfkbiz/Cd86/Irak2/Trib1/Tlr2/Lilrb4a/Pde4b/Sirpa/Jak2/Litaf/Mmp8/Cd80/Cx3cr1/Gch1/Cd300lb/Ptpn22/Trim30b/Cd68/Rara/Cd84/Malt1/Trim30a/Nfkb1/Sbno2/Cfh/Ppard/Vim/Map2k3/Tnfaip3/Lyn/Tnip3/Cxcl16/Fcgr4/Stap1/Trim30d/Abca1/Zc3h12a/Ahr/Il1a/Stat1/Tlr4/Havcr2/Klrk1/Nod2/Axl/Irak3/Gbp3/Cd274/Cr2/Mapk14/Cxcl10/Ripk2/Mrc1/Gbp2/Myd88/Pdcd1lg2/Tnf/Tlr6/Ccl2/Fcgr2b/I…	109
GO:0031331	GO:0031331	positive regulation of cellular catabolic process	116/4480	352/28905	0.329545	2.12623	9.10486	2.22993580567866e-16	7.51891652776439e-15	3.46226875092214e-15	Il1b/Tnfrsf1b/App/Apoe/Tlr2/Plk3/Adam8/Snx18/Btg2/Zc3hav1/Ldlr/Trim30b/Ptpn1/Atg7/Trim30a/Apoc2/Pip4k2a/Bcl2l11/Tut7/Zfp36l2/Laptm5/Trim30d/Zc3h12a/Prr5l/Optn/Csde1/Hif1a/Sesn2/Ythdf3/Ago2/Dapk1/Noct/Ralb/Hmox1/Nod2/P2rx7/Wac/Foxo3/Mefv/Adrb2/Psen1/Rufy4/Abcd2/Bag3/Dcn/Rock1/Nod1/Ripk2/Map2k1/Tnf/Sptlc2/Atg2a/C9orf72/Sh3bp4/Gnai3/Vps13d/Trim12c/Tob1/Tbk1/Irgm2/Pik3c2a/Samd4b/Deptor/Ambra1/Lrrk2/I…	116
GO:0070374	GO:0070374	positive regulation of ERK1 and ERK2 cascade	89/4480	240/28905	0.370833	2.39262	9.27818	2.25364840631344e-16	7.55866521038142e-15	3.48057200262165e-15	Il1b/Ccl6/Cd44/Notch2/Myh9/App/Apoe/Braf/Csf1r/Tlr2/Lrp1/Ptprc/Rap1b/C5ar1/Ccr1/Ccl9/Gcnt2/Ptpn22/Ccl5/Nrg1/Xcl1/Nrp1/Acta2/Pde8a/Gpr183/Nptn/Adam17/Il1a/Glipr2/Vegfa/Rapgef2/Tlr4/C3/Havcr2/P2ry6/Ccl4/Nod2/Fpr2/Card9/Icam1/Nod1/Ripk2/Arrb1/Map2k1/Hmgcr/Ccl2/Cd36/Arrb2/Notch1/Abca7/Trem2/Fgfr2/Rapgef1/Cd4/Cxcl12/Tek/Gpr55/Pdgfb/Cysltr2/Egfr/Ramp3/Ccl17/Oprm1/Pdgfa/Itgb3/Mt3/Mfhas1/Tirap/Mapk3/Prkc…	89
GO:0045807	GO:0045807	positive regulation of endocytosis	79/4480	201/28905	0.393035	2.53586	9.35794	2.37144157404016e-16	7.91187796728452e-15	3.6432174431099e-15	Ighg1/Picalm/Cd14/Myh9/App/Ighg2b/Fcer1g/Apoe/Anxa2/Trf/Camk1d/Lrp1/Ptprc/Sirpa/Sirpb1b/Cd300lf/Gm5150/Slc11a1/Fcgr3/Abr/Il15/Hip1/Synj1/Dock2/Il2rb/Rab31/Sirpb1c/Stap1/Ap2b1/Ptprj/Vegfa/Cfp/C3/Sirpb1a/Itgb1/Tbc1d5/Fcgr1/Pparg/Nod2/Fpr2/Rab27a/Axl/Cbl/Mib1/Arrb1/Ccl2/Fcgr2b/Cd36/Itsn1/Pros1/Arrb2/Sfrp4/Cln3/Abca7/Flot1/Trem2/Ppt1/Sod1/Rapgef1/Hfe/Dnm2/Lrrk2/Nckap1l/Dab2/Itga2/Snca/Ptk2/Pard3/Ahi1…	79
GO:0032760	GO:0032760	positive regulation of tumor necrosis factor production	63/4480	142/28905	0.443662	2.86251	9.52855	2.55711816367614e-16	8.48668693169792e-15	3.90790226942625e-15	Thbs1/Tyrobp/Cd14/App/Fcer1g/Ccr2/Csf1r/Tlr2/Ptprc/Jak2/Stat3/Tnfrsf1a/Oas3/Mmp8/H2-Q10/Ifngr1/Ptafr/Mapkapk2/Cybb/Fcgr3/Cd84/Ccr5/Lpl/Ifih1/Ptprj/Oas1a/Il1a/Tlr4/Havcr2/Ccl4/Oas1g/Nod2/Ccn1/Psen1/Card9/Nod1/Ripk2/Myd88/Ccl2/Fcgr2b/Ripk1/Cd36/Tmem106a/H2-T23/Lrrfip2/Oas2/Lrrk2/Ly96/H2-T22/Il18/Pik3r1/Arhgef2/Tirap/Sphk2/Spn/Il17a/Fzd5/Lilra5/C1qtnf4/Tlr1/Ephb2/Clu/Il23a	63
GO:0030336	GO:0030336	negative regulation of cell migration	108/4480	319/28905	0.338558	2.18438	9.10983	2.88656386018342e-16	9.53017099463684e-15	4.38839999138631e-15	Thbs1/Dusp1/Myh9/Emilin2/Igfbp5/Apoe/Braf/Rabgef1/Trib1/Lrp1/Klf4/Stat3/Cd300a/Il1rn/Plcb1/Bcl2/Cx3cr1/Tnfaip6/Mctp1/Abr/Nfe2l2/Nrg1/Mitf/Ppard/Adipor1/Nedd9/Atp2b4/Aif1/Rin3/Rap2a/Stap1/Ldlrad4/Ifitm1/Thy1/Fas/Ptprj/Adam15/Sp100/Rras/Srgap3/Rac1/Rgcc/Pparg/Abhd2/Gadd45a/Bst2/Afdn/Dcn/Cnn2/Gna13/Tnf/Slamf8/Padi2/Dusp3/Coro1c/Adipor2/Notch1/Tacstd2/Bmpr1a/Ogt/Rhob/Cxcl12/Arid4b/Acvrl1/Clasp2/C5ar2…	108
GO:0052548	GO:0052548	regulation of endopeptidase activity	112/4480	336/28905	0.333333	2.15067	9.08602	2.90737685300324e-16	9.54915122859459e-15	4.39713990366948e-15	Thbs1/Cd44/Picalm/Nlrp3/App/Ptgs2/Plaur/Mmp9/Klf4/Jak2/Stat3/Ctsd/Ddx3x/Nr4a1/Ifi207/Ifi204/Xdh/Timp2/Mbp/Cst3/Vsir/Malt1/Hip1/Bcl2l11/Asph/Cast/Lyn/Laptm5/Gsn/Smad3/Serpinb9/Fas/Ifi211/Stat1/Map3k5/Vegfa/Dnajb6/Pmaip1/Ifi213/Serpinb6b/Pparg/Dapk1/Mefv/Ccn1/Rhbdf2/Bmyc/Nlrp1b/Tnfrsf23/Card9/Stfa1/Naip5/Serpinh1/Bcl2a1d/Lck/Nod1/Ripk2/Serpinb8/Arrb1/Tnf/Pdcd6/Aph1c/Ifi206/Furin/Naip2/Fasl/St18/Ifi…	112
GO:0060759	GO:0060759	regulation of response to cytokine stimulus	69/4480	164/28905	0.420732	2.71456	9.4303	2.93076618000245e-16	9.57635402836883e-15	4.4096660972039e-15	Il1r2/Isg15/Rabgef1/Irak2/Tlr2/Samhd1/Ptprc/Klf4/Tnfrsf1a/Oas3/Rbm47/Mmp8/Il1rn/Cd300lf/Ext1/Irf7/Zbp1/Laptm5/Stap1/Txk/Ifih1/Adam17/Oas1a/Hif1a/Tlr4/Ythdf3/Pparg/Tank/Il6st/Oas1g/Axl/Irak3/Hipk1/Naip5/Parp14/Casp4/Ripk2/Padi2/Ripk1/Naip2/Ikbke/Ticam2/Naip6/Trem2/Ptpn2/Tbk1/Irgm2/Rffl/Slit2/Nlrc5/Igtp/Cyld/Casp1/Csf1/Il1r1/Tjp2/Stat2/Prkn/Rnf185/Irak1/Ecm1/Adar/Arg1/Parp9/C1qtnf4/Spata2/Naip1/Ptp…	69
GO:0001909	GO:0001909	leukocyte mediated cytotoxicity	73/4480	179/28905	0.407821	2.63127	9.37593	3.10194858097391e-16	1.00837190024583e-14	4.64329469098011e-15	Ighg1/Tyrobp/Trem1/Lyst/Ptprc/Ctsc/Stx11/H2-Q10/Cx3cr1/Ctsh/Itgam/Fcgr3/Ncf1/Lamp1/Rnf19b/Fcgr4/Trem3/Stap1/Nkg7/Serpinb9/Il18rap/Gimap3/Raet1e/Havcr2/Klrd1/Fcgr1/Klrk1/P2rx7/Crk/Rab27a/Klre1/Pvr/Ap1g1/Myd88/Cadm1/Klrc2/Ccl2/Plekhm2/Klrb1c/H2-T24/Fcgr2b/Klrc1/Arrb2/Stat5b/H2-T23/Sh2d1a/Hfe/Cd226/Crtam/Cxcl1/Klrb1b/Prf1/Sh2d1b1/Pik3r6/Nckap1l/Klrb1a/Klri1/Klri2/Cd160/H2-T22/Il18/Klrb1f/Stat5a/Gima…	73
GO:0042063	GO:0042063	gliogenesis	126/4480	397/28905	0.31738	2.04774	9.00257	3.1736753786188e-16	1.02642490944207e-14	4.72642418093981e-15	Il1b/Hexb/Fn1/Tnfrsf1b/Notch2/App/Ccr2/Csf1r/Trf/Tlr2/Ski/Prkch/Lrp1/C5ar1/Stat3/Cd9/Ifngr1/Cx3cr1/Ldlr/Itgam/Nab1/Plec/Actr3/Nrg1/B4galt5/Kras/Synj1/Vim/Lyn/Atxn1/Tnfrsf21/Stap1/Eomes/Gpr183/Grn/Fas/Ptprj/Rtn4/Rras/Vcan/Wdr1/Tlr4/Flt1/Pparg/Disc1/Il6st/Afdn/Psen1/Abcc1/Id2/Mboat7/Myd88/Map2k1/Tnf/Raf1/Ccl2/Tiam1/P2rx4/Notch1/Cdh2/Tspo/Ndrg1/Trem2/Rheb/Sod1/Rras2/Zmiz1/Egr2/Tenm4/Arhgef10/Pdgfb/C…	126
GO:0002269	GO:0002269	leukocyte activation involved in inflammatory response	35/4480	54/28905	0.648148	4.18186	10.023	3.46093894649664e-16	1.11364933917981e-14	5.12807037063061e-15	Tyrobp/App/Csf1r/Tlr2/C5ar1/Jak2/Ctsc/Mmp8/Ifngr1/Cx3cr1/Ldlr/Itgam/Aif1/Stap1/Grn/Tlr4/Nampt/Pparg/Syt11/Myd88/Tnf/Tlr6/Ifngr2/Trem2/Lrrk2/C1qa/Casp1/Kcnn4/Snca/Enpp1/Naglu/Tlr1/Ttbk1/Il13/Clu	35
GO:0006066	GO:0006066	alcohol metabolic process	116/4480	354/28905	0.327684	2.11422	9.03362	3.56257069058656e-16	1.14056240442567e-14	5.25199815257657e-15	Plek/Myh9/App/Apoe/Lrp1/Dhrs9/Rdh12/Gk/Plcb1/Ptafr/Gch1/Ldlr/Errfi1/Itpkb/Nfkb1/Acer3/Asah1/Nudt4/Npc2/Soat1/Apobr/Lipa/Abca1/Idh1/Por/Dhrs7/Pmvk/Ttc39b/P2ry6/Cd244a/Naaa/Aplp2/Grk3/Npc1/Hmgcr/Erlin1/Got1/Dgat2/Sptlc2/Hdlbp/Cyp27a1/G6pdx/Idi1/Itpk1/Lbr/Sod1/Cyp51/Cln8/Msmo1/Dab2/Fgfr1/Rdh11/Sult2b1/Insig1/Cebpa/Srd5a3/Apoc1/Fmo5/Mvk/Ip6k1/Ednrb/Fdps/Srebf2/Myof/Prkaa1/Pla2g4a/Abcg1/Abhd4/Snca/Ipm…	116
GO:0032649	GO:0032649	regulation of type II interferon production	61/4480	136/28905	0.448529	2.89392	9.48131	4.0150311601734e-16	1.27895892082106e-14	5.88927871312395e-15	Il1b/Cd14/App/Isg15/Ccr2/Lilrb4a/Pde4b/Sirpa/Jak2/H2-Q10/Ptpn22/Slc11a1/Rara/Vsir/Laptm5/Il12rb2/Zc3h12a/Txk/Gimap3/Pglyrp1/Tlr4/Havcr2/Cd244a/Klrk1/Nod2/Tlr7/Axl/Il18r1/Klre1/Cd274/Ripk2/Gata3/Pdcd1lg2/Tnf/Flt3/Tlr8/Ticam2/Cd3e/Cd27/Tnfsf9/Cd226/Crtam/Sh2d1b1/Cd160/Ifnar1/Il18/Bcl3/Il1r1/Tyk2/Cd96/Pglyrp2/Gimap5/Fzd5/Il23r/Il12rb1/Slamf1/Cd40lg/Il27ra/Pglyrp4/Il27/Il23a	61
GO:0051091	GO:0051091	positive regulation of DNA-binding transcription factor activity	88/4480	238/28905	0.369748	2.38562	9.19266	4.07788641796741e-16	1.29248610017477e-14	5.95156791422297e-15	Il1b/Nlrp3/App/Ifrd1/Irak2/Tlr2/Lrrfip1/Prkch/Camk1d/Trim25/Nfam1/Trim30b/Cd84/Il1rap/Malt1/Trim30a/Hdac4/Jmy/Traf1/Slco3a1/Trim30d/Il18rap/Sp100/Tlr4/Crtc3/Ikbkb/Rgcc/Pparg/Nod2/Irak3/Il18r1/Prkcq/Card9/Rab7b/Nod1/Arid5b/Ripk2/Tnfrsf11a/Myd88/Tnf/Tlr6/Trappc9/Fcgr2b/Ripk1/Cd36/Ikbke/Lrrfip2/Ticam2/Trim12c/Ep300/Clock/Anxa3/Lrp8/Eif2ak2/Il18/Card11/Tnfsf11/Rela/Rnf31/Arhgef2/Trim34a/Chuk/Tirap/Ju…	88
GO:0070665	GO:0070665	positive regulation of leukocyte proliferation	77/4480	195/28905	0.394872	2.54772	9.28737	4.15541798179288e-16	1.31050719336244e-14	6.0345504391263e-15	Il1b/Cd86/Cdkn1a/Ccr2/Csf1r/Csf2rb/Ptprc/Jak2/Vav3/H2-Q10/Bcl2/Cd80/Itgal/Ptpn22/Ccl5/Il15/Xcl1/Csf2ra/Lyn/Aif1/Ccdc88b/Gpr183/Cd28/Nfatc2/Il1a/Bcl6/Tlr4/Havcr2/H2-DMb1/Cd244a/Il6st/Prkcq/Icosl/Cd274/Ripk2/Myd88/Pdcd1lg2/Bst1/Stat5b/H2-T23/Cd3e/Tnfsf9/Slc7a1/Cd4/Csf2rb2/Cd6/Cd55/Zap70/Nckap1l/Irs2/H2-T22/Csf1/Il18/Adk/Card11/Stat5a/Tirap/Mapk3/Tyk2/Ptk2/Spn/Slc4a1/Efnb1/Il12rb1/Btnl2/Slamf1/Cd40l…	77
GO:0052547	GO:0052547	regulation of peptidase activity	134/4480	434/28905	0.308756	1.99209	8.91862	4.40869214792046e-16	1.38349997651821e-14	6.37066353631237e-15	Thbs1/Slpi/Cd44/Picalm/Nlrp3/App/Ptgs2/Plaur/Ctss/Mmp9/Klf4/Jak2/Stat3/Ctsd/Ddx3x/Nr4a1/Ifi207/Ctsh/Ifi204/Xdh/Ctsl/Timp2/Mbp/Cstb/Cst3/Cstdc4/Vsir/Malt1/Hip1/Bcl2l11/Asph/Cast/Lyn/Laptm5/Gsn/Smad3/Serpinb9/Stfa2l1/Grn/Fas/Ifi211/Stat1/Map3k5/Vegfa/Pi16/Dnajb6/Pmaip1/Ifi213/Serpinb6b/Pparg/Dapk1/Tank/Mefv/Ccn1/Rhbdf2/Bmyc/Nlrp1b/Tnfrsf23/Card9/Stfa1/Naip5/Ctsk/Serpinh1/Bcl2a1d/Lck/Nod1/Ripk2/Serp…	134
GO:0046634	GO:0046634	regulation of alpha-beta T cell activation	64/4480	147/28905	0.435374	2.80904	9.41733	4.62196823237719e-16	1.44328357758813e-14	6.64595172848429e-15	Cd44/Nlrp3/Nfkbiz/Ccr2/Arg2/Lilrb4a/Ptprc/Jak2/Cd300a/H2-Q10/Cd80/Runx3/Ptpn22/Itpkb/Rara/Vsir/H2-Ab1/Malt1/Xcl1/Cd83/Zc3h12a/Cd28/Cblb/Gimap3/Bcl6/Cd244a/Tarm1/Brd4/Prkcq/Cd274/Nfkbid/Prdm1/Ripk2/Gata3/H2-T23/Tbx21/Cd3e/Hfe/Crtam/Cd55/Zbtb16/Zap70/Btla/Nckap1l/Il4ra/Cd160/Itch/Adora2a/H2-T22/Il18/Rc3h1/Card11/Zbtb7b/Prkcz/Tyk2/Gimap5/Shb/Clec4g/Tnfrsf14/Dapl1/Il27/Ascl2/Cd55b/Il23a	64
GO:0071675	GO:0071675	regulation of mononuclear cell migration	60/4480	133/28905	0.451128	2.91068	9.45866	5.00544693955122e-16	1.55536902695172e-14	7.16207655488934e-15	Thbs1/Dusp1/Trem1/App/Ccr2/Csf1r/Pla2g7/Lgals3/Adam8/C5ar1/Ccr1/Plcb1/Cx3cr1/Ccl5/Msn/Xcl1/Ninj1/Itga4/Nedd9/Lyn/Aif1/Adam17/Stk10/Ptprj/Wnk1/Fpr2/Crk/Cxcl10/Dock8/Slamf8/Padi2/Ccl2/Mospd2/Cxcl12/Cmklr1/Tnfsf14/Ccr6/Slit2/Csf1/Itgb3/Mia3/C3ar1/Mapk3/Nbl1/Slc8b1/Ptk2/Lgmn/Ccl1/Stk39/Spn/Ecm1/Trpv4/Slamf1/Tnfrsf14/Il27ra/Cd200r1/Jam3/Mdk/Ascl2/Jam2	60
GO:0033002	GO:0033002	muscle cell proliferation	98/4480	281/28905	0.348754	2.25017	9.01896	7.73196434842598e-16	2.39087424413036e-14	1.10093643841773e-14	Thbs1/Nr4a3/Igfbp5/Apoe/Ptgs2/Cdkn1a/Trib1/Mmp9/Il6ra/Tgm2/Selenon/Egr1/Klf4/Jak2/Stat3/Pim1/Ptafr/Jarid2/Ccl5/Pak1/Il15/Nrg1/Hdac4/Ppard/Rbpj/Tnfaip3/Ern1/Aif1/Hpgd/Map3k5/Vegfa/Hif1a/Tlr4/Igf1r/Nampt/P2ry6/Flt1/Pparg/Bmpr2/Hmox1/Gnaq/Mapk14/Id2/Gna13/Myd88/Hmgcr/Tnf/Irak4/Stat5b/Gnai3/Notch1/Bmpr1a/Rxra/Fgfr2/Ccnd2/Kpna1/Tenm4/Fgfr1/Pdgfb/Foxj2/Itga2/Egfr/Abcc4/Ctnnbip1/Il18/Pik3r1/Mdm2/Smad1/I…	98
GO:0003018	GO:0003018	vascular process in circulatory system	91/4480	253/28905	0.359684	2.32068	9.03612	9.45405161665975e-16	2.90918607757311e-14	1.33960578094009e-14	Atp2b1/Apoe/Ptgs2/Lrp1/Slc8a1/Cxcr2/Dock4/Gch1/Plec/Abr/Ext1/Ppard/Itga4/Acta2/Dusp5/Add3/Ahr/Ptprj/Ace/Slc2a1/Dock5/Vegfa/Hif1a/Itgb1/Slc27a4/Alox5/Abcb1b/Bmpr2/Ccl4/Rap1gds1/Adrb2/Abcc1/Tbxas1/Abcb1a/Rock1/Adora2b/Icam1/Map2k1/Hmgcr/Tnf/Cd36/P2rx4/G6pdx/Capn1/Sod1/Itga1/Plod3/Pdgfb/Slit2/Egfr/Smad6/Ctnnbip1/Chrm3/Cysltr1/Adora2a/Ednrb/Il18/Tjp2/Snta1/Faah/Gja1/Hrh2/Ptk2/Ece1/Ext2/Bmp6/Cdh5/Htr7…	91
GO:0001894	GO:0001894	tissue homeostasis	99/4480	286/28905	0.346154	2.23339	8.97751	9.65404757560407e-16	2.94216382604588e-14	1.35479119064525e-14	Fosl2/Nfkbiz/Ptgs2/Ccr2/Csf1r/Trf/Ctss/Adam8/Rab7/Nt5e/Bcl2/Gcnt2/Errfi1/Mbp/Ext1/Kras/Prdx5/Spp1/Snx10/Fcgr4/Lipa/Ubash3b/Tns3/Il10ra/Ankrd11/Vegfa/Tlr4/Itgb1/Rac1/Ank/Nod2/P2rx7/Cd7/Cd2ap/Adrb2/Ctsk/Chmp4b/Tnfrsf11a/Ildr1/Flt3/Gpr137b/Notch1/Lrrk1/Rab3d/Sod1/Cln8/Dram2/Itgav/Gpr55/Wwtr1/Egfr/Creb1/Acaca/Adgrv1/Adora2a/Lsr/Csf1/Nfix/Tnfsf11/Itgb3/Tjp2/Usp45/Col11a2/Slc12a2/Dcstamp/Nf1/Stk39/Trp5…	99
GO:0060249	GO:0060249	anatomical structure homeostasis	99/4480	286/28905	0.346154	2.23339	8.97751	9.65404757560407e-16	2.94216382604588e-14	1.35479119064525e-14	Fosl2/Nfkbiz/Ptgs2/Ccr2/Csf1r/Trf/Ctss/Adam8/Rab7/Nt5e/Bcl2/Gcnt2/Errfi1/Mbp/Ext1/Kras/Prdx5/Spp1/Snx10/Fcgr4/Lipa/Ubash3b/Tns3/Il10ra/Ankrd11/Vegfa/Tlr4/Itgb1/Rac1/Ank/Nod2/P2rx7/Cd7/Cd2ap/Adrb2/Ctsk/Chmp4b/Tnfrsf11a/Ildr1/Flt3/Gpr137b/Notch1/Lrrk1/Rab3d/Sod1/Cln8/Dram2/Itgav/Gpr55/Wwtr1/Egfr/Creb1/Acaca/Adgrv1/Adora2a/Lsr/Csf1/Nfix/Tnfsf11/Itgb3/Tjp2/Usp45/Col11a2/Slc12a2/Dcstamp/Nf1/Stk39/Trp5…	99
GO:0010508	GO:0010508	positive regulation of autophagy	67/4480	160/28905	0.41875	2.70178	9.24448	1.04560990612751e-15	3.15942307854005e-14	1.45483351961401e-14	Tlr2/Plk3/Snx18/Trim30b/Atg7/Trim30a/Pip4k2a/Bcl2l11/Trim30d/Zc3h12a/Optn/Hif1a/Sesn2/Dapk1/Ralb/Hmox1/Nod2/Wac/Foxo3/Mefv/Adrb2/Rufy4/Bag3/Dcn/Rock1/Nod1/Ripk2/Map2k1/Sptlc2/Atg2a/C9orf72/Sh3bp4/Gnai3/Vps13d/Trim12c/Tbk1/Irgm2/Pik3c2a/Deptor/Ambra1/Lrrk2/Larp1/Svip/Igtp/Rnf31/Ulk2/Trim34a/Ulk1/Prkaa1/Bid/Mapk3/Snx4/Prkn/Map3k7/Atg16l1/Snx7/Rab3gap2/Trim30c/Clec16a/Pink1/Trim13/Ikbkg/Trim5/Rnf152…	67
GO:0043523	GO:0043523	regulation of neuron apoptotic process	107/4480	320/28905	0.334375	2.15739	8.91634	1.04666169189685e-15	3.15942307854005e-14	1.45483351961401e-14	Il1b/Cebpb/Nr4a3/App/Apoe/Braf/Nr4a2/Retreg1/Mcl1/Fyn/Adam8/Lrp1/Egr1/C5ar1/Jak2/Ncf2/Tnfrsf1a/Map2k4/Btg2/Bcl2/Cx3cr1/Gch1/Atg7/Kras/Hdac4/Bcl2l11/Nrp1/Mt1/Grn/Atp7a/Fas/Optn/Vegfa/Hif1a/Pmaip1/Nupr1/Il6st/Hmox1/Axl/Kdm2b/Cd2ap/Psen1/Ccnd1/Rock1/Casp4/Plxnd1/Arrb1/Gata3/Tnf/Fcgr2b/Ripk1/Fasl/Itsn1/Gbe1/Arrb2/Cln3/G6pdx/Trem2/Ppt1/Sod1/Cln8/Itga1/Srpk2/Ambra1/Tox3/Ndnf/Adora2a/Il18/Nfix/Kcnip3/Mt…	107
GO:0042116	GO:0042116	macrophage activation	54/4480	114/28905	0.473684	3.05621	9.42092	1.07465343453767e-15	3.22854413342857e-14	1.48666199749212e-14	Thbs1/Tyrobp/App/Csf1r/Tlr2/C5ar1/Jak2/Ctsc/Mmp8/Ifngr1/Cx3cr1/Ldlr/Itgam/Slc11a1/Cd84/Sbno2/Aif1/Stap1/Grn/Tlr4/Crtc3/Havcr2/Nampt/Pparg/Rora/Syt11/Tnf/Tlr6/Gpr137b/Tmem106a/Ifngr2/Trem2/Lrrk2/Fcer2a/Il4ra/C1qa/Cebpa/Casp1/Kcnn4/Pla2g4a/Nmi/Snca/Mfhas1/Pja2/Stk39/Ifi35/Tnip2/Naglu/Tlr1/Lrfn5/Ttbk1/Il13/Clu/Nr1h3	54
GO:0001774	GO:0001774	microglial cell activation	33/4480	50/28905	0.66	4.25833	9.87574	1.08601828864423e-15	3.24729713760178e-14	1.49529727627132e-14	Tyrobp/App/Csf1r/Tlr2/C5ar1/Jak2/Ctsc/Mmp8/Ifngr1/Cx3cr1/Ldlr/Itgam/Aif1/Stap1/Grn/Tlr4/Nampt/Pparg/Syt11/Tnf/Tlr6/Ifngr2/Trem2/Lrrk2/C1qa/Casp1/Kcnn4/Snca/Naglu/Tlr1/Ttbk1/Il13/Clu	33
GO:0010811	GO:0010811	positive regulation of cell-substrate adhesion	62/4480	142/28905	0.43662	2.81707	9.29609	1.11886172238e-15	3.32979552026612e-14	1.53328567144045e-14	Thbs1/Trem1/Fn1/Myh9/Braf/Jak2/Skap1/Flna/Iqgap1/Arpc2/Utrn/Itga5/Cass4/Ninj1/Nrp1/Spp1/Nedd9/Prex1/Smad3/Myadm/Rin2/Thy1/Ptprj/Dock5/Vegfa/Rras/Itgb1/Rac1/Dock1/Disc1/Ccn1/Crk/Map4k4/Rock1/Smoc2/Cd36/Fmn1/P4hb/Fbln1/Cd3e/Tek/Dnm2/Rsu1/Dab2/Pdgfb/L1cam/Ndnf/Csf1/Itgb3/Dag1/Jup/Prkcz/Epha1/Edil3/Nid1/Smoc1/Spock2/Ccdc80/Emilin1/Mdk/Dmd/Kdr	62
GO:0019058	GO:0019058	viral life cycle	91/4480	254/28905	0.358268	2.31155	8.99148	1.2510999916622e-15	3.70594525567601e-14	1.70649300387569e-14	Slpi/Vps37b/Ifitm3/Apoe/Isg15/Ifitm2/Rab7/Oasl2/Oas3/Rsad2/Ddx3x/Bcl2/Zc3hav1/Ifi207/Ifi204/Trim25/Ccl5/Trim30b/Atg7/Trim30a/Nrp1/Isg20/Resf1/Ctsb/Trim30d/Gsn/Ifitm1/Zc3h12a/N4bp1/Ifih1/Uvrag/Oas1a/Ifi211/Ifi213/Ifitm6/Slc3a2/Oas1g/Stom/Bst2/Rab43/Axl/Oasl1/Nectin1/Rnasel/Vps4b/Npc1/Chmp4b/Icam1/Lgals1/Ist1/Tnf/Ifi206/Furin/Rab1a/Ifi205/Oas2/Notch1/Chmp2a/Eps15/Trim12c/P4hb/Tpcn2/Fam111a/Znfx1/Cd…	91
GO:0045123	GO:0045123	cellular extravasation	44/4480	82/28905	0.536585	3.46205	9.56171	1.39721369081632e-15	4.11950585399285e-14	1.89692708182798e-14	Trem1/Sell/Ccr2/Itgb2/Adam8/Sirpa/Plcb1/Ptafr/Cx3cr1/Itgal/Itgam/Ccl5/Abr/Selplg/Ext1/Itgb7/Jaml/Itga4/Trem3/Thy1/St3gal4/Itgb1/Crk/Golph3/Rock1/Icam1/Tnf/Ccl2/Capn1/Itga1/Cxcl12/Gcnt1/Il1r1/Fut4/Pawr/Selp/F11r/Spn/Sele/Il27ra/Jam3/Mdk/Lyve1/Jam2	44
GO:0003012	GO:0003012	muscle system process	136/4480	449/28905	0.302895	1.95428	8.72799	1.4773813922797e-15	4.33570400262085e-14	1.99648079960605e-14	Nr4a3/Tnfrsf1b/Atp2b1/Igfbp5/Ptgs2/Arg2/Homer1/Selenon/Pde4b/Klf4/Tnfrsf1a/Pdlim5/Slc8a1/Map2k4/Nr4a1/Ptafr/Flna/Dock4/Jarid2/Errfi1/Pak1/Uty/Mef2a/Atp1a3/Hdac4/Map2k3/Ncf1/Tpm4/Acta2/Atp2b4/Aif1/Atp1a1/Nfatc1/Gsn/Smad3/Zc3h12a/Sulf2/Akap13/Eno1/Dock5/Pi16/Anxa6/Met/Cacna1d/Flt1/Lmna/Pparg/Aldoa/Prok2/Rap1gds1/Tpm3/Foxo3/Adrb2/Rock1/Adora2b/Lck/Map2k1/Camta2/Tiam1/P2rx4/Notch1/G6pdx/Tpcn2/Tifab/E…	136
GO:0050769	GO:0050769	positive regulation of neurogenesis	109/4480	330/28905	0.330303	2.13112	8.8506	1.48505681264743e-15	4.33814522367375e-14	1.9976049194622e-14	Il1b/Ndel1/Picalm/Fn1/Tnfrsf1b/Notch2/Apoe/Braf/Csf1r/Trf/Tlr2/Prkch/Tgm2/Lrp1/Sema4d/Macf1/Cx3cr1/Skil/Pak1/Cask/Il1rapl1/Actr3/Nrg1/Kras/Cyfip1/Synj1/Actr2/Vim/Nrp1/Nin/Lyn/Atxn1/Nptn/Tnik/Ace/Rtn4/Vegfa/Hif1a/Vcan/Plxnb2/Met/Itgb1/Flt1/Plxnc1/Pparg/Disc1/Il6st/Bmpr2/Afdn/Jade2/Plxnd1/Id2/Ist1/Map2k1/Tnf/Shtn1/Tiam1/Ptprd/Notch1/Tspo/Rheb/Dscam/Ep300/Cxcl12/Egr2/Fbxo31/Tenm4/Trpv2/Mfn1/L1cam/Eg…	109
GO:0001959	GO:0001959	regulation of cytokine-mediated signaling pathway	65/4480	154/28905	0.422078	2.72325	9.18297	1.74619109783137e-15	5.07757127025371e-14	2.33809170173173e-14	Il1r2/Isg15/Rabgef1/Irak2/Samhd1/Ptprc/Tnfrsf1a/Oas3/Rbm47/Mmp8/Il1rn/Cd300lf/Ext1/Irf7/Zbp1/Laptm5/Stap1/Txk/Adam17/Oas1a/Hif1a/Ythdf3/Pparg/Tank/Il6st/Oas1g/Axl/Irak3/Hipk1/Naip5/Parp14/Casp4/Ripk2/Padi2/Ripk1/Naip2/Ikbke/Ticam2/Naip6/Trem2/Ptpn2/Tbk1/Irgm2/Rffl/Slit2/Nlrc5/Igtp/Cyld/Casp1/Csf1/Il1r1/Tjp2/Stat2/Prkn/Rnf185/Irak1/Ecm1/Adar/Arg1/Parp9/C1qtnf4/Spata2/Naip1/Ptprf/Il7	65
GO:0002440	GO:0002440	production of molecular mediator of immune response	130/4480	423/28905	0.307329	1.98289	8.72146	1.80180194538567e-15	5.21535275424647e-14	2.40153655109563e-14	Il1b/Igkv4-72/Igkv12-46/Ighg1/Igkv19-93/Igkv5-48/Igkv4-70/Igkv8-21/Nr4a3/Fosl2/Trem1/Nlrp3/Tnfrsf1b/Igkv12-44/Fcer1g/Il31ra/Nfkbiz/Rabgef1/Igkv4-68/Igkv2-109/Cd86/Ccr2/Igkv9-120/Tlr2/Samhd1/Lilrb4a/Ptprc/Fgl2/Litaf/Rsad2/H2-Q10/Mapkapk2/Ptpn22/Slc11a1/Vsir/H2-Ab1/Malt1/Xcl1/Tnfaip3/Fcgr4/Igkv4-53/Trem3/Laptm5/Il18rap/Cd28/Gimap3/Fas/Rtn4/Bcl6/Tlr4/Cd244a/Tnfsf13/Hmox1/Nod2/P2rx7/Tlr7/Bst2/Axl/Ira…	130
GO:1901136	GO:1901136	carbohydrate derivative catabolic process	94/4480	268/28905	0.350746	2.26302	8.89639	1.98665904591698e-15	5.72428713275807e-14	2.63588781546784e-14	Hexb/Cd44/Entpd1/Gda/App/Samhd1/Psap/Nt5e/Stat3/Man1b1/Xdh/Ctsl/Ier3/Hexa/Cst3/Gm2a/Pkm/Hdac4/Pfkp/Sik2/Nudt4/Gla/Arsb/Slc2a6/Lipa/Man1a/Eno1/Pglyrp1/Hif1a/Nupr1/Hgsnat/Prkag2/Aldoa/P2rx7/Ids/Psen1/Man1c1/Naga/Nt5c2/Ogt/Ep300/Aoah/Edem1/Hk2/Cdadc1/Upb1/Pgam1/Slc9a1/Fuca2/Hk3/Fbxo6/Eno3/Fuca1/Gnpda1/Khk/Ctbs/Cemip2/Prkaa1/Hkdc1/Galc/Acot7/Hk1/Ngly1/Pde1a/Upp1/Pgam2/Prxl2c/Pglyrp2/Stab2/Hpse/Nccrp1…	94
GO:0009101	GO:0009101	glycoprotein biosynthetic process	99/4480	289/28905	0.342561	2.2102	8.85531	2.09196254999948e-15	6.00043013775869e-14	2.7630446064056e-14	Xylt1/Chst11/Phlda1/Plcb1/Bcl2/Gcnt2/Chp1/Il15/Ext1/B4galt5/Mgat4a/St6galnac3/Itm2b/Soat1/Tet2/Atp7a/St3gal6/Chsy1/St3gal4/Ago2/Dse/Golph3/Psen1/Man1c1/Itm2c/Npc1/Ube2j1/Gfpt1/Ndst1/Ramp1/St8sia6/Tmem106a/Arfgef1/Tmtc2/C1galt1c1/Galnt6/Stt3a/Abca7/St8sia4/Hs3st3b1/Ogt/Ep300/Dpy19l1/Slc4a10/Plod3/Gcnt1/Slc35d1/Galnt9/St8sia1/St3gal5/B3galt5/Srd5a3/Tnip1/Csgalnact2/Fut4/Hs3st1/Extl3/Uggt1/Galnt2/Hb…	99
GO:0003158	GO:0003158	endothelium development	61/4480	140/28905	0.435714	2.81123	9.2004	2.13382195484307e-15	6.09292674403163e-14	2.80563692782353e-14	Il1b/Kdm6b/Tnfrsf1a/Plcb1/Xdh/Msn/Nrg1/Rbpj/Lipa/Myadm/Ezr/Itgax/Vegfa/Rapgef2/Met/Btg1/Ikbkb/Abcb1b/Prok2/Bmpr2/Afdn/Cd2ap/Rock1/Icam1/Cxcl10/Myd88/Tnf/Ppp1r16b/Notch1/Zeb1/Rapgef1/Rhob/Plod3/Acvrl1/Jag1/Pdgfb/Foxj2/Vcl/Id1/Acvr1/Pdpn/Ednrb/Tjp2/Bmp6/F11r/Fasn/Cdh5/S1pr2/Ednra/Hpse/Slc40a1/Fzd4/Vhl/Naglu/Fstl1/Zdhhc21/Arhgef26/Fzd1/Marveld2/Dmd/Kdr	61
GO:0001906	GO:0001906	cell killing	98/4480	285/28905	0.34386	2.21859	8.8541	2.19386397057455e-15	6.23627969034621e-14	2.87164729308625e-14	Ighg1/Tyrobp/Trem1/Lyst/Lgals3/Ptprc/Ctsc/Stx11/Fgl2/Lyz2/H2-Q10/Cx3cr1/Ctsh/Itgam/Fcgr3/Ninj1/Cfh/Ccr5/Ncf1/Lamp1/Rnf19b/Fcgr4/Trem3/Stap1/Nkg7/Serpinb9/Il18rap/Gimap3/Pglyrp1/Raet1e/C3/Havcr2/Gzma/Klrd1/Fcgr1/Klrk1/Gbp7/P2rx7/Crk/Rab27a/Gbp3/Klre1/Pvr/Ap1g1/Cxcl10/Gbp2/Myd88/Cadm1/Klrc2/Ccl2/Plekhm2/Klrb1c/H2-T24/Fcgr2b/Klrc1/Arrb2/Stat5b/H2-T23/Irgm2/Sh2d1a/Cxcl12/Hfe/Cd226/Crtam/Cxcl1/Cd55/Kl…	98
GO:0071621	GO:0071621	granulocyte chemotaxis	60/4480	137/28905	0.437956	2.8257	9.1735	2.70610904923361e-15	7.65804699245172e-14	3.52633477139323e-14	Thbs1/Il1b/Ccl6/Cxcl2/Trem1/Fcer1g/Sell/Csf1r/Itgb2/Lyst/Csf3r/Lgals3/Camk1d/Pde4b/C5ar1/Vav3/Cxcr2/Ccl9/Tnfaip6/Itgam/Ccl5/Fcgr3/Xcl1/Jaml/Spp1/Trem3/Prex1/Ptprj/Vegfa/Rac1/Ccl4/Nod2/Cxcl10/Il17ra/Ccl2/Bst1/Mospd2/Itga1/Cxcl1/Cmklr1/C5ar2/Nckap1l/Slit2/Cxcr1/Ccl17/Csf1/Tirap/C3ar1/Mapk3/Ptk2/Ccl1/Cxcl3/Ednra/Trpv4/Slamf1/Cxcl9/Dapk2/Jam3/Mdk/Il23a	60
GO:0002822	GO:0002822	regulation of adaptive immune response based on somatic recombination of immune receptors built from immunoglobulin superfamily domains	86/4480	237/28905	0.362869	2.34124	8.87935	3.1731286316459e-15	8.93976106489038e-14	4.11653131955747e-14	Il1b/Ighg1/Nlrp3/Tnfrsf1b/Ighg2b/Fcer1g/Nfkbiz/Ccr2/Lilrb4a/Ptprc/Jak2/Rsad2/H2-Q10/Cd80/Slc11a1/Fcgr3/Vsir/H2-Ab1/Malt1/Xcl1/Tnfaip3/Zc3h12a/Clec4n/Cd28/Ahr/Gimap3/Bcl6/Raet1e/C3/Havcr2/Klrd1/Fcgr1/Tnfsf13/Nod2/P2rx7/Brd4/H2-DMa/Il18r1/Prkcq/Cd274/Card9/Pvr/Nfkbid/Cr2/Ripk2/Gata3/Tnf/H2-T24/Fcgr2b/H2-T23/Tbx21/Trem2/Cd4/Hfe/Cd226/Supt6/Cd55/Fcer2a/Nckap1l/Stat6/Il4ra/H2-T22/Il18/Rc3h1/Zbtb7b/Il1…	86
GO:1904951	GO:1904951	positive regulation of establishment of protein localization	116/4480	364/28905	0.318681	2.05613	8.68433	3.41983549211851e-15	9.55629024737288e-14	4.40042723922335e-14	Myh9/App/Ptgs2/Hcar2/Tlr2/Plk3/Fyn/Lrp1/Jak2/Sorl1/Tnfrsf1a/Plcb1/Flna/Chp1/Ptpn22/Itgam/Glud1/Pak1/Arpc2/Emd/Cask/Actr3/Atg7/Nadk/Ppard/Asph/Wipf1/Zc3h12a/Prr5l/Itpr1/Camk4/Il1a/Hif1a/Pmaip1/Tlr4/Cacna1d/Rac1/Trpm2/Pparg/Hcls1/P2rx7/Stom/Golph3/Gnaq/Cd2ap/Prkcq/Psen1/Tmem30a/Sar1a/Bag3/Orai1/Mapk14/Arrb1/Tnf/Ccl2/Rapgef4/Frmd4a/Tmed10/Cln3/Trem2/Ep300/Edem1/Gpr27/Tek/Camk1/Egfr/Atp2c1/Aacs/Irs2/…	116
GO:0014812	GO:0014812	muscle cell migration	59/4480	134/28905	0.440299	2.84081	9.14712	3.42211371849447e-15	9.55629024737288e-14	4.40042723922335e-14	Nr4a3/Myh9/Igfbp5/Trib1/S100a11/Lrp1/Egr1/Sorl1/Bcl2/Dock4/Iqgap1/Ccl5/Pak1/Arpc2/Nfe2l2/Hdac4/Ppard/Itga4/Aif1/Atp7a/Ace/Dock5/Tlr4/Met/P2ry6/Pparg/Abhd2/Il6st/Crk/Rock1/Gna13/Rapgef4/Stat5b/Dock7/Bmpr1a/Pdgfb/Slit2/Itga2/Il18/Mdm2/Pdgfa/Itgb3/Ddr1/Kcnn4/F3/Map3k7/Ptk2/Nf1/S1pr2/Plau/Gna12/Enpp1/P2ry2/Ssh1/Retn/Src/Nox1/Mdk/Igf1	59
GO:0007254	GO:0007254	JNK cascade	74/4480	190/28905	0.389474	2.51289	8.96045	3.66456584260636e-15	1.01884574018779e-13	4.69152404503575e-14	Il1b/App/Trib1/Lmnb1/Sirpa/Map2k4/Plcb1/Per1/Ptpn22/Fgd4/Nfkb1/Gadd45b/Rap2a/Smad3/Tnik/Il1a/Map3k5/Tlr4/Igf1r/Gadd45a/Taok1/Nod2/Tlr7/Crk/Dusp16/Ltbr/Card9/Naip5/Map4k4/Nod1/Ripk2/Myd88/Tnf/Fcgr2b/Irak4/Ripk1/Dusp3/Naip2/Rassf2/Sfrp4/Naip6/Phlpp1/Cd27/Rapgef1/Lrrk2/Cdc42se1/Dab2/Egfr/Itch/Taok3/Mdfic/Cyld/Tnfsf11/Ulk4/Dusp22/Mfhas1/Tirap/Hipk3/Gstp3/Mapk8ip3/Pja2/Map3k7/Ptk2/Cracr2a/Zfp110/Irak1…	74
GO:0010632	GO:0010632	regulation of epithelial cell migration	89/4480	250/28905	0.356	2.29692	8.82027	3.97205458853513e-15	1.09951327671285e-13	5.06297741852812e-14	Thbs1/Apoe/Ptgs2/Sparc/Mmp9/Gab2/Klf4/Macf1/Ctsh/Nfe2l2/Adipor1/Nrp1/Map2k3/Atp2b4/Sema4a/Arsb/Zc3h12a/Rin2/Grn/Adam17/Rtn4/Dock5/Glipr2/Vegfa/Sp100/Hif1a/Rras/Met/Rac1/Rgcc/Dock1/Pparg/Gadd45a/Bmpr2/Hmox1/Arhgap5/Map4k4/Map3k3/Dcn/Adora2b/Smoc2/Prcp/Gata3/Tnf/Pdcd6/Coro1c/Sh3bp1/P2rx4/Notch1/Tacstd2/Mapre2/Pik3c2a/Rhob/Tek/Acvrl1/Clasp2/Fgfr1/Pdgfb/Ccr6/Anxa3/Slit2/Itga2/Irs2/Itgb3/Adam9/Stat5a/…	89
GO:0002285	GO:0002285	lymphocyte activation involved in immune response	84/4480	230/28905	0.365217	2.35639	8.84497	4.31569267311611e-15	1.18944242847317e-13	5.47707816135056e-14	Nlrp3/Clec4e/Notch2/Fcer1g/Nfkbiz/Lcp1/Clec4d/Ccr2/Stat4/Lilrb4a/Lgals3/Il6ra/Ptprc/Stat3/Stx11/Fgl2/Itgal/Slc11a1/Dock10/Apbb1ip/Rara/Malt1/Tnfaip3/Lfng/Lamp1/Fcgr4/Sema4a/Eomes/Zc3h12a/Nkg7/Gpr183/Dock11/Cd28/Atp7a/Pglyrp1/Bcl6/Tlr4/Havcr2/H2-DMb1/Cd244a/Tnfsf13/Rora/Brd4/Rab27a/Il18r1/Icosl/Psen1/Ap1g1/Nfkbid/Icam1/Lgals1/Ripk2/Gata3/Tbx21/Supt6/Nckap1l/Stat6/Ccr6/Il4ra/Cd180/Cd160/Gapt/Il18/R…	84
GO:0050856	GO:0050856	regulation of T cell receptor signaling pathway	32/4480	49/28905	0.653061	4.21356	9.64199	4.66396510923821e-15	1.2798647111455e-13	5.89344964589544e-14	Lilrb4a/Lgals3/Cd300a/Ptpn22/Malt1/Laptm5/Lipa/Thy1/Cblb/Ptprj/Ezr/Usp9x/Lck/Dusp3/Ptpn2/Sla2/Sh2d1a/Cd226/Cd160/Cyld/Dgkz/Rc3h1/Card11/Rela/Kcnn4/Dusp22/Pawr/Usp12/Ikbkg/Trat1/Pvrig/Btnl2	32
GO:0046632	GO:0046632	alpha-beta T cell differentiation	61/4480	142/28905	0.429577	2.77164	9.06364	4.75867140122469e-15	1.30022491432601e-13	5.98720317404541e-14	Fosl2/Nlrp3/Braf/Nfkbiz/Ccr2/Stat4/Lilrb4a/Psap/Il6ra/Stat3/Rsad2/Bcl2/Runx3/Satb1/Ctsl/Itpkb/Rara/Malt1/Itk/Cd83/Sema4a/Eomes/Zc3h12a/Txk/Gpr183/Atp7a/Gimap3/Tcf7/Bcl6/Rora/Brd4/Il18r1/Tox/Nfkbid/Prdm1/Ripk2/Gata3/Bcl11b/Tbx21/Zbtb16/Zap70/Nckap1l/Stat6/Il4ra/Igtp/Il18/Rc3h1/Bcl3/Zbtb7b/Tnfsf8/Prkcz/Ly9/Batf/Gimap5/Shb/Cracr2a/Spn/Gpr18/Il27/Ascl2/Il23a	61
GO:0050921	GO:0050921	positive regulation of chemotaxis	68/4480	168/28905	0.404762	2.61153	8.97165	4.9788115492512e-15	1.35453589745508e-13	6.23729136032237e-14	Thbs1/Il1b/Trem1/Fn1/App/Sell/Ccr2/Csf1r/Pla2g7/Camk1d/C5ar1/Ccr1/Cxcr2/Cx3cr1/Ccl5/Xcl1/Nrp1/Nedd9/Aif1/Smad3/Adam17/Ptprj/Vegfa/Met/Rac1/Bmpr2/Wnk1/Fpr2/Gpsm3/Cxcl10/Smoc2/Ccl2/Tiam1/P2rx4/Mospd2/Trem2/Dscam/Cxcl12/Cxcr3/Cmklr1/Tnfsf14/Nckap1l/Fgfr1/Pdgfb/Ccr6/Slit2/Itga2/Csf1/P2ry12/Stx3/Ntrk3/Akt2/Tirap/C3ar1/Mapk3/Ptk2/Lgmn/Ccl1/Stk39/Ednra/Trpv4/Slamf1/Dapk2/Ccr4/Megf8/Mdk/Il23a/Kdr	68
GO:0061448	GO:0061448	connective tissue development	105/4480	318/28905	0.330189	2.13038	8.6807	5.01833579249167e-15	1.35945429865832e-13	6.25993933989177e-14	Thbs1/Col1a1/Fosl2/Trps1/Lncpint/Sik3/Il6ra/Egr1/Sorl1/Chst11/Runx2/Errfi1/Runx3/Mgp/Rara/Ext1/Cfh/Ppard/Lpl/Lipa/Smad3/Arrdc3/Sulf2/Por/Atp7a/Chsy1/Nfatc2/Hif1a/Lmna/Pparg/Bmpr2/Ap1s2/Ccn1/Bgn/Rarg/Cd2ap/Klf7/Ctsk/Serpinh1/Cr2/Mapk14/Arid5b/Id2/Gata3/Dgat2/Sptlc2/Creb5/Sh3pxd2b/Notch1/Tbl1xr1/Bmpr1a/Zeb1/Ep300/Abhd15/Pkdcc/Pbxip1/Zbtb16/Zfp516/Snai1/Fgfr1/Pdgfb/Slc39a14/Mex3c/Csf1/Slc26a2/Rela/S…	105
GO:0009895	GO:0009895	negative regulation of catabolic process	113/4480	353/28905	0.320113	2.06537	8.62525	5.46509292010972e-15	1.4741797455564e-13	6.78822067971523e-14	Il1b/Anxa2/Hcar2/Mcl1/Fyn/Sorl1/Stat3/Rbm47/Bcl2/Flna/Mapkapk2/Ptpn22/Slc11a1/Ier3/Timp2/Cst3/Nrg1/Hdac4/Sik2/Tnfaip3/Atp2b4/Anks1/Smad3/N4bp1/Pde3b/Il10ra/Gimap3/Usp38/Csde1/Vegfa/Nupr1/Crtc3/Usp9x/Tent5a/Nampt/Rybp/Noct/Mycbp2/Hmox1/Wnk1/Usp25/Wac/Rasip1/Irak3/Psen1/Tent5c/Npc1/Usp36/Ctsa/Azin1/Usp8/Myd88/Hmgcr/Tnf/Furin/Tbc1d14/Ikbke/Tspo/Trem2/Tob1/Ogt/Ep300/Cyp51/Hfe/Ric1/Lrrk2/Ophn1/Nop53/E…	113
GO:0050766	GO:0050766	positive regulation of phagocytosis	46/4480	91/28905	0.505495	3.26146	9.25353	6.32389119257195e-15	1.69860789278447e-13	7.82165489607583e-14	Ighg1/Myh9/Ighg2b/Fcer1g/Camk1d/Lrp1/Ptprc/Sirpa/Sirpb1b/Cd300lf/Gm5150/Slc11a1/Fcgr3/Abr/Il15/Dock2/Il2rb/Rab31/Sirpb1c/Stap1/Ptprj/Cfp/C3/Sirpb1a/Fcgr1/Pparg/Nod2/Fpr2/Rab27a/Ccl2/Fcgr2b/Cd36/Pros1/Abca7/Trem2/Sod1/Rapgef1/Dnm2/Nckap1l/Itga2/Ptk2/Il15ra/Mertk/C2/Tub/Rap1gap	46
GO:0016032	GO:0016032	viral process	108/4480	332/28905	0.325301	2.09885	8.6244	6.4542133235504e-15	1.72629781679266e-13	7.94915991392639e-14	Slpi/Vps37b/Ifitm3/Apoe/Isg15/Csf1r/Ifitm2/Rab7/Oasl2/Oas3/Rsad2/Ddx3x/Bcl2/Zc3hav1/Ifi207/Ifi204/Trim25/Ccl5/Trim30b/Atg7/Trim30a/Bcl2l11/Nrp1/Isg20/Resf1/Ctsb/Trim30d/Gsn/Ifitm1/Zc3h12a/N4bp1/Ifih1/Uvrag/Oas1a/Ifi211/Csde1/Stat1/Sp100/Ifi213/Ifitm6/Slc3a2/Oas1g/Stom/Brd4/Bst2/Rab43/Axl/Oasl1/Nectin1/Rnasel/Vps4b/Npc1/Chmp4b/Icam1/Lgals1/Ist1/Tnf/Ifi206/Furin/Rab1a/Ifi205/Oas2/Notch1/Chmp2a/Eps1…	108
GO:0045446	GO:0045446	endothelial cell differentiation	54/4480	118/28905	0.457627	2.95261	9.10248	6.76678679747536e-15	1.80229670206707e-13	8.29911534250295e-14	Il1b/Kdm6b/Tnfrsf1a/Plcb1/Xdh/Msn/Nrg1/Rbpj/Lipa/Myadm/Ezr/Vegfa/Rapgef2/Met/Btg1/Ikbkb/Abcb1b/Prok2/Bmpr2/Afdn/Rock1/Icam1/Myd88/Tnf/Ppp1r16b/Notch1/Zeb1/Rapgef1/Plod3/Acvrl1/Jag1/Foxj2/Vcl/Id1/Acvr1/Pdpn/Ednrb/Tjp2/Bmp6/F11r/Fasn/Cdh5/S1pr2/Ednra/Hpse/Fzd4/Vhl/Fstl1/Zdhhc21/Arhgef26/Fzd1/Marveld2/Dmd/Kdr	54
GO:1904062	GO:1904062	regulation of monoatomic cation transmembrane transport	107/4480	328/28905	0.32622	2.10477	8.6179	6.95068368910902e-15	1.84353070733314e-13	8.48898739039829e-14	Ahnak/Fxyd5/App/Chd7/Ctss/Mmp9/Fyn/Homer1/Selenon/Diaph1/Pde4b/Slc8a1/Plcb1/Bcl2/Flna/Chp1/Ptpn22/Gpr35/Sestd1/Stim2/Fbxo11/Asph/Atp2b4/Lyn/Ubash3b/Thy1/Atp7a/Ahr/Gimap3/Cacna1d/Itgb1/Ikbkb/Wnk1/P2rx7/Adrb2/Atp1b3/Cxcl10/Clec4b1/P2rx4/G6pdx/Trem2/Rrad/Pik3c2a/Gsto1/Cd4/Kcnab2/Cxcr3/Slc30a1/Ank2/Tmem38b/Slc9a1/Tmem38a/Nr3c2/Fgf13/Hecw2/Kcnj2/Vmp1/Kcnip3/Itgb3/Snta1/Snca/Taco1/Slmap/Rem1/Cbarp/Akap…	107
GO:0022408	GO:0022408	negative regulation of cell-cell adhesion	85/4480	236/28905	0.360169	2.32382	8.74537	7.55076080066979e-15	1.99434469647691e-13	9.18344723695497e-14	Cebpb/Cd44/Cd86/Arg2/Lilrb4a/Lgals3/Adam8/Klf4/Jak2/Cd300a/Fgl2/Cd9/Slfn1/H2-Q10/Il1rn/Cd80/H2-Aa/Runx3/Ptpn22/Mbp/Vsir/Tnfaip3/Tnfrsf21/Laptm5/Ubash3b/Zc3h12a/Myadm/Pag1/Cblb/Gimap3/Vegfa/Bcl6/Havcr2/Rgcc/Tarm1/Wnk1/Cd274/Nfkbid/Map2k1/Pdcd1lg2/Dusp3/H2-T23/Tbx21/Notch1/Lax1/Ptpn2/Cxcl12/Hfe/Crtam/Ass1/Specc1l/Btla/Jag1/Il4ra/Itch/Adora2a/H2-T22/Rc3h1/Pik3r1/Zbtb7b/Zc3h12d/Epcam/Mia3/Casp3/Dusp2…	85
GO:0043542	GO:0043542	endothelial cell migration	84/4480	232/28905	0.362069	2.33607	8.7506	7.66792648911207e-15	2.016887386493e-13	9.28725055877168e-14	Thbs1/Myh9/Apoe/Ptgs2/Sparc/Itgb2/Adam8/Klf4/Nr4a1/Nfe2l2/Pxn/Nrp1/Map2k3/Atp2b4/Sema4a/Tns3/Zc3h12a/Rin2/Grn/Adam17/Vegfa/Sp100/Hif1a/Rras/Met/Itgb1/Rac1/Rgcc/Pparg/Gadd45a/Hmox1/Map3k3/Dcn/Adora2b/Plxnd1/Smoc2/Prcp/Gata3/Tnf/Pdcd6/Fap/Sh3bp1/P2rx4/Cln3/Notch1/Egr3/Pik3c2a/Rhob/Cxcl12/Tek/Itgav/Acvrl1/Fgfr1/Pdgfb/Anxa3/Slit2/Lemd3/Lpxn/Itgb3/Mia3/Stat5a/Serpinf1/Jup/Scarb1/Fbxw7/Ptk2/Lgmn/Nf1/Cd…	84
GO:0032956	GO:0032956	regulation of actin cytoskeleton organization	114/4480	359/28905	0.317549	2.04883	8.56405	7.80377507529336e-15	2.04413761166465e-13	9.41273087594106e-14	Plek/Myh9/Braf/Csf1r/Tlr2/Lrp1/Myo1f/Arhgef10l/Actg1/Fgr/Flna/Svil/Pak1/Arpc2/Pxn/Iqgap2/Actr3/Cotl1/Cyfip1/Nrp1/Nedd9/Ssh2/Gpr65/Prex1/Gsn/Smad3/Akap13/Myadm/Add3/Arap1/Il1a/Vasp/Wdr1/Met/Rac1/Rgcc/Trpm2/Capg/Capzb/Taok1/Capza1/Hcls1/Bst2/Crk/Capza2/Cd2ap/Rhoc/Prkcq/Rhog/Rock1/Icam1/Cgnl1/Clec2i/Sptan1/Bst1/Arfgef1/Sh3pxd2b/Sh3bp1/C9orf72/Fmn1/Cdc42ep2/Ccdc88a/Tacstd2/Ep300/Capn1/Twf1/Tmod3/Spec…	114
GO:0001558	GO:0001558	regulation of cell growth	136/4480	458/28905	0.296943	1.91588	8.46163	8.36360715419732e-15	2.18176566874308e-13	1.00464728778814e-13	Cd44/Ndel1/Picalm/Spag9/Fn1/Igfbp5/Apoe/Ifrd1/Cdkn1a/Lrp1/Csf2rb/Sema4d/Macf1/Ddx3x/Bcl2/Slc25a33/Pak1/Sdcbp/Actr3/Nrg1/Ccr5/Cyfip1/Ppard/Adipor1/Nrp1/Cxcl16/Sema4a/Smad3/Smarca2/Adam17/Eno1/Ptprj/Rtn4/Adam15/Vegfa/Pi16/Olfm1/Bcl6/Sesn2/Pparg/Disc1/Bmpr2/Bst2/Crk/Kdm2b/Afdn/Sertad1/Ppp1r9b/Ncoa3/Ist1/Shtn1/Gas1/Slc23a2/Dcun1d3/Sh3bp4/Adipor2/G6pdx/Rnf6/Osgin1/Dscam/Ppt1/Dnajb2/Ep300/Rrad/Cxcl12/A…	136
GO:0071347	GO:0071347	cellular response to interleukin-1	43/4480	82/28905	0.52439	3.38337	9.25613	8.74168412954414e-15	2.27104654496641e-13	1.04575884776643e-13	Il1b/Cebpb/Ccl6/Acod1/Il1r2/Fn1/Irak2/Egr1/Sirpa/Ccl9/Il1rn/Plcb1/Ccl5/Il1rap/Xcl1/Nfkb1/Zbp1/Zc3h12a/Ikbkb/Tank/Ccl4/Rora/Irak3/Myd88/Ccl2/Irak4/St18/Ep300/Ccl17/Rc3h1/Rela/Il1r1/Mapk3/Saa3/Map3k7/Ccl1/Irak1/Il17a/Tnip2/Tollip/Hyal1/Rps6ka4/Hyal3	43
GO:1990266	GO:1990266	neutrophil migration	60/4480	140/28905	0.428571	2.76515	8.9663	9.0404756799783e-15	2.33908470756663e-13	1.07708868144274e-13	Il1b/Ccl6/Cxcl2/Trem1/Fcer1g/Sell/Tlr2/Itgb2/Csf3r/Lgals3/Camk1d/Adam8/Myo1f/Pde4b/C5ar1/Vav3/Cxcr2/Ccl9/Tnfaip6/Itgam/Ccl5/Fcgr3/Xcl1/Jaml/Spp1/Trem3/Prex1/Rtn4/Il1a/Wdr1/Rac1/Ccl4/Nod2/Cxcl10/Myd88/Slamf8/Ccl2/Irak4/Bst1/Mospd2/Itga1/Cxcl1/C5ar2/Nckap1l/Slit2/Cxcr1/Ccl17/Il1r1/Fut4/Tirap/C3ar1/Pawr/Ccl1/Cxcl3/Ednra/Cxcl9/Dapk2/Jam3/Mdk/Il23a	60
GO:0072676	GO:0072676	lymphocyte migration	52/4480	112/28905	0.464286	2.99558	9.06222	1.01909043087724e-14	2.62602204932148e-13	1.20921598837082e-13	Ccl6/App/Ccr2/Adam8/Ccl9/Itgal/Plec/Ccl5/Msn/Ext1/Xcl1/Itgb7/Itga4/Nedd9/Aif1/Cxcl16/Gpr183/Adam17/Stk10/Ccl4/Wnk1/Crk/Icam1/Cxcl10/Gata3/Dock8/Cadm1/Padi2/Ccl2/Tbx21/Cxcl12/Crtam/Cxcr3/Tnfsf14/Ccr6/Ccl17/Itgb3/Fut4/Mia3/Slc8b1/Slc12a2/Ccl1/Stk39/F11r/Spn/Ecm1/Tnfrsf14/Il27ra/Cd200r1/Cyp7b1/Ascl2/Jam2	52
GO:0010721	GO:0010721	negative regulation of cell development	106/4480	326/28905	0.325153	2.09789	8.5378	1.18549084398509e-14	3.04243986235687e-13	1.40096574062248e-13	Il1b/Cd44/Ifrd1/Trib1/Ski/Lilrb4a/Sorl1/Sema4d/Fgl2/Btg2/Tnfaip6/Ldlr/Runx3/Mbp/Mafb/Rara/Actr3/Ccr5/Nrp1/Lyn/Sema4a/Pirb/Ubash3b/Zc3h12a/Thy1/Tmem176b/Fas/Pglyrp1/Rtn4/Lilra6/Il1a/Vegfa/Bcl6/Tmem176a/Rapgef2/Pira2/Bmyc/Psen1/Nfkbid/Id2/Clec2i/Zbtb46/Flt3/Gpr137b/Pilrb1/Lrp4/Tbx21/Notch1/Ctnna1/Tspo/Rnf6/Bmpr1a/Trem2/Ptpn2/Clec2g/Gpr55/Inpp4b/Il4ra/Slit2/Cysltr2/Fgf13/C1qc/Cebpa/Id1/Ednrb/Tob2/Rc…	106
GO:0001952	GO:0001952	regulation of cell-matrix adhesion	57/4480	130/28905	0.438462	2.82896	8.95093	1.2488915219005e-14	3.18294839282625e-13	1.46566632513965e-13	Thbs1/Trem1/Myh9/Lrp1/Actg1/Macf1/Skap1/Peak1/Bcl2/Iqgap1/Utrn/Cask/Ninj1/Nrp1/Smad3/Rin2/Thy1/Ptprj/Slk/Adam15/Vegfa/Bcl6/Rras/Rac1/Disc1/Map4k4/Rock1/Cd36/Dusp3/Bst1/Coro1c/Fmn1/Cd3e/Tek/Acvrl1/Clasp2/Jag1/Vcl/Csf1/Pik3r1/Itgb3/Ddr1/Dusp22/Dag1/Jup/Prkcz/Epha1/Ptk2/Nf1/Plau/Mink1/Arhgap6/Rhod/Src/Dmd/Phldb2/Kdr	57
GO:0051222	GO:0051222	positive regulation of protein transport	102/4480	309/28905	0.330097	2.12979	8.55115	1.25028261526067e-14	3.18294839282625e-13	1.46566632513965e-13	Myh9/App/Ptgs2/Hcar2/Tlr2/Plk3/Lrp1/Jak2/Sorl1/Tnfrsf1a/Plcb1/Flna/Chp1/Ptpn22/Glud1/Emd/Cask/Atg7/Nadk/Ppard/Asph/Wipf1/Zc3h12a/Prr5l/Itpr1/Camk4/Il1a/Hif1a/Tlr4/Cacna1d/Rac1/Trpm2/Pparg/Hcls1/P2rx7/Golph3/Gnaq/Cd2ap/Prkcq/Psen1/Tmem30a/Sar1a/Bag3/Orai1/Mapk14/Arrb1/Tnf/Rapgef4/Frmd4a/Tmed10/Cln3/Trem2/Ep300/Edem1/Gpr27/Tek/Camk1/Egfr/Atp2c1/Aacs/Irs2/Tmem132a/Chrm3/Camk2n1/Adora2a/Zdhhc2/Oxct1/…	102
GO:0060348	GO:0060348	bone development	86/4480	242/28905	0.355372	2.29286	8.64968	1.28892923049127e-14	3.26820895683367e-13	1.50492663416939e-13	Thbs1/Col1a1/Tyrobp/Fosl2/Xylt1/Notch2/Sparc/Ski/Sik3/Ptprc/Sema4d/Runx2/Nab1/Rara/Ext1/Ninj1/Cfh/Snx10/Lipa/Sulf2/Akap13/Por/Chsy1/Ankrd11/Bgn/Rarg/Bglap/Serpinh1/Cr2/Mapk14/Cadm1/Phospho1/Sh3pxd2b/Sfrp4/Lrrk1/Fgfr2/Fam20c/Tifab/Dhrs3/Dym/Papss2/Zbtb16/Tmem38b/Ryr1/Insig1/Slc9b2/Vkorc1/Opa3/Nfix/Tnfsf11/Pdgfa/Smad1/Tjp2/Fbxw7/Gja1/Fbn1/Map3k7/Ext2/Bmp6/Ecm1/Atg9a/Enpp1/Rab23/Ift172/Trpv4/Large1/…	86
GO:0008203	GO:0008203	cholesterol metabolic process	63/4480	152/28905	0.414474	2.67419	8.86309	1.31987400567193e-14	3.33333917209338e-13	1.53491743247149e-13	App/Apoe/Lrp1/Ldlr/Errfi1/Npc2/Soat1/Apobr/Lipa/Abca1/Por/Pmvk/Ttc39b/Aplp2/Npc1/Hmgcr/Erlin1/Dgat2/Hdlbp/Cyp27a1/G6pdx/Idi1/Lbr/Sod1/Cyp51/Cln8/Msmo1/Sult2b1/Insig1/Cebpa/Apoc1/Fmo5/Mvk/Fdps/Srebf2/Prkaa1/Abcg1/Scarb1/Hmgcs1/Abca5/Sqle/Dhcr24/Pctp/Cubn/Fech/Abca2/Ldlrap1/Sc5d/Erlin2/Lrp5/Lipe/Cyb5r3/Nsdhl/Mvd/Stard4/Fdft1/Cyp7b1/Soat2/Cftr/Arv1/Pmp22/Lss/Ces1d	63
GO:0034765	GO:0034765	regulation of monoatomic ion transmembrane transport	115/4480	366/28905	0.314208	2.02727	8.47045	1.36540982141117e-14	3.43465589600214e-13	1.58157119246999e-13	Ahnak/Fxyd5/App/Chd7/Ctss/Mmp9/Fyn/Homer1/Selenon/Diaph1/Pde4b/Slc8a1/Plcb1/Bcl2/Flna/Chp1/Ptpn22/Gpr35/Sestd1/Stim2/Fbxo11/Asph/Atp2b4/Lyn/Ubash3b/Thy1/Atp7a/Ahr/Gimap3/Cacna1d/Itgb1/Ikbkb/Abcb1b/Wnk1/P2rx7/Stom/Adrb2/Abcb1a/Atp1b3/Cxcl10/Clec4b1/Ripk1/P2rx4/G6pdx/Trem2/Rrad/Pik3c2a/Gsto1/Cd4/Kcnab2/Cxcr3/Slc30a1/Ank2/Tmem38b/Slc9a1/Tmem38a/Nr3c2/Fgf13/Hecw2/Kcnj2/Vmp1/Kcnip3/Itgb3/Snta1/Snca/Ta…	115
GO:0032946	GO:0032946	positive regulation of mononuclear cell proliferation	70/4480	179/28905	0.391061	2.52313	8.75442	1.58129654519706e-14	3.95829423400678e-13	1.82269325410796e-13	Il1b/Cd86/Cdkn1a/Ccr2/Csf1r/Ptprc/Jak2/Vav3/H2-Q10/Bcl2/Cd80/Itgal/Ptpn22/Ccl5/Il15/Xcl1/Aif1/Ccdc88b/Gpr183/Cd28/Nfatc2/Il1a/Bcl6/Tlr4/Havcr2/H2-DMb1/Cd244a/Il6st/Prkcq/Icosl/Cd274/Ripk2/Myd88/Pdcd1lg2/Bst1/Stat5b/H2-T23/Cd3e/Tnfsf9/Slc7a1/Cd4/Cd6/Cd55/Zap70/Nckap1l/Irs2/H2-T22/Csf1/Il18/Adk/Card11/Stat5a/Tirap/Tyk2/Spn/Slc4a1/Efnb1/Il12rb1/Btnl2/Slamf1/Cd40lg/Kitl/Il13/Spta1/Chrnb2/Ephb2/Igf1/C…	70
GO:0022604	GO:0022604	regulation of cell morphogenesis	94/4480	276/28905	0.34058	2.19742	8.56051	1.58606520813649e-14	3.95829423400678e-13	1.82269325410796e-13	Hexb/Cd44/Picalm/Spag9/Fn1/Myh9/Sparc/Csf1r/Fyn/Diaph1/Lst1/Fgr/Sema4d/Macf1/Msn/Fgd4/Pxn/Cask/Il1rapl1/Actr3/Arhgap15/Cyfip1/Actr2/Sema4a/Fmnl1/Arap1/Tnik/Epb41/Ezr/Fes/Vegfa/Myl12b/Wdr1/Plxnb2/Met/Rac1/Plxnc1/Aldoa/Capzb/Fmnl3/Crk/Afdn/Rhog/Parvb/Icam1/Plxnd1/Gna13/Slc23a2/Tiam1/Coro1c/Ptprd/Cdc42ep2/Bambi/Epb41l2/Ntng2/Dnmbp/Fbxo31/Fmnl2/Cdc42se1/Cdc42ep4/Mfn1/Lrp8/Pdpn/Plaa/Sgk1/Pdzd8/Numb/Sy…	94
GO:1902652	GO:1902652	secondary alcohol metabolic process	66/4480	164/28905	0.402439	2.59654	8.78115	1.73518358596563e-14	4.31346225546514e-13	1.98623904391442e-13	App/Apoe/Lrp1/Ldlr/Errfi1/Npc2/Soat1/Apobr/Lipa/Abca1/Idh1/Por/Pmvk/Ttc39b/Aplp2/Npc1/Hmgcr/Erlin1/Dgat2/Hdlbp/Cyp27a1/G6pdx/Idi1/Lbr/Sod1/Cyp51/Cln8/Msmo1/Fgfr1/Sult2b1/Insig1/Cebpa/Apoc1/Fmo5/Mvk/Fdps/Srebf2/Prkaa1/Abcg1/Scarb1/Hmgcs1/Abca5/Sqle/Dhcr24/Enpp1/Pctp/Cubn/Fech/Abca2/Ldlrap1/Sc5d/Erlin2/Lrp5/Lipe/Cyb5r3/Nsdhl/Mvd/Stard4/Fdft1/Cyp7b1/Soat2/Cftr/Arv1/Pmp22/Lss/Ces1d	66
GO:0055074	GO:0055074	calcium ion homeostasis	112/4480	354/28905	0.316384	2.04131	8.44254	1.7765772851366e-14	4.39911070721911e-13	2.02567796533051e-13	Hexb/Atp2b1/App/Apoe/Chd7/Ccr2/Tgm2/Selenon/Diaph1/Nt5e/Ptprc/Ccr1/Slc8a1/Plcb1/Bcl2/Flna/Ccl5/Stim2/Grina/Mcub/Xcl1/Ccr5/Spp1/Asph/Atp2b4/Lyn/Snx10/Ubash3b/Nptn/Thy1/Itpr1/Anxa6/Trpm2/Ank/Disc1/P2rx7/Rap1gds1/Psen1/Cxcl10/Lck/Ccl2/Clec4b1/Fasl/Thada/Tmtc2/Cln3/Marcksl1/Tpcn2/Gsto1/Nucb2/Itgav/Cxcr3/Slc30a1/Ank2/Atp13a3/Tmem38b/Inpp4b/Fgfr1/Tmem38a/Fam20a/Atp2c1/1600014C10Rik/Ryr1/Atp2a2/Mcur1/At…	112
GO:0050728	GO:0050728	negative regulation of inflammatory response	68/4480	172/28905	0.395349	2.55079	8.73632	1.98502514568442e-14	4.88524200016761e-13	2.24952899203175e-13	Acod1/Cd44/Nlrp3/Tnfrsf1b/Apoe/Rabgef1/Nt5e/Sirpa/Stat3/Tnfrsf1a/Cx3cr1/Tnfaip6/Ldlr/Metrnl/Ier3/Abr/Nfkb1/Socs3/Ppard/Tnfaip3/Smad3/Grn/Il10ra/Ahr/Pglyrp1/Pparg/Alox5/Rora/Nod2/Fpr2/Mefv/Syt11/Gata3/Slamf8/Fcgr2b/Nlrp12/Trem2/Ptpn2/Irgm2/Sod1/Aoah/Siglece/Ctla2a/Nlrc3/Arnt/Igtp/Mvk/Adora2a/Cyld/Elf4/Smpdl3b/Fndc4/Tnfaip8l2/Mfhas1/Extl3/Vps35/Spn/Il17a/Cdh5/Hgf/Nlrx1/Nr1d2/Lrfn5/Cd200r1/Il13/Mdk/…	68
GO:0032963	GO:0032963	collagen metabolic process	55/4480	124/28905	0.443548	2.86178	8.89788	1.98831430200859e-14	4.88524200016761e-13	2.24952899203175e-13	Col1a1/Col1a2/Fosl2/Fn1/Ctss/Retreg1/Mmp9/Il6ra/Suco/Mmp8/Errfi1/Ctsl/Cst3/Vsir/Ppard/Vim/Prdx5/Ctsb/Adam15/Hif1a/Itgb1/Rgcc/Pparg/P2rx7/Ctsk/Serpinh1/Adora2b/Mmp25/Ccl2/Got1/Fap/Arrb2/Notch1/Ep300/Plod3/Mmp19/Pdgfb/Itga2/Id1/Il18/Pepd/Rcn3/Arg1/Adamts2/Mmp28/Mrc2/F2r/Naglu/P3h1/Creb3l1/Tgfbr3/Mmp17/Retn/Emilin1/Mmp23	55
GO:0071900	GO:0071900	regulation of protein serine/threonine kinase activity	98/4480	294/28905	0.333333	2.15067	8.49295	2.06278160598155e-14	5.04863806962048e-13	2.32476870285992e-13	Thbs1/Il1b/Dusp1/Apoe/Cdkn1a/Trib1/Prkch/Ptprc/Pim1/Cd300a/Slc8a1/Map2k4/Ddx3x/Ptpn22/Pak1/Fgd4/Ptpn1/Tnfaip3/Ern1/Atp2b4/Lyn/Pik3r5/Thy1/Adam17/Uvrag/Ptprj/Map3k5/Vegfa/Rapgef2/Tlr4/Sesn2/Rgcc/Flt1/Lats2/Pparg/Ralb/Gadd45a/P2rx7/Rasip1/Dusp16/Irak3/Adrb2/Psen1/Ccnd1/Gab1/Tnfrsf11a/Map2k1/Hmgcr/Tnf/Tlr6/Ccng1/Lax1/Ksr1/Irgm2/Ccnd2/Lrrk2/Pik3r6/Fgfr1/Pdgfb/Camk1/Egfr/Taok3/Igtp/Cab39/Prkar2a/Tnfsf…	98
GO:0050671	GO:0050671	positive regulation of lymphocyte proliferation	69/4480	176/28905	0.392045	2.52948	8.71647	2.0967720598582e-14	5.11209157209275e-13	2.35398741780842e-13	Il1b/Cd86/Cdkn1a/Ccr2/Csf1r/Ptprc/Jak2/Vav3/H2-Q10/Bcl2/Cd80/Itgal/Ptpn22/Ccl5/Il15/Xcl1/Aif1/Ccdc88b/Gpr183/Cd28/Nfatc2/Il1a/Bcl6/Tlr4/Havcr2/H2-DMb1/Cd244a/Il6st/Prkcq/Icosl/Cd274/Ripk2/Myd88/Pdcd1lg2/Bst1/Stat5b/H2-T23/Cd3e/Tnfsf9/Slc7a1/Cd4/Cd6/Cd55/Zap70/Nckap1l/Irs2/H2-T22/Il18/Adk/Card11/Stat5a/Tirap/Tyk2/Spn/Slc4a1/Efnb1/Il12rb1/Btnl2/Slamf1/Cd40lg/Kitl/Il13/Spta1/Chrnb2/Ephb2/Igf1/Cd55b/…	69
GO:0090257	GO:0090257	regulation of muscle system process	91/4480	265/28905	0.343396	2.2156	8.51385	2.37184866376321e-14	5.76059336382949e-13	2.65260590627762e-13	Nr4a3/Tnfrsf1b/Atp2b1/Igfbp5/Ptgs2/Arg2/Selenon/Pde4b/Klf4/Tnfrsf1a/Slc8a1/Nr4a1/Ptafr/Dock4/Jarid2/Errfi1/Pak1/Mef2a/Hdac4/Ncf1/Atp2b4/Aif1/Atp1a1/Nfatc1/Gsn/Smad3/Zc3h12a/Eno1/Dock5/Pi16/Anxa6/Flt1/Lmna/Pparg/Prok2/Foxo3/Adrb2/Rock1/Adora2b/Lck/Map2k1/P2rx4/Notch1/G6pdx/Tifab/Ep300/Sod1/Twf1/Ank2/Tmem38b/Slc9a1/Tmem38a/Itga2/Fgf13/Kcnj2/Ryr1/Atp2a2/Chrm3/Adk/Fdps/Atp2a1/Kcnn4/Rem1/Jup/Akap6/Ctn…	91
GO:0002705	GO:0002705	positive regulation of leukocyte mediated immunity	74/4480	196/28905	0.377551	2.43596	8.63899	2.48129907883257e-14	6.00164896190899e-13	2.76360584375314e-13	Il1b/Ighg1/Tyrobp/Nlrp3/Ighg2b/Fcer1g/Itgb2/Ptprc/Rsad2/H2-Q10/Ptafr/Itgam/Fcgr3/Malt1/Xcl1/Lamp1/Stap1/Il18rap/Cd28/Gimap3/Raet1e/C3/Klrd1/Fcgr1/Tnfsf13/Klrk1/Nod2/P2rx7/Il18r1/Klre1/Pvr/Ap1g1/Gata3/Cadm1/Klrc2/Tnf/Ccl2/Klrb1c/H2-T24/Klrc1/Clnk/Stat5b/H2-T23/Tbx21/Ticam2/Trem2/Sh2d1a/Hfe/Cd226/Crtam/Cxcl1/Cd55/Fcer2a/Sh2d1b1/Stat6/Klri1/Klri2/Cd160/H2-T22/Il18/Il1r1/Stat5a/Prkcz/Hmces/Map3k7/Gim…	74
GO:0070588	GO:0070588	calcium ion transmembrane transport	108/4480	338/28905	0.319527	2.06159	8.40781	2.49003577375306e-14	6.00164896190899e-13	2.76360584375314e-13	Ahnak/Atp2b1/Chd7/Fyn/Selenon/Diaph1/Ptprc/Pde4b/Slc8a1/Plcb1/Bcl2/Flna/Ptpn22/Gpr35/Sestd1/Stim2/Mcub/Xcl1/Ccr5/Fbxo11/Asph/Atp2b4/Lyn/Ubash3b/Thy1/Itpr1/Ahr/Gimap3/Cacna1d/Trpm2/P2rx7/Adrb2/Orai1/Cxcl10/Lck/Clec4b1/Fasl/P2rx4/G6pdx/Tpcn2/Rrad/Gsto1/Cd4/Itgav/Cxcr3/Ank2/Tmem38b/Slc9a1/Tmem38a/Trpv2/Atp2c1/Ryr1/Vmp1/Atp2a2/Mcur1/Ednrb/P2ry12/Atp2a1/Itgb3/Ibtk/Snca/Plce1/Rem1/Trpm7/Cbarp/Pkd1/Plcb…	108
GO:0071222	GO:0071222	cellular response to lipopolysaccharide	102/4480	312/28905	0.326923	2.10931	8.43726	2.52291404200309e-14	6.05786064858242e-13	2.78948988774903e-13	Il1b/Cebpb/Cxcl2/Acod1/Cd14/Nlrp3/Tnfrsf1b/Nfkbiz/Cd86/Irak2/Trib1/Lilrb4a/Pde4b/Sirpa/Jak2/Litaf/Mmp8/Cd80/Cx3cr1/Gch1/Cd300lb/Ptpn22/Trim30b/Cd68/Rara/Cd84/Malt1/Trim30a/Nfkb1/Sbno2/Cfh/Ppard/Vim/Map2k3/Tnfaip3/Lyn/Tnip3/Cxcl16/Fcgr4/Stap1/Trim30d/Abca1/Zc3h12a/Il1a/Stat1/Tlr4/Havcr2/Klrk1/Nod2/Axl/Irak3/Gbp3/Cd274/Cr2/Mapk14/Cxcl10/Ripk2/Mrc1/Gbp2/Myd88/Pdcd1lg2/Tnf/Ccl2/Irak4/Cd36/Ticam2/Trim…	102
GO:0051896	GO:0051896	regulation of phosphatidylinositol 3-kinase/protein kinase B signal transduction	94/4480	278/28905	0.338129	2.18161	8.47834	2.61598827170587e-14	6.25213759418085e-13	2.87894945220706e-13	Thbs1/Fn1/Igfbp5/Csf1r/Fyn/Adam8/Fgr/Klf4/Jak2/Vav3/Sema4d/Cx3cr1/Gcnt2/Osm/Xdh/Ccl5/Nrg1/Cass4/Ppard/Hcst/Pde3b/Cd28/Prr5l/Ptprj/Rtn4/Vegfa/Rras/Bank1/Igf1r/Sesn2/Itgb1/Rac1/Flt1/Hcls1/Axl/Cbl/Dcn/Gata3/Tnf/Pdcd6/Ppp1r16b/Itsn1/Arfgef1/Arrb2/P2rx4/Ccdc88a/Phlpp1/Trem2/Rapgef1/Cxcl12/Tek/Specc1l/Nlrc3/Ambra1/Inpp4b/Fgfr1/Pdgfb/Nop53/Egfr/Irs2/Ramp3/Inpp5f/Il18/P2ry12/Tnfsf11/Pdgfa/Ntrk3/Mfhas1/Da…	94
GO:2001236	GO:2001236	regulation of extrinsic apoptotic signaling pathway	67/4480	169/28905	0.39645	2.5579	8.69901	2.62355040235385e-14	6.25213759418085e-13	2.87894945220706e-13	Thbs1/Il1b/G0s2/Trps1/App/Atf3/Mcl1/Lgals3/Fyn/Ptprc/Ddx3x/Bcl2/Runx3/Skil/Nrg1/Nrp1/Tnfaip3/Traf1/Vegfa/Sp100/Pmaip1/Tlr4/Lmna/Hmox1/Tnfrsf23/Ltbr/Itm2c/Icam1/Tnf/Tlr6/Raf1/Ripk1/Gas1/Tmbim1/Ltb/Ctnna1/Madd/Wwox/Sgk3/Itprip/Itgav/Pea15a/Deptor/Dab2/Fgfr1/Rffl/Siglec1/Acvr1/Cyld/Rela/Acsl5/Bid/Gstp3/Casp8/Nf1/Tnfrsf22/Rnf34/Hgf/Tnfrsf12a/Eya2/Agap2/Ar/Csf2/Src/Igf1/Bcl2l14/Il7	67
GO:0045444	GO:0045444	fat cell differentiation	92/4480	270/28905	0.340741	2.19846	8.47341	2.91155575779803e-14	6.91249136654746e-13	3.18302547462012e-13	Cebpb/Nr4a3/Fosl2/Jdp2/Ptgs2/Nr4a2/Fndc3b/Retreg1/Grk5/Klf4/Pim1/Plac8/Plcb1/Nr4a1/Metrnl/Ppard/Lpl/Zfp36l2/Smad3/Zc3h12a/Vegfa/Lamb3/Lrg1/Pparg/Alox5/Noct/Rora/Ap1s2/Sh2b2/Wdfy2/Rnasel/Adrb2/Ccnd1/Cebpd/Fam120b/Mapk14/Arid5b/Id2/Tnf/Zfp385a/Creb5/Sh3pxd2b/Lpin1/Tbl1xr1/Ep300/Nucb2/Egr2/Psmb8/Crebl2/Cmklr1/Zbtb16/Ncor2/Cds1/Zfp516/Jag1/Wwtr1/Pias1/Trio/Tfe3/Creb1/Smad6/Sort1/Insig1/Cebpa/Tmem120a…	92
GO:0035592	GO:0035592	establishment of protein localization to extracellular region	130/4480	439/28905	0.296128	1.91062	8.2339	4.08702409326522e-14	9.66703198776426e-13	4.45142097824998e-13	Il1b/Plek/Myh9/Apoe/Rab8b/Hcar2/Tlr2/Lyst/Psap/Lrp1/Jak2/Rab11fip1/Rsad2/Il1rn/Plcb1/Ccl5/Glud1/Cask/Atg7/Nadk/Anxa5/Ppard/Mia2/Abca1/Pde3b/Itpr1/Il1a/Hif1a/Sidt2/Tlr4/Cacna1d/Dgat1/Rac1/Trpm2/Pparg/Alox5/P2rx7/Rap1gds1/Rab27a/Rhbdf2/Golph3/Gnaq/Cd2ap/Klf7/Prkcq/Map4k4/Ap1g1/Orai1/Arrb1/Hmgcr/Tnf/Raf1/Sel1l/Rapgef4/Tiam1/Frmd4a/Tmed10/Midn/Madd/Trem2/Rab3d/Ep300/Cyp51/Gpr27/M6pr/Clock/Gsdmd/Prf1/…	130
GO:0030278	GO:0030278	regulation of ossification	60/4480	144/28905	0.416667	2.68834	8.69839	4.19408074336601e-14	9.88337465880934e-13	4.55104124490469e-13	Atp2b1/Sgms2/Isg15/Csf1r/Srgn/Ccr1/Slc8a1/Rsad2/Bcl2/Runx2/Pbx1/Mgp/Rbpj/Smad3/Bmp2k/Chsy1/Hif1a/Tent5a/Alox5/Ank/Bmpr2/P2rx7/Ccn1/Bglap/Adrb2/Mapk14/Phospho1/Lrp4/Nfe2/Notch1/Bmpr1a/Rxra/Fam20c/Dhrs3/Pkdcc/Egr2/Zbtb16/Smad6/Adgrv1/Acvr1/Tob2/Csf1/Mia3/Mapk3/Gja1/Bmp6/Acvr2a/Atraid/Ecm1/Enpp1/P3h1/P2ry2/Creb3l1/Ifitm5/Intu/Adcy10/Vdr/Ltbp3/Tmem119/Mdk	60
GO:0048588	GO:0048588	developmental cell growth	96/4480	289/28905	0.33218	2.14323	8.36523	4.81966060266624e-14	1.13154920593709e-12	5.21049467882787e-13	Ndel1/Picalm/Spag9/Fn1/App/Apoe/Ifrd1/Csf1r/Lrp1/Sema4d/Pdlim5/Map2k4/Macf1/Iqgap1/Pak1/Ext1/Actr3/Ccr5/Cyfip1/Itga4/Nrp1/Nin/Arih2/Sema4a/Akap13/Rtn4/Nrp2/Vegfa/Pi16/Olfm1/Usp9x/Itgb1/Disc1/Bmpr2/Rarg/Afdn/Cd2ap/Impact/Raph1/Jade2/Ist1/Shtn1/Slc23a2/Tiam1/C9orf72/G6pdx/Rnf6/Dscam/Ep300/Cxcl12/Dnm2/Clasp2/Slit2/Trpv2/L1cam/Fgf13/Vcl/Plaa/Mex3c/Nfix/Fdps/Ntrk3/Limk1/Mt3/Ulk2/Ddr1/Ulk1/Spg11/Sema4f…	96
GO:1901888	GO:1901888	regulation of cell junction assembly	86/4480	247/28905	0.348178	2.24645	8.42559	4.94751540616475e-14	1.15728044869662e-12	5.32898047049712e-13	Il1b/Myh9/App/Tlr2/Prkch/Lrp1/Actg1/Sema4d/Pdlim5/Macf1/Peak1/Hopx/Iqgap1/Il1rap/Il1rapl1/Actr3/Nrg1/Sipa1l1/Nrp1/Sema4a/Rap2a/Smad3/Thy1/Ptprj/Ace/Slk/Vegfa/Rapgef2/Rac1/Ikbkb/Setd5/Mycbp2/Nectin1/Map4k4/Rock1/Tnf/Dusp3/Coro1c/Fmn1/Ptprd/Flot1/Farp1/Ogt/Rapgef1/Ntng2/Tek/Acvrl1/Clasp2/Snai1/Slit2/Vcl/Negr1/Pik3r1/Ntrk3/Snca/Numb/Dusp22/Nrg2/Vps35/Gja1/Ptk2/F11r/Adgrl3/Musk/Il17a/Fzd5/Crb3/Ppp1r9…	86
GO:0071692	GO:0071692	protein localization to extracellular region	131/4480	445/28905	0.294382	1.89936	8.18832	5.31656968640724e-14	1.23903438390204e-12	5.70543643204616e-13	Il1b/Plek/Myh9/Apoe/Rab8b/Hcar2/Tlr2/Lyst/Psap/Lrp1/Jak2/Rab11fip1/Rsad2/Il1rn/Plcb1/Ccl5/Glud1/Cask/Atg7/Nadk/Anxa5/Ppard/Mia2/Abca1/Pde3b/Itpr1/Il1a/Hif1a/Sidt2/Tlr4/Cacna1d/Dgat1/Rac1/Trpm2/Pparg/Alox5/P2rx7/Rap1gds1/Rab27a/Rhbdf2/Golph3/Gnaq/Cd2ap/Klf7/Prkcq/Map4k4/Ap1g1/Orai1/Arrb1/Hmgcr/Tnf/Raf1/Sel1l/Rapgef4/Tiam1/Frmd4a/Tmed10/Midn/Madd/Trem2/Rab3d/Ep300/Cyp51/Gpr27/M6pr/Clock/Gsdmd/Prf1/…	131
GO:0045619	GO:0045619	regulation of lymphocyte differentiation	81/4480	227/28905	0.356828	2.30226	8.436	5.79051619459907e-14	1.34454513397669e-12	6.1912864498258e-13	Cd44/Nlrp3/Braf/Nfkbiz/Ccr2/Lilrb4a/Adam8/Ptprc/Fgl2/H2-Aa/Runx3/Nfam1/Itpkb/Rara/Il15/Vsir/Malt1/Cd83/Zfp36l2/Zc3h12a/Smarca2/Cd28/Gimap3/Fas/Pglyrp1/Tcf7/Bcl6/Brd4/Axl/H2-DMa/Tox/Nfkbid/Lck/Prdm1/Id2/Ripk2/Gata3/Slamf8/Flt3/Stat5b/Tbx21/Egr3/Zeb1/Cd27/Ptpn2/Tnfsf9/Zmiz1/Crtam/Ctla2a/Zbtb16/Ambra1/Zap70/Pik3r6/Nckap1l/Il4ra/Cyld/Il18/Rc3h1/Card11/Zbtb7b/Stat5a/Prkcz/Sos2/Pglyrp2/Gimap5/Shb/H2-Oa…	81
GO:0046328	GO:0046328	regulation of JNK cascade	64/4480	160/28905	0.4	2.5808	8.58732	6.02438226776948e-14	1.39374303632813e-12	6.4178302068862e-13	Il1b/App/Lmnb1/Sirpa/Map2k4/Plcb1/Per1/Ptpn22/Fgd4/Gadd45b/Rap2a/Tnik/Il1a/Map3k5/Tlr4/Igf1r/Gadd45a/Taok1/Nod2/Crk/Dusp16/Ltbr/Card9/Naip5/Map4k4/Nod1/Ripk2/Myd88/Tnf/Fcgr2b/Ripk1/Dusp3/Naip2/Rassf2/Sfrp4/Naip6/Phlpp1/Cd27/Rapgef1/Cdc42se1/Dab2/Egfr/Itch/Taok3/Mdfic/Cyld/Tnfsf11/Ulk4/Dusp22/Mfhas1/Tirap/Hipk3/Gstp3/Mapk8ip3/Pja2/Map3k7/Cracr2a/Zfp110/Trpv4/Mapkbp1/Mink1/Naip1/Slamf1/Nox1	64
GO:1905517	GO:1905517	macrophage migration	37/4480	67/28905	0.552239	3.56305	8.99524	7.48473547300835e-14	1.72529956957818e-12	7.94456324082379e-13	Thbs1/Trem1/Ccr2/Csf1r/Mmp9/Lgals3/C5ar1/Cd9/Cx3cr1/Ccl5/Gpr35/Abr/Ninj1/Stap1/Ptprj/Rtn4/Myo9b/Mtus1/Cnn2/Slamf8/Ccl2/P2rx4/Trem2/Cmklr1/Ednrb/Csf1/P2ry12/C3ar1/Mapk3/Ptk2/Enpp1/Trpv4/Mmp28/Slamf1/Cd200r1/Emilin1/Mdk	37
GO:0032535	GO:0032535	regulation of cellular component size	124/4480	415/28905	0.298795	1.92783	8.15355	7.76219838541283e-14	1.78277447699753e-12	8.2092204892257e-13	Plek/Ndel1/Picalm/Fn1/Apoe/Ifrd1/Tlr2/Lrp1/Sema4d/Macf1/Rap1gap2/Svil/Pak1/Arpc2/Actr3/Cotl1/Ppp1r15a/Ccr5/Cyfip1/Nrp1/Ssh2/Sema4a/Prex1/Rin3/Gsn/Myadm/Add3/Atp7a/Ahr/Ezr/Rtn4/Vegfa/Olfm1/Vasp/Wdr1/Rac1/Capg/Disc1/Bmpr2/Capzb/Capza1/Wnk1/Hcls1/P2rx7/Capza2/Arhgap5/Icam1/Ist1/Clec2i/Sptan1/Shtn1/Arfgef1/Sh3bp1/Fmn1/Cdc42ep2/Cln3/Rnf6/Dscam/Ogt/Ep300/Capn1/Cln8/Cxcl12/Twf1/Lamtor4/Tmod3/Specc1l/Dnm…	124
GO:0009306	GO:0009306	protein secretion	129/4480	438/28905	0.294521	1.90025	8.13073	7.96366134080289e-14	1.82244221080684e-12	8.39188025766537e-13	Il1b/Plek/Myh9/Apoe/Rab8b/Hcar2/Tlr2/Lyst/Psap/Lrp1/Jak2/Rab11fip1/Rsad2/Il1rn/Plcb1/Ccl5/Glud1/Cask/Atg7/Nadk/Anxa5/Ppard/Mia2/Abca1/Pde3b/Itpr1/Il1a/Hif1a/Sidt2/Tlr4/Cacna1d/Dgat1/Rac1/Trpm2/Pparg/Alox5/P2rx7/Rap1gds1/Rab27a/Rhbdf2/Golph3/Gnaq/Cd2ap/Klf7/Prkcq/Map4k4/Ap1g1/Orai1/Arrb1/Hmgcr/Tnf/Raf1/Sel1l/Rapgef4/Tiam1/Frmd4a/Tmed10/Midn/Madd/Trem2/Rab3d/Ep300/Cyp51/Gpr27/M6pr/Clock/Gsdmd/Prf1/…	129
GO:0006979	GO:0006979	response to oxidative stress	118/4480	388/28905	0.304124	1.96221	8.17211	8.03113124437905e-14	1.83127125748629e-12	8.43253575943321e-13	Nr4a3/Slc7a11/App/Apoe/Fos/Ptgs2/Nr4a2/Kdm6b/Plk3/Mmp9/Psap/Fyn/Gsr/Selenon/Sirpa/Jak2/Slc8a1/Cpeb2/Map2k4/Bcl2/Gch1/Trim25/Mctp1/Txnrd1/Nfe2l2/Kpna4/Cst3/Atg7/Nfkb1/Prdx5/Tnfaip3/Txn1/Aif1/Prdx6/Zc3h12a/Srxn1/Idh1/Prr5l/Atp7a/Txnip/Ide/Map3k5/Atrn/Hif1a/Tlr4/Met/Sesn2/Msra/Trpm2/Alox5/Mpo/Dapk1/Hmox1/Usp25/Foxo3/Crk/Axl/Cd2ap/Psen1/Rbpms/Abcc1/Lck/Gab1/Aldh3b1/Map2k1/Ripk1/Cd36/G6pdx/Ep300/Capn1…	118
GO:0010952	GO:0010952	positive regulation of peptidase activity	71/4480	188/28905	0.37766	2.43666	8.46379	8.09765158492578e-14	1.8398212687041e-12	8.4719063742687e-13	Picalm/Nlrp3/App/Ctss/Jak2/Stat3/Ctsd/Ddx3x/Ifi207/Ctsh/Ifi204/Xdh/Ctsl/Mbp/Vsir/Malt1/Hip1/Bcl2l11/Asph/Lyn/Laptm5/Gsn/Smad3/Grn/Fas/Ifi211/Stat1/Map3k5/Pmaip1/Ifi213/Pparg/Dapk1/Tank/Mefv/Ccn1/Bmyc/Nlrp1b/Tnfrsf23/Card9/Ctsk/Lck/Nod1/Ripk2/Tnf/Pdcd6/Aph1c/Ifi206/Fasl/St18/Ifi205/Arl6ip5/Casp1/Dap/Bid/Snca/F3/Ifi208/Casp8/Nlrp1a/Aim2/Apaf1/Ddrgk1/Lgmn/Rcn3/Epha4/4930486L24Rik/F2r/Nlrc4/Khdc1a/Tt…	71
GO:2000514	GO:2000514	regulation of CD4-positive, alpha-beta T cell activation	42/4480	83/28905	0.506024	3.26487	8.84955	8.97235100331394e-14	2.03127617892882e-12	9.35350726774044e-13	Cd44/Nlrp3/Nfkbiz/Ccr2/Arg2/Runx3/Rara/Vsir/Malt1/Xcl1/Cd83/Zc3h12a/Cd28/Cblb/Gimap3/Bcl6/Tarm1/Brd4/Prkcq/Cd274/Nfkbid/Ripk2/Gata3/Tbx21/Cd3e/Cd55/Nckap1l/Il4ra/Cd160/Itch/Il18/Rc3h1/Card11/Zbtb7b/Prkcz/Gimap5/Shb/Tnfrsf14/Il27/Ascl2/Cd55b/Il23a	42
GO:0072593	GO:0072593	reactive oxygen species metabolic process	89/4480	262/28905	0.339695	2.19171	8.29877	9.31169623516076e-14	2.10059937489979e-12	9.67272285450488e-13	Thbs1/Acod1/Tyrobp/App/Pid1/Cdkn1a/Arg2/Itgb2/Fyn/Stat3/Ncf2/Bcl2/Gch1/Slc25a33/Xdh/Itgam/Cybb/Ier3/Txnrd1/Nfe2l2/Trim30a/Hba-a1/Ncf4/Hdac4/Prdx5/Ncf1/Txn1/Prdx6/Prex1/Lipa/Immp2l/Arf4/Zc3h12a/Atp7a/Ahr/Hif1a/Pmaip1/Hbb-bt/Tlr4/Met/Sesn2/Alox5/Mpo/Gadd45a/P2rx7/Fpr2/Foxo3/Ccn1/Rab27a/Abcd2/Mapk14/Prcp/Tnf/Tlr6/Ripk1/Cd36/Sh3pxd2b/Gnai3/Tspo/G6pdx/Ogt/Sod1/Birc3/Hk2/Cxcl1/Lrrk2/Pdgfb/Egfr/Il18/Aco…	89
GO:1902903	GO:1902903	regulation of supramolecular fiber organization	120/4480	398/28905	0.301508	1.94533	8.13298	9.71310955281354e-14	2.18338303032926e-12	1.00539204143158e-12	Plek/Gda/Myh9/App/Apoe/Braf/Tlr2/Arhgef10l/Actg1/Flna/Svil/Ldlr/Pak1/Arpc2/Pxn/Actr3/Cotl1/Cyfip1/Nrp1/Ssh2/Gpr65/Prex1/Gsn/Smad3/Akap13/Myadm/Add3/Arap1/Fes/Clip1/Vasp/Wdr1/Met/Rac1/Rgcc/Capg/Capzb/Taok1/Capza1/Hcls1/Capza2/Rhoc/Prkcq/Psen1/Icam1/Usp8/Cgnl1/Clec2i/Sptan1/Arfgef1/Sh3pxd2b/Sh3bp1/C9orf72/Fmn1/Cdc42ep2/Ccdc88a/Tacstd2/Slain2/Trem2/Ep300/Capn1/Twf1/Tmod3/Specc1l/Arhgef10/Clasp2/Wash…	120
GO:0031099	GO:0031099	regeneration	67/4480	173/28905	0.387283	2.49875	8.46782	9.91284937671035e-14	2.22040820491049e-12	1.02244118733933e-12	Cebpb/Ndel1/Xylt1/Braf/Ifrd1/Cdkn1a/Selenon/Diaph1/Lrp1/Klf4/Jak2/Cd9/Bcl2/Flna/Diaph2/Hopx/Nrg1/Ninj1/Pkm/Ppard/Sulf2/Txk/Grn/Thy1/Adam17/Itpr1/Fas/Ace/Rtn4/Igf1r/Hmox1/Ccnd1/Map4k4/Map2k1/Lifr/Cxcl12/Kpna1/Egfr/Inpp5f/Cers2/Nfix/Ntrk3/Rtn4rl1/Ulk1/Mtr/Mapk8ip3/Gja1/Ptgfrn/Epha4/Hgf/Fkbp1b/Capn3/Plau/Enpp1/Large1/Lif/Fzd7/Ptprf/Lamb2/Nfib/Mustn1/Mdk/Neo1/Rtn4r/Dmd/Igf1/Matn2	67
GO:0006887	GO:0006887	exocytosis	119/4480	394/28905	0.30203	1.9487	8.12032	1.07629134459244e-13	2.4023277582294e-12	1.10621048871566e-12	Plek/Nr4a3/Myh9/Fcer1g/Anxa2/Braf/Rabgef1/Rab8b/Ccr2/Itgb2/Snap23/Gab2/Myo1f/Rab7/Rap1b/Fgr/Ccr1/Stx11/Cd300a/Rab11fip1/Tnfaip2/Ptafr/Itgam/Ccl5/Pak1/Abr/Sdcbp/Cask/Cd84/Il1rapl1/Synj1/Lamp1/Lyn/Rab31/Fcgr4/Nkg7/Fes/Sytl3/Ralb/Hmox1/P2rx7/Exoc6b/Rab27a/Vamp3/Psen1/Vps4b/Ap1g1/Adora2b/Orai1/Syt11/Rab44/Milr1/Lat2/Rapgef4/Itsn1/Clnk/C9orf72/Tmed10/Notch1/Chmp2a/Tpcn2/Rab3d/Pik3c2a/Pdcd6ip/Syn1/Scam…	119
GO:0048638	GO:0048638	regulation of developmental growth	121/4480	404/28905	0.299505	1.93241	8.08291	1.28889381899679e-13	2.86677119951602e-12	1.32007481443328e-12	Ndel1/Fosl2/Picalm/Spag9/Fn1/App/Apoe/Chd7/Ifrd1/Cdkn1a/Lrp1/Stat3/Pim1/Sema4d/Plac8/Macf1/Plcb1/Bcl2/Jarid2/Hopx/Pak1/Actr3/Nrg1/Ccr5/Cyfip1/Bcl2l11/Ppard/Nrp1/Rbpj/Sema4a/Sgpl1/Grn/Ahr/Ezr/Rtn4/Vegfa/Pi16/Atrn/Olfm1/C3/Igf1r/Lats2/Disc1/Bmpr2/Mycbp2/Afdn/Adrb2/Mapk14/Ist1/Shtn1/Flt3/Slc23a2/Sh3pxd2b/Stat5b/Notch1/G6pdx/Rnf6/Bmpr1a/Dscam/Fgfr2/Ep300/Ccnd2/Sod1/Cxcl12/Dnm2/Clasp2/Flvcr1/Fgfr1/Sli…	121
GO:0045670	GO:0045670	regulation of osteoclast differentiation	46/4480	97/28905	0.474227	3.05972	8.70236	1.30932037111657e-13	2.90202161975801e-12	1.33630673136041e-12	Cebpb/Tyrobp/Notch2/Fos/Csf1r/Lilrb4a/Adam8/Ccr1/Ccl9/Tnfaip6/Ccl5/Mafb/Ninj1/Mitf/Nedd9/Pirb/Ubash3b/Lilra6/Pira2/Tnfrsf11a/Clec2i/Tnf/Gpr137b/Pilrb1/Rassf2/Trem2/Clec2g/Gpr55/Inpp4b/Tfe3/Creb1/Slc9b2/Tob2/Csf1/Pik3r1/Tnfsf11/Itgb3/Tjp2/Tcta/Fbxw7/Fbn1/Nf1/Il17a/Gpr68/Ppargc1b/Il23a	46
GO:0014911	GO:0014911	positive regulation of smooth muscle cell migration	38/4480	71/28905	0.535211	3.45319	8.86356	1.32441706229152e-13	2.91802055706309e-12	1.34367383278717e-12	Nr4a3/Igfbp5/S100a11/Lrp1/Egr1/Bcl2/Dock4/Iqgap1/Ccl5/Pak1/Arpc2/Hdac4/Aif1/Atp7a/Dock5/Tlr4/P2ry6/Il6st/Crk/Rapgef4/Stat5b/Dock7/Pdgfb/Itga2/Il18/Mdm2/Itgb3/F3/Map3k7/Ptk2/Plau/P2ry2/Ssh1/Retn/Src/Nox1/Mdk/Igf1	38
GO:0061756	GO:0061756	leukocyte adhesion to vascular endothelial cell	33/4480	56/28905	0.589286	3.80208	8.98896	1.32574526018957e-13	2.91802055706309e-12	1.34367383278717e-12	Sell/Ccr2/Itgb2/Klf4/Ptafr/Cx3cr1/Itgam/Selplg/Ext1/Itgb7/Itga4/Nfat5/Lrg1/St3gal4/Itgb1/Alox5/Golph3/Rock1/Icam1/Tnf/Capn1/Cxcl12/Gcnt1/Rela/Fut4/Pawr/Selp/Irak1/Spn/Sele/Zdhhc21/Mdk/Jam2	33
GO:0051651	GO:0051651	maintenance of location in cell	85/4480	247/28905	0.34413	2.22033	8.24902	1.4630533206588e-13	3.20909861579798e-12	1.4777078339781e-12	Hexb/Apoe/Chd7/Srgn/Selenon/Diaph1/Ptprc/Sorl1/Slc8a1/Plcb1/Flna/Hexa/Gm2a/Xcl1/Ccr5/Asph/Txn1/Lyn/Ubash3b/Gsn/Thy1/Ankrd13c/Uvrag/Itpr1/Sp100/Anxa6/Trpm2/P2rx7/Golph3/Psen1/Vps13c/Cxcl10/Lck/Clec4b1/Fasl/Tspo/Ccdc88a/Vps13d/Tpcn2/Gsto1/Cd4/Hk2/Twf1/Itgav/Cxcr3/Ank2/Tmed2/Tmem38b/Tmem38a/Ryr1/Insig1/Os9/Atp2a1/Itgb3/Ibtk/Snca/Plce1/Hk1/Bscl2/Plcb3/Slc8b1/Gja1/Akap6/Tmsb15a/Gaa/Trpc1/Ednra/Fkbp1b/…	85
GO:0050770	GO:0050770	regulation of axonogenesis	70/4480	186/28905	0.376344	2.42818	8.36862	1.47535217718805e-13	3.22491636248104e-12	1.4849915017577e-12	Ndel1/Picalm/Fn1/Apoe/Braf/Ifrd1/Lrp1/Sema4d/Macf1/Skil/Pak1/Mbp/Actr3/Sipa1l1/Ccr5/Cyfip1/Vim/Nrp1/Nin/Sema4a/Thy1/Rtn4/Vegfa/Plxnb2/Plxnc1/Ust/Disc1/Bmpr2/Psen1/Plxnd1/Ist1/Map2k1/Shtn1/Tiam1/Lrp4/Cdh2/Rnf6/Dscam/Ep300/Cxcl12/Slit2/Trpv2/L1cam/Fgf13/Ntrk3/Limk1/Mt3/Ulk2/Ulk1/Sema4f/Sema6b/Map6/Ptk2/Golga2/Map1b/Sema7a/Ryk/Epha4/Tnfrsf12a/Sema4c/Lrrc4c/Tiam2/Trim46/Plxna4/Adcy10/Cdkl3/Cdh1/Ephb2…	70
GO:0043062	GO:0043062	extracellular structure organization	104/4480	329/28905	0.316109	2.03954	8.12156	1.60909094855258e-13	3.50516409720784e-12	1.61403841574835e-12	Antxr2/Col1a1/Col1a2/Fn1/Tnfrsf1b/App/Anxa2/Tgfbi/Lcp1/Ctss/Mmp9/Lgals3/Tnfrsf1a/Mmp8/Ext1/Cst3/Smad3/Sulf2/Atp7a/Tfip11/Dnajb6/Lamb3/Itgb1/Rgcc/Pparg/Ccn1/Aplp2/Mpzl3/Serpinh1/Col5a2/Smoc2/Mmp25/Tnf/Fap/Sh3pxd2b/Adamts14/Notch1/Flot1/Fbln1/Plod3/Pbxip1/Ric1/Clasp2/Mmp19/Tmem38b/P4ha1/Ndnf/Lemd3/Pdpn/Bcl3/Itgb3/Ddr1/Mia3/Reck/Dag1/Tex14/Phldb1/Col11a2/Nfkb2/Itga8/Ptk2/Nid1/Nf1/Col8a2/Smoc1/Col4a2…	104
GO:0051962	GO:0051962	positive regulation of nervous system development	118/4480	392/28905	0.30102	1.94219	8.04376	1.7612666881241e-13	3.82351696438996e-12	1.76063176862586e-12	Il1b/Ndel1/Picalm/Fn1/Tnfrsf1b/Notch2/Apoe/Braf/Csf1r/Trf/Tlr2/Prkch/Tgm2/Lrp1/Sema4d/Macf1/Cx3cr1/Skil/Pak1/Cask/Il1rap/Il1rapl1/Actr3/Nrg1/Kras/Cyfip1/Synj1/Actr2/Vim/Nrp1/Nin/Lyn/Atxn1/Sema4a/Nptn/Tnik/Ace/Rtn4/Vegfa/Hif1a/Vcan/Plxnb2/Met/Itgb1/Flt1/Plxnc1/Pparg/Disc1/Il6st/Bmpr2/Afdn/Jade2/Plxnd1/Id2/Ist1/Map2k1/Tnf/Shtn1/Tiam1/Ptprd/Notch1/Tspo/Rheb/Dscam/Ep300/Cxcl12/Egr2/Fbxo31/Tenm4/Slit2…	118
GO:0046486	GO:0046486	glycerolipid metabolic process	117/4480	388/28905	0.301546	1.94558	8.03088	1.9524328437573e-13	4.22405180770563e-12	1.94506781955775e-12	Plek/Apoe/Pla2g7/Sorl1/Gk/Plcb1/Pitpnc1/Ldlr/Lpcat2/Itpkb/Socs3/Apoc2/Synj1/Pip4k2a/Ttc7/Lpl/Dgkg/Prdx6/Pgap1/Apobr/Pik3r5/Lipa/Uvrag/C3/Mtmr6/Dgat1/Naaa/Capn2/Abhd2/Il6st/Dgkh/Gpat3/Sik1/Smg1/Abhd12/Mboat7/Sel1l/Dgat2/Cept1/Serinc1/Cln3/Inpp5a/Lpin1/Tbl1xr1/Mtmr12/Pld1/Pik3c2a/Sla2/Cds1/Inpp4b/Pdgfb/Ccnc/Insig1/Pgs1/Sacm1l/Inpp5f/Apoc1/Ip6k1/Dgkz/Fabp5/Cish/Daglb/Pik3r1/Chpt1/Pdgfa/Acsl5/Abca3/P…	117
GO:0043281	GO:0043281	regulation of cysteine-type endopeptidase activity involved in apoptotic process	70/4480	187/28905	0.374332	2.41519	8.31494	2.00309404659022e-13	4.31891604127055e-12	1.98875037278721e-12	Thbs1/Cd44/Nlrp3/App/Ptgs2/Plaur/Mmp9/Klf4/Jak2/Ctsd/Ddx3x/Nr4a1/Xdh/Malt1/Hip1/Bcl2l11/Laptm5/Gsn/Smad3/Fas/Stat1/Map3k5/Vegfa/Dnajb6/Pmaip1/Pparg/Dapk1/Ccn1/Bmyc/Nlrp1b/Tnfrsf23/Card9/Naip5/Bcl2a1d/Lck/Nod1/Arrb1/Tnf/Pdcd6/Naip2/Fasl/St18/Nlrp12/Naip6/Arl6ip5/Hspa1b/Rffl/Usp47/Casp1/Rps6ka3/Mical1/Dap/Bid/Snca/Cryab/F3/Rps6ka1/Casp8/Nlrp1a/Apaf1/Rnf34/F2r/Nlrc4/Sfn/Naip1/Khdc1a/Lamp3/Src/Cdh1/I…	70
GO:0002720	GO:0002720	positive regulation of cytokine production involved in immune response	50/4480	112/28905	0.446429	2.88036	8.53901	2.20356047362609e-13	4.73504062451382e-12	2.1803651002195e-12	Il1b/Nr4a3/Nlrp3/Fcer1g/Tlr2/Rsad2/H2-Q10/Mapkapk2/Malt1/Xcl1/Laptm5/Gimap3/Rtn4/Tlr4/Nod2/P2rx7/Tlr7/Il18r1/Card9/Irf5/Lacc1/Casp4/Nod1/Ripk2/Myd88/Gata3/Cd36/Clnk/H2-T23/Tbx21/Ticam2/Cd226/Tek/Cd55/Cd160/Casp1/H2-T22/Il18/Il1r1/Tirap/Hk1/Prkcz/Sphk2/Map3k7/Gimap5/Sema7a/Fzd5/Slamf1/Tnfrsf14/Cd55b	50
GO:0051047	GO:0051047	positive regulation of secretion	128/4480	439/28905	0.291572	1.88122	7.96812	2.21947022708193e-13	4.75311546265958e-12	2.1886881008884e-12	Il1b/Myh9/Fcer1g/Anxa2/Rab8b/Hcar2/Tlr2/Itgb2/Lgals3/Lrp1/Gab2/Rab7/Fgr/Jak2/Plcb1/Ptafr/Itgam/Glud1/Sdcbp/Cask/Atg7/Nadk/Ppard/Spp1/Lamp1/Itpr1/Rtn4/Il1a/Hif1a/Tlr4/Cacna1d/Rac1/Rgcc/Trpm2/Pparg/Ecrg4/P2rx7/Rab27a/Bglap/Golph3/Gnaq/Cd2ap/Prkcq/Vps4b/Ap1g1/Adora2b/Orai1/Tnfrsf11a/Arrb1/Ildr1/Rapgef4/Itsn1/Frmd4a/Tmed10/Chmp2a/Trem2/Rab3d/Ep300/Kmo/Pdcd6ip/Cxcl12/Gpr27/Hfe/Nucb2/Clasp2/Dab2/Gabbr1…	128
GO:0008654	GO:0008654	phospholipid biosynthetic process	78/4480	220/28905	0.354545	2.28753	8.20998	2.47289712671917e-13	5.27801174621981e-12	2.43038941428044e-12	Hexb/Sgms2/Agpat4/Chp1/Lpcat2/Itpkb/Socs3/Sgms1/Pip4k2a/Ppard/Ttc7/Dgkg/Pgap1/Idh1/Uvrag/Pmvk/Capn2/Dgkh/Gpat3/Smg1/Samd8/Mboat7/Cept1/Sptlc2/Serinc1/Cln3/Idi1/Pld1/Pik3c2a/Sla2/Cds1/Tmem38b/Pdgfb/Pgs1/Mvk/Ip6k1/Dgkz/Fabp5/Cish/Pik3r1/Fdps/Chpt1/Pdgfa/Acsl5/Osbp/Pla2g4a/Abhd4/Abhd5/Pcyt1a/Bscl2/Inpp1/Sphk2/Hmgcs1/Pigx/Cds2/Pigs/Selenoi/Pgap2/Bpnt1/Dgki/Mboat1/Plaat3/Lpcat4/Pigk/Inppl1/Abca2/Dgkb/…	78
GO:0030198	GO:0030198	extracellular matrix organization	103/4480	327/28905	0.314985	2.03228	8.04003	2.69879899815729e-13	5.74083451319432e-12	2.64350746092906e-12	Antxr2/Col1a1/Col1a2/Fn1/Tnfrsf1b/App/Anxa2/Tgfbi/Lcp1/Ctss/Mmp9/Lgals3/Tnfrsf1a/Mmp8/Ext1/Cst3/Smad3/Sulf2/Atp7a/Tfip11/Dnajb6/Lamb3/Itgb1/Rgcc/Pparg/Ccn1/Aplp2/Mpzl3/Serpinh1/Col5a2/Smoc2/Mmp25/Tnf/Fap/Sh3pxd2b/Adamts14/Notch1/Flot1/Fbln1/Plod3/Pbxip1/Ric1/Clasp2/Mmp19/Tmem38b/P4ha1/Ndnf/Lemd3/Pdpn/Bcl3/Itgb3/Ddr1/Mia3/Reck/Dag1/Phldb1/Col11a2/Nfkb2/Itga8/Ptk2/Nid1/Nf1/Col8a2/Smoc1/Col4a2/Adamt…	103
GO:0019915	GO:0019915	lipid storage	47/4480	102/28905	0.460784	2.97298	8.54881	2.72015143679428e-13	5.76690299593276e-12	2.65551133048074e-12	Il1b/Hexb/Apoe/Rnf213/Hexa/Gm2a/Msr1/Ppard/Lpl/Npc2/Soat1/Lipa/Zc3h12a/C3/Ttc39b/Dgat1/Pparg/Ehd1/B4galnt1/Npc1/Tnf/Cd36/Dgat2/Ikbke/Stat5b/Plin2/Mospd2/Trem2/Ptpn2/Hilpda/Nrip1/Itgav/Cds1/Itgb3/Srebf2/Abcg1/Stat5a/Scarb1/Abhd5/Bscl2/Sqle/Cds2/Enpp1/Stard4/Soat2/Nr1h3/Ces1d	47
GO:0050878	GO:0050878	regulation of body fluid levels	108/4480	350/28905	0.308571	1.99091	7.98778	3.19841556048071e-13	6.75825207929573e-12	3.11200222779404e-12	Thbs1/Plek/Fosl2/Slc7a11/Entpd1/F13a1/Emilin2/Fcer1g/Apoe/Anxa2/Plaur/Lyst/Lilrb4a/Il6ra/Jak2/Cd9/Flna/Xdh/Nfe2l2/Ext1/Atg7/Anxa5/Cfh/Ptpro/Lyn/F5/F10/Ubash3b/Txk/Ptprj/Nfat5/Vegfa/Hif1a/St3gal4/Tlr4/Wnk1/Rab27a/Axl/Gnaq/Adrb2/Prkcq/Ccnd1/Gna13/Zfp385a/Cd36/Pros1/Stat5b/C1galt1c1/Oas2/Madd/Scnn1a/Fbln1/Tifab/Nbeal2/Papss2/Rap2b/Pdgfb/Nr3c2/Serping1/Egfr/Creb1/Mllt6/Chrm3/Sytl2/Adora2a/Pdpn/Ednrb/…	108
GO:0016125	GO:0016125	sterol metabolic process	64/4480	165/28905	0.387879	2.5026	8.28976	3.22712244281634e-13	6.7962555365491e-12	3.12950184785092e-12	App/Apoe/Lrp1/Ldlr/Errfi1/Npc2/Soat1/Apobr/Lipa/Abca1/Por/Pmvk/Ttc39b/Aplp2/Npc1/Hmgcr/Erlin1/Dgat2/Hdlbp/Cyp27a1/G6pdx/Idi1/Lbr/Sod1/Cyp51/Cln8/Msmo1/Sult2b1/Insig1/Cebpa/Apoc1/Fmo5/Mvk/Fdps/Srebf2/Prkaa1/Abcg1/Cyb5r1/Scarb1/Hmgcs1/Abca5/Sqle/Dhcr24/Pctp/Cubn/Fech/Abca2/Ldlrap1/Sc5d/Erlin2/Lrp5/Lipe/Cyb5r3/Nsdhl/Mvd/Stard4/Fdft1/Cyp7b1/Soat2/Cftr/Arv1/Pmp22/Lss/Ces1d	64
GO:0045229	GO:0045229	external encapsulating structure organization	103/4480	328/28905	0.314024	2.02609	8.00413	3.34104407519735e-13	7.01287363995893e-12	3.22924894406492e-12	Antxr2/Col1a1/Col1a2/Fn1/Tnfrsf1b/App/Anxa2/Tgfbi/Lcp1/Ctss/Mmp9/Lgals3/Tnfrsf1a/Mmp8/Ext1/Cst3/Smad3/Sulf2/Atp7a/Tfip11/Dnajb6/Lamb3/Itgb1/Rgcc/Pparg/Ccn1/Aplp2/Mpzl3/Serpinh1/Col5a2/Smoc2/Mmp25/Tnf/Fap/Sh3pxd2b/Adamts14/Notch1/Flot1/Fbln1/Plod3/Pbxip1/Ric1/Clasp2/Mmp19/Tmem38b/P4ha1/Ndnf/Lemd3/Pdpn/Bcl3/Itgb3/Ddr1/Mia3/Reck/Dag1/Phldb1/Col11a2/Nfkb2/Itga8/Ptk2/Nid1/Nf1/Col8a2/Smoc1/Col4a2/Adamt…	103
GO:1904018	GO:1904018	positive regulation of vasculature development	69/4480	185/28905	0.372973	2.40642	8.21885	3.63671025979344e-13	7.60828591974608e-12	3.50342107014321e-12	Thbs1/Il1b/Emilin2/Itgb2/Mmp9/Lgals3/C5ar1/Klf4/Stat3/Tnfrsf1a/Cxcr2/Cx3cr1/Ctsh/Cybb/Ccl5/Nfe2l2/Pxn/Itga5/Ninj1/Pkm/Nrp1/Jak1/Zc3h12a/Grn/Itgax/Rtn4/Il1a/Vegfa/Hif1a/Lrg1/Rras/C3/Itgb1/Btg1/Flt1/Ago2/Hmox1/Wnk1/Gab1/Smoc2/Pdcd6/Rhob/Cxcl12/Hk2/Tek/Acvrl1/Cxcr3/Pik3r6/Anxa3/Cysltr2/Adam12/Cysltr1/Smad1/Itgb3/F3/C3ar1/Jup/Wars2/Epha1/Cdh5/Ecm1/Hgf/Cma1/Hyal1/Emilin1/Angpt2/Mdk/Nos3/Kdr	69
GO:0045580	GO:0045580	regulation of T cell differentiation	71/4480	193/28905	0.367876	2.37354	8.19951	3.65951705389144e-13	7.63081533046639e-12	3.51379528754881e-12	Cd44/Nlrp3/Braf/Nfkbiz/Ccr2/Lilrb4a/Adam8/Ptprc/Fgl2/H2-Aa/Runx3/Itpkb/Rara/Il15/Vsir/Malt1/Cd83/Zc3h12a/Smarca2/Cd28/Gimap3/Fas/Tcf7/Bcl6/Brd4/H2-DMa/Tox/Nfkbid/Lck/Prdm1/Ripk2/Gata3/Stat5b/Tbx21/Egr3/Zeb1/Cd27/Ptpn2/Tnfsf9/Zmiz1/Crtam/Ctla2a/Zbtb16/Ambra1/Zap70/Pik3r6/Nckap1l/Il4ra/Cyld/Il18/Rc3h1/Card11/Zbtb7b/Stat5a/Prkcz/Sos2/Gimap5/Shb/H2-Oa/Ctla4/Phf10/Clec4g/Lag3/Nrarp/Smarcd3/Il1rl2/Mdk/…	71
GO:1905521	GO:1905521	regulation of macrophage migration	30/4480	49/28905	0.612245	3.95021	8.85184	4.15107758339176e-13	8.62743632823619e-12	3.97271376660754e-12	Thbs1/Trem1/Ccr2/Csf1r/C5ar1/Cd9/Cx3cr1/Ccl5/Abr/Stap1/Ptprj/Rtn4/Mtus1/Cnn2/Slamf8/Ccl2/P2rx4/Trem2/Cmklr1/Csf1/P2ry12/C3ar1/Mapk3/Ptk2/Trpv4/Mmp28/Slamf1/Cd200r1/Emilin1/Mdk	30
GO:0060560	GO:0060560	developmental growth involved in morphogenesis	94/4480	290/28905	0.324138	2.09134	7.99951	4.53712936533735e-13	9.39897485191943e-12	4.32798752324749e-12	Ndel1/Picalm/Spag9/Fn1/App/Apoe/Ifrd1/Csf1r/Lrp1/Sema4d/Macf1/Iqgap1/Pak1/Ext1/Actr3/Ccr5/Cyfip1/Itga4/Nrp1/Nin/Sema4a/Ahr/Rtn4/Nrp2/Vegfa/Olfm1/Usp9x/Itgb1/Disc1/Bmpr2/Rarg/Afdn/Cd2ap/Impact/Raph1/Jade2/Ist1/Cadm1/Shtn1/Slc23a2/Tiam1/C9orf72/Fmn1/Notch1/Rnf6/Dscam/Fgfr2/Ep300/Cxcl12/Dnm2/Clasp2/Slit2/Trpv2/L1cam/Fgf13/Vcl/Plaa/Csf1/Nfix/Ntrk3/Limk1/Mt3/Ulk2/Ddr1/Ulk1/Wnt11/Spg11/Sema4f/Prkcz/Sem…	94
GO:0045766	GO:0045766	positive regulation of angiogenesis	68/4480	182/28905	0.373626	2.41064	8.17594	4.87696173952573e-13	1.00700522693334e-11	4.63700150992794e-12	Thbs1/Il1b/Emilin2/Itgb2/Mmp9/Lgals3/C5ar1/Klf4/Stat3/Tnfrsf1a/Cxcr2/Cx3cr1/Ctsh/Cybb/Ccl5/Nfe2l2/Pxn/Itga5/Ninj1/Pkm/Nrp1/Jak1/Zc3h12a/Grn/Itgax/Rtn4/Il1a/Vegfa/Hif1a/Lrg1/Rras/C3/Itgb1/Btg1/Flt1/Ago2/Hmox1/Wnk1/Gab1/Smoc2/Pdcd6/Rhob/Hk2/Tek/Acvrl1/Cxcr3/Pik3r6/Anxa3/Cysltr2/Adam12/Cysltr1/Smad1/Itgb3/F3/C3ar1/Jup/Wars2/Epha1/Cdh5/Ecm1/Hgf/Cma1/Hyal1/Emilin1/Angpt2/Mdk/Nos3/Kdr	68
GO:0045639	GO:0045639	positive regulation of myeloid cell differentiation	51/4480	118/28905	0.432203	2.78858	8.33781	6.00344677286145e-13	1.23557951601197e-11	5.68952764905837e-12	Tyrobp/Notch2/Isg15/Fos/Csf1r/Trib1/Ccr1/Stat3/Ccl9/Itgam/Ccl5/Ninj1/Nedd9/Cd101/Fes/Stat1/Hif1a/Hcls1/Foxo3/Rab7b/Mapk14/Id2/Tnfrsf11a/Tnf/Ripk1/Stat5b/Trem2/Cd4/Evi2/Nckap1l/Jag1/Creb1/Ctnnbip1/Slc9b2/Csf1/Tnfsf11/Itgb3/Stat5a/Casp8/Acvr2a/Dcstamp/Il17a/Csf3/Abcb10/Fam210b/Tesc/Lif/Gpr68/Kitl/Ppargc1b/Il23a	51
GO:0051897	GO:0051897	positive regulation of phosphatidylinositol 3-kinase/protein kinase B signal transduction	71/4480	195/28905	0.364103	2.34919	8.09609	6.54992362297488e-13	1.34368821508213e-11	6.18734055748913e-12	Thbs1/Fn1/Igfbp5/Csf1r/Fyn/Adam8/Fgr/Jak2/Vav3/Sema4d/Cx3cr1/Gcnt2/Osm/Ccl5/Nrg1/Cass4/Ppard/Hcst/Cd28/Prr5l/Ptprj/Rtn4/Vegfa/Igf1r/Sesn2/Itgb1/Rac1/Flt1/Hcls1/Axl/Cbl/Dcn/Gata3/Tnf/Itsn1/Arfgef1/Arrb2/P2rx4/Ccdc88a/Phlpp1/Trem2/Cxcl12/Tek/Specc1l/Ambra1/Fgfr1/Pdgfb/Egfr/Irs2/Ramp3/Il18/P2ry12/Tnfsf11/Pdgfa/Mfhas1/Extl3/Hbegf/Ptk2/Selp/Csf3/Hpse/Hgf/Lin28a/Spry2/F2r/Agap2/Mertk/Akr1c18/Src/Igf1/K…	71
GO:0071375	GO:0071375	cellular response to peptide hormone stimulus	95/4480	296/28905	0.320946	2.07075	7.93016	6.58352987385662e-13	1.34461731918183e-11	6.19161884423279e-12	Il1b/Ndel1/Nr4a3/Atp2b1/Pid1/Nr4a2/Jak2/Sorl1/Stat3/Ctsd/Cpeb2/Plcb1/Nr4a1/Slc25a33/Pak1/Nfe2l2/Pxn/Ptpn1/Nfkb1/Socs3/Anxa5/Pkm/Cyfip1/Pip4k2a/Adipor1/Jak1/Sik2/Lpl/Rab31/Ptpre/Pde3b/Ptprj/Ace/Ide/Igf1r/Rac1/Slc27a4/Pparg/Zfp106/Rap1gds1/Sh2b2/Crk/Bglap/Prkcq/Rock1/Map2k1/Tnf/Raf1/Stat5b/Lpin1/Scnn1a/Ogt/Ptpn2/Ywhag/Nucb2/Slc9a1/Stat6/Slc39a14/Leprotl1/Nr3c2/Irs2/Insig1/Il18/Sgk1/Pik3r1/C1qtnf9/R…	95
GO:0050792	GO:0050792	regulation of viral process	70/4480	191/28905	0.366492	2.36461	8.10362	6.59687626227399e-13	1.34461731918183e-11	6.19161884423279e-12	Slpi/Vps37b/Ifitm3/Isg15/Ifitm2/Rab7/Oasl2/Oas3/Rsad2/Ddx3x/Bcl2/Zc3hav1/Ifi207/Ifi204/Trim25/Ccl5/Trim30b/Trim30a/Isg20/Resf1/Trim30d/Gsn/Ifitm1/N4bp1/Ifih1/Oas1a/Ifi211/Stat1/Sp100/Ifi213/Ifitm6/Oas1g/Stom/Bst2/Axl/Oasl1/Rnasel/Lgals1/Tnf/Ifi206/Furin/Ifi205/Oas2/Notch1/Trim12c/P4hb/Fbln1/Fam111a/Znfx1/Cd4/Srpk2/Stau1/Larp1/Mdfic/Eif2ak2/Trim34a/Ifi208/Atg12/Ubp1/Trim30c/Trim10/Adar/Gm11772/Cii…	70
GO:0140895	GO:0140895	cell surface toll-like receptor signaling pathway	38/4480	74/28905	0.513514	3.31319	8.53294	7.39967177717427e-13	1.50341408318935e-11	6.92283732729563e-12	Acod1/Cd14/Irak2/Tlr2/Ptpn22/Ninj1/Tnfaip3/Lyn/Tnip3/Oas1a/Tlr4/Oas1g/Nod2/Rab7b/Ripk2/Myd88/Tlr6/Lrrfip2/Ticam2/Trem2/Tbk1/Wdfy1/Ly96/Pik3r1/Rela/Chuk/Nmi/Mfhas1/Tirap/Pja2/Map3k7/Irak1/Ifi35/Tnip2/Naglu/Tlr1/Tlr5/Nr1h3	38
GO:0016241	GO:0016241	regulation of macroautophagy	53/4480	126/28905	0.420635	2.71394	8.25741	7.93677974504964e-13	1.60738807680095e-11	7.40161097461667e-12	Tlr2/Snx18/Pip4k2a/Optn/Hif1a/Nupr1/Sesn2/Ralb/Hmox1/Nod2/Wac/Adrb2/Rufy4/Npc1/Vps13c/Bag3/Usp36/Dcn/Nod1/Ripk2/Sptlc2/Atg2a/C9orf72/Gnai3/Cln3/Tspo/Vps13d/Tbk1/Irgm2/Ambra1/Lrrk2/Larp1/Igtp/Atp6v0a1/Rnf31/Ulk1/Mapk3/Snx4/Fbxw7/Prkn/Atg12/Map3k7/Snx7/Rab3gap2/Scfd1/Tecpr1/Clec16a/Pink1/Trim13/Ikbkg/Adcy10/Lzts1/Kdr	53
GO:0043123	GO:0043123	positive regulation of canonical NF-kappaB signal transduction	63/4480	164/28905	0.384146	2.47852	8.132	8.19434006328712e-13	1.65426502105659e-11	7.61746731327362e-12	Il1b/Clec4d/S100a4/Tgm2/Tnfrsf1a/Cx3cr1/Zc3hav1/Trim25/Trim30b/Trim30a/Trim30d/Akap13/Clec4n/Nfat5/Il1a/Tlr4/Ikbkb/Nod2/Brd4/Ltbr/Card9/Ankrd17/Nod1/Ripk2/Myd88/Alpk1/Tnf/Tlr6/Irak4/Ripk1/Tab2/Cd36/Fasl/Tmem106a/Ikbke/Ltb/Ticam2/Flot1/Trim12c/Cd4/Ednrb/Casp1/Fbxw11/Card11/Tnfsf11/Rela/Rnf31/Trim34a/Chuk/Tirap/Casp8/Prkn/Map3k7/Trim30c/Irak1/Ror1/Ednra/Pink1/Tnip2/Trim13/Ikbkg/Trim5/Ccdc22	63
GO:0150115	GO:0150115	cell-substrate junction organization	47/4480	105/28905	0.447619	2.88804	8.30062	1.01525703568121e-12	2.04308392037562e-11	9.40787889705599e-12	Fn1/Myh9/Rab8b/Lrp1/Actg1/Macf1/Actn1/Peak1/Bcl2/Iqgap1/Plec/Pxn/Itga5/Nrp1/Smad3/Thy1/Ptprj/Slk/Vegfa/Rac1/Tln1/Map4k4/Rock1/Dusp3/Coro1c/Fmn1/Mapre2/Tek/Itgav/Acvrl1/Clasp2/Itga2/Vcl/Pik3r1/Itgb3/Dusp22/Ptk2/Tns1/Prickle1/Cdh11/Sorbs1/Dst/Arhgap6/Rhod/Src/Phldb2/Kdr	47
GO:0031663	GO:0031663	lipopolysaccharide-mediated signaling pathway	33/4480	59/28905	0.559322	3.60875	8.59046	1.02158977466667e-12	2.04932201949748e-11	9.43660374800361e-12	Acod1/Cd14/Irak2/Trib1/Ptpn22/Trim30b/Cd84/Malt1/Trim30a/Tnfaip3/Lyn/Trim30d/Stat1/Tlr4/Mapk14/Ripk2/Myd88/Ticam2/Trim12c/Trem2/Tifab/Cd6/Cd55/Cd180/Ly96/Mapk3/Nfkbil1/Bmp6/Trim30c/Irak1/Trim5/Nos3/Cd55b	33
GO:0097193	GO:0097193	intrinsic apoptotic signaling pathway	104/4480	338/28905	0.307692	1.98523	7.80308	1.06183044227068e-12	2.12332592225673e-11	9.77737279235131e-12	Cebpb/Cd44/Tnfrsf1b/App/Ptgs2/Plaur/Cdkn1a/Mcl1/Mmp9/Shisa5/Fyn/Jak2/Tnfrsf1a/Map2k4/Ddx3x/Bcl2/Ifi207/Ifi204/Skil/Ier3/Nfe2l2/Grina/Ptpn1/Bcl2l11/Jmy/Ern1/Bcl2a1b/Itpr1/Eno1/Ifi211/Map3k5/Hif1a/Pmaip1/Nupr1/Ifi213/Hmox1/Fnip2/Bmyc/Hipk1/Bcl2a1d/Lck/Map2k1/Tnf/Fcgr2b/Ifi206/Zfp385a/Ikbke/Ifi205/Wwox/P4hb/Trem2/Ptpn2/Tifab/Ep300/Arl6ip5/Sod1/Cxcl12/Pttg1ip/Spop/Lrrk2/Snai1/Bcl2a1a/Ppp1r13b/Usp47/C…	104
GO:0008544	GO:0008544	epidermis development	117/4480	397/28905	0.29471	1.90147	7.74579	1.07912975770327e-12	2.15113318681794e-11	9.90541813343655e-12	Fosl2/Trps1/Igfbp5/Nfkbiz/Lncpint/Ptgs2/Cdkn1a/Prkch/Psap/Klf4/Bcl2/Errfi1/Runx3/Satb1/Nab1/Plec/Ctsl/Ugcg/Mafb/Ext1/Cstdc4/Krt80/Maff/Ppard/Rbpj/Sec24b/Asah1/Stfa2l1/Atp7a/Txnip/Il1a/Met/Igf1r/Rac1/Lats2/Klf7/Psen1/Stfa1/Krt83/Rock1/Gab1/Ncoa3/Map2k1/Tnf/Bcl11b/Lrp4/Sfrp4/Notch1/Gak/Fgfr2/Sod1/Krt81/Plod3/Ncor2/Jag1/Snai1/Fgfr1/Plod1/Egfr/Atp2c1/Sult2b1/Mycl/Lsr/Krt86/Il18/Pdgfa/Rela/Slc4a7/Pphl…	117
GO:0070498	GO:0070498	interleukin-1-mediated signaling pathway	21/4480	27/28905	0.777778	5.01823	8.9461	1.08505078172398e-12	2.15615576970167e-11	9.92854584299822e-12	Il1b/Il1r2/Irak2/Egr1/Il1rn/Plcb1/Il1rap/Zbp1/Ikbkb/Irak3/Myd88/Irak4/St18/Rela/Il1r1/Mapk3/Map3k7/Irak1/Tnip2/Tollip/Rps6ka4	21
GO:0030308	GO:0030308	negative regulation of cell growth	73/4480	205/28905	0.356098	2.29754	7.98471	1.11172042789519e-12	2.20224868513362e-11	1.01407919294518e-11	Spag9/Ifrd1/Cdkn1a/Sema4d/Ddx3x/Bcl2/Pak1/Actr3/Ccr5/Ppard/Adipor1/Nrp1/Sema4a/Smad3/Smarca2/Eno1/Ptprj/Rtn4/Adam15/Pi16/Bcl6/Sesn2/Pparg/Bmpr2/Bst2/Sertad1/Ppp1r9b/Gas1/Dcun1d3/Sh3bp4/Adipor2/G6pdx/Rnf6/Osgin1/Ppt1/Dnajb2/Rrad/Acvrl1/Dab2/Slit2/Myl2/Fgf13/Mt3/Ulk2/Ulk1/Zc3h12d/Cryab/Wnt11/Sema4f/Sphk2/Gja1/Sema6b/Gdf9/Dcstamp/Sema7a/Ryk/Osgin2/Zmat3/Enpp1/Sema4c/Ccdc85b/Eno1b/Ei24/Ctdp1/P3h1/Tri…	73
GO:0002702	GO:0002702	positive regulation of production of molecular mediator of immune response	64/4480	169/28905	0.378698	2.44336	8.05948	1.15354958584857e-12	2.26388570423966e-11	1.04246146376343e-11	Il1b/Nr4a3/Nlrp3/Fcer1g/Cd86/Tlr2/Ptprc/Rsad2/H2-Q10/Mapkapk2/Ptpn22/Malt1/Xcl1/Laptm5/Cd28/Gimap3/Rtn4/Tlr4/Cd244a/Tnfsf13/Nod2/P2rx7/Tlr7/Il18r1/Card9/Irf5/Lacc1/Casp4/Nod1/Ripk2/Myd88/Gata3/Dnajb9/Cd36/Clnk/H2-T23/Tbx21/Ticam2/Cd27/Cd226/Tek/Cd55/Stat6/Il4ra/Cd160/Casp1/H2-T22/Il18/Il1r1/Tirap/Hk1/Prkcz/Sphk2/Hmces/Map3k7/Gimap5/Sema7a/Il17a/Fzd5/Slamf1/Tnfrsf14/Il13/Ephb2/Cd55b	64
GO:0002708	GO:0002708	positive regulation of lymphocyte mediated immunity	64/4480	169/28905	0.378698	2.44336	8.05948	1.15354958584857e-12	2.26388570423966e-11	1.04246146376343e-11	Il1b/Ighg1/Nlrp3/Ighg2b/Fcer1g/Ptprc/Rsad2/H2-Q10/Fcgr3/Malt1/Xcl1/Lamp1/Il18rap/Cd28/Gimap3/Raet1e/C3/Klrd1/Fcgr1/Tnfsf13/Klrk1/Nod2/P2rx7/Il18r1/Klre1/Pvr/Ap1g1/Gata3/Cadm1/Klrc2/Tnf/Klrb1c/H2-T24/Klrc1/Clnk/Stat5b/H2-T23/Tbx21/Trem2/Sh2d1a/Hfe/Cd226/Crtam/Cd55/Fcer2a/Sh2d1b1/Stat6/Klri1/Klri2/Cd160/H2-T22/Il18/Il1r1/Stat5a/Prkcz/Hmces/Map3k7/Gimap5/Fzd5/Klrc3/Slamf1/Lag3/Cd55b/Il23a	64
GO:0031333	GO:0031333	negative regulation of protein-containing complex assembly	64/4480	169/28905	0.378698	2.44336	8.05948	1.15354958584857e-12	2.26388570423966e-11	1.04246146376343e-11	Tlr2/Sorl1/Lamp2/Ddx3x/Svil/Ifi207/Ifi204/Arpc2/Trim30a/Ssh2/Gsn/Myadm/Add3/Ifi211/Tfip11/Ifi213/Capg/Capzb/Capza1/Mefv/Capza2/Syt11/Sptan1/Raf1/Ifi206/Riok3/Arfgef1/Ifi205/Trem2/Ep300/Irgm2/Capn1/Xaf1/Twf1/Tmod3/Nlrc3/Nop53/Slit2/Ctnnbip1/Svip/Igtp/Sgk1/Arhgef2/Dnajc15/Ulk1/Snca/Cryab/Ifi208/Lefty1/Vps35/Fbxl2/Prkcz/Tmsb15a/Map3k7/Vill/Cdh5/Ssh1/Kank3/Src/Spta1/Clu/Jam3/Kank2/Inpp5j	64
GO:0006790	GO:0006790	sulfur compound metabolic process	100/4480	321/28905	0.311526	2.00997	7.79293	1.25824470387567e-12	2.4617324623049e-11	1.1335648355579e-11	Hexb/Slc7a11/Xylt1/Gsr/Chst11/Hexa/Nfe2l2/Ext1/Arsb/Tpst2/Ahcyl2/Sulf2/Idh1/Hlcs/Sqor/Chsy1/Mthfr/Pmvk/Dgat1/Hgsnat/Dse/Mpc1/Ids/Arsg/Ndst1/Dgat2/Kynu/Hnmt/Stat5b/G6pdx/Hs3st3b1/Arl6ip5/Sod1/Gsto1/Papss2/Slc35d1/Amd1/Acss2/Sult2b1/Acaca/Acadsb/Csgalnact2/Mvk/Ednrb/Sult1a1/Mical1/Hpgds/Acsl5/Hs3st1/Mtr/Acot7/Stat5a/Snca/Extl3/Gstp3/Ggt5/Oxsm/B4galt4/Acot9/Hmgcs1/Gss/Ext2/Fasn/Oplah/Ednra/Hpse/Gamt…	100
GO:0007033	GO:0007033	vacuole organization	77/4480	222/28905	0.346847	2.23786	7.92932	1.27323298569126e-12	2.48339196809135e-11	1.14353848399089e-11	Hexb/Lyst/Snx18/Rab7/Lamp2/Ctsd/Hexa/Creg1/Ext1/Atg7/Pip4k2a/Rab20/Lamp1/Laptm5/Lipa/Abca1/Grn/Nupr1/Atg3/Ralb/P2rx7/B4galnt1/Rab43/Psen1/Rufy4/Vps4b/Chmp4b/Rab7b/Tbc1d14/Rab1a/Atg2a/C9orf72/Cln3/Chmp2a/Tpcn2/Ppt1/Irgm2/Pik3c2a/Cln8/Atg4c/Stx12/Gm6377/Ambra1/Lrrk2/Tfe3/Wdr45b/Tmem41b/Vmp1/Igtp/Atp2a2/Ulk2/Ulk1/Tbc1d12/Hps4/Spg11/Snx4/Vps35/Atg12/Atg16l1/Snx7/Gaa/Rab3gap2/Atg10/Acp2/Scfd1/Trp53inp…	77
GO:0097242	GO:0097242	amyloid-beta clearance	25/4480	37/28905	0.675676	4.35947	8.75716	1.46288683477707e-12	2.84455203854351e-11	1.30984345910133e-11	Picalm/App/Apoe/Itgb2/Lrp1/C5ar1/Ifngr1/Ldlr/Itgam/Msr1/Cltc/Ide/C3/Igf1r/Rock1/Hmgcr/Tnf/Cd36/Lrp4/Abca7/Trem2/Cyp51/Lrpap1/Rab5a/Clu	25
GO:0031102	GO:0031102	neuron projection regeneration	35/4480	66/28905	0.530303	3.42152	8.43472	1.7355156824791e-12	3.36435287805353e-11	1.54919845083359e-11	Ndel1/Xylt1/Braf/Diaph1/Lrp1/Klf4/Jak2/Bcl2/Flna/Diaph2/Nrg1/Grn/Thy1/Adam17/Fas/Rtn4/Igf1r/Map4k4/Map2k1/Inpp5f/Cers2/Ntrk3/Rtn4rl1/Ulk1/Mtr/Mapk8ip3/Epha4/Hgf/Fkbp1b/Enpp1/Ptprf/Lamb2/Neo1/Rtn4r/Matn2	35
GO:1905475	GO:1905475	regulation of protein localization to membrane	75/4480	215/28905	0.348837	2.2507	7.8833	1.79203705446439e-12	3.46333014885664e-11	1.59477495251276e-11	Picalm/Slc7a11/Pid1/Lgals3/Fyn/Lrp1/Tnfaip6/Itgam/Pak1/Arpc2/Actr3/Atp2b4/Cltc/Gsn/Vamp4/Ap2b1/Tnik/Ezr/Itgb1/Rac1/Wnk1/Stom/Crk/Hectd1/Rhog/Ppp1r9b/Map2k1/Tnf/Ccl2/Rapgef4/Tmbim1/Lrp4/Cln3/Cdh2/Farp1/Trem2/Ogt/Pkdcc/Tmed2/Clasp2/Dab2/Egfr/Atp2c1/Ramp3/Lypla1/Zdhhc2/Abi3/Pik3r1/Gpc6/Stx3/Numb/Akt2/Dag1/Zdhhc5/Kcnb1/Prkcz/Prkn/Musk/Pls1/Agrn/Dlg4/Ldlrap1/Sorbs1/Magi2/Ar/Gpc1/Prkci/Gpc3/Stac2/Ssh1/…	75
GO:0006650	GO:0006650	glycerophospholipid metabolic process	90/4480	279/28905	0.322581	2.08129	7.77259	1.91481148349906e-12	3.68935866076004e-11	1.69885530114954e-11	Plek/Pla2g7/Plcb1/Pitpnc1/Ldlr/Lpcat2/Itpkb/Socs3/Synj1/Pip4k2a/Ttc7/Dgkg/Prdx6/Pgap1/Pik3r5/Uvrag/Mtmr6/Naaa/Capn2/Dgkh/Smg1/Abhd12/Mboat7/Cept1/Serinc1/Cln3/Inpp5a/Lpin1/Mtmr12/Pld1/Pik3c2a/Sla2/Cds1/Inpp4b/Pdgfb/Pgs1/Sacm1l/Inpp5f/Apoc1/Ip6k1/Dgkz/Fabp5/Cish/Pik3r1/Chpt1/Pdgfa/Abca3/Pla2g4a/Abhd4/Plce1/Pnpla7/Scarb1/Abhd5/Pcyt1a/Bscl2/Plcb3/Inpp1/Mtmr10/Pigx/Cds2/Pigs/Selenoi/Pgap2/Bpnt1/Dgki/…	90
GO:0006874	GO:0006874	intracellular calcium ion homeostasis	101/4480	328/28905	0.307927	1.98675	7.69724	2.12872885272055e-12	4.08909460527139e-11	1.88292347961534e-11	Hexb/Atp2b1/App/Apoe/Chd7/Ccr2/Tgm2/Selenon/Diaph1/Ptprc/Ccr1/Slc8a1/Plcb1/Bcl2/Flna/Ccl5/Stim2/Grina/Mcub/Xcl1/Ccr5/Spp1/Asph/Atp2b4/Lyn/Ubash3b/Nptn/Thy1/Itpr1/Anxa6/Trpm2/Disc1/P2rx7/Rap1gds1/Psen1/Cxcl10/Lck/Ccl2/Clec4b1/Fasl/Thada/Cln3/Marcksl1/Tpcn2/Gsto1/Nucb2/Itgav/Cxcr3/Slc30a1/Ank2/Atp13a3/Tmem38b/Inpp4b/Tmem38a/Atp2c1/1600014C10Rik/Ryr1/Atp2a2/Mcur1/Atp2a1/Itgb3/Ibtk/Pdzd8/Snca/Plce1/P…	101
GO:1903038	GO:1903038	negative regulation of leukocyte cell-cell adhesion	66/4480	179/28905	0.368715	2.37895	7.92573	2.15690284162839e-12	4.13069701301581e-11	1.90208032432358e-11	Cebpb/Cd44/Cd86/Arg2/Lilrb4a/Lgals3/Adam8/Klf4/Cd300a/Fgl2/Slfn1/H2-Q10/Cd80/H2-Aa/Runx3/Ptpn22/Vsir/Tnfrsf21/Laptm5/Zc3h12a/Pag1/Cblb/Gimap3/Bcl6/Havcr2/Tarm1/Wnk1/Cd274/Nfkbid/Pdcd1lg2/Dusp3/H2-T23/Tbx21/Lax1/Ptpn2/Cxcl12/Hfe/Crtam/Ass1/Btla/Il4ra/Itch/Adora2a/H2-T22/Rc3h1/Zbtb7b/Zc3h12d/Mia3/Casp3/Dusp22/Tnfaip8l2/Tigit/Pawr/Gimap5/Spn/Ctla4/Arg1/Gpnmb/Clec4g/Tnfrsf14/Lag3/Nrarp/Gnrh1/Dapl1/Md…	66
GO:0021782	GO:0021782	glial cell development	56/4480	140/28905	0.4	2.5808	8.02991	2.18041451288621e-12	4.15560320622601e-11	1.9135489892752e-11	Il1b/App/Csf1r/Tlr2/Ski/Lrp1/C5ar1/Ifngr1/Ldlr/Itgam/Plec/Nrg1/B4galt5/Kras/Vim/Grn/Tlr4/Psen1/Id2/Map2k1/Raf1/Ndrg1/Trem2/Sod1/Tenm4/Arhgef10/Pdgfb/B4galt6/Egfr/C1qa/Adgrg6/Adora2a/Nfix/Ntrk3/Ulk4/Akt2/Dag1/Mapk3/Erbb3/Nf1/Ror1/Ppp3r1/Pard3/Enpp1/Abca2/Adam22/Naglu/Lamb2/Pou3f1/Plp1/Mxra8/Clu/Mdk/Dmd/Pmp22/Kcnj10	56
GO:0038127	GO:0038127	ERBB signaling pathway	52/4480	125/28905	0.416	2.68404	8.08093	2.18301919494126e-12	4.15560320622601e-11	1.9135489892752e-11	Braf/Plaur/Mmp9/Rab7/Errfi1/Iqgap1/Nrg1/Hip1/Rbpj/Ptpn12/Arf4/Adam17/Cblb/Ptprj/Rtn4/Adgre4/Ralb/Rhbdf2/Cbl/Psen1/Gab1/Map2k1/Cadm1/Raf1/Dusp3/Fasl/Ccdc88a/Ptpn2/Itga1/Gprc5a/Rnf115/Mvp/Egfr/Mvb12b/Zfyve28/Plce1/Nrg2/Mapk3/Hbegf/Erbb3/Ptk2/Lgmn/Kif16b/Prickle1/Shc1/Pde6h/Spry2/Ptprr/Ptprf/Pigr/Areg/Src	52
GO:0030203	GO:0030203	glycosaminoglycan metabolic process	45/4480	100/28905	0.45	2.9034	8.16578	2.43590774142146e-12	4.62311951283551e-11	2.12882829087983e-11	Il1b/Hexb/Cd44/Xylt1/Chst11/Tnfaip6/Hexa/Il15/Ext1/Nfkb1/Arsb/Cltc/Pglyrp1/Chsy1/Dse/Ids/Ndst1/Hs3st3b1/Slc35d1/Slc9a1/Pdgfb/Csgalnact2/Ednrb/Habp4/Hs3st1/Cemip2/B4galt4/Pglyrp2/Ext2/Stab2/Ednra/Hpse/Gusb/Naglu/B4galt7/Hyal1/Chsy3/Foxc1/Itih5/Chst14/Chpf2/Chst1/Pglyrp4/Hyal3/Lyve1	45
GO:0039531	GO:0039531	regulation of cytoplasmic pattern recognition receptor signaling pathway	50/4480	118/28905	0.423729	2.7339	8.08292	2.50184829282306e-12	4.73409442632996e-11	2.17992940015659e-11	Slc15a3/Lamp2/Rsad2/Ddx3x/Zc3hav1/Ifi207/Ifi204/Ptpn22/Slc15a2/Trim30a/Ddx60/Tnfaip3/Rnf125/Rtn4/Ifi211/Ifi213/Tlr4/Mefv/Oasl1/Sec14l1/Rab7b/Ankrd17/Casp4/Gbp2/Myd88/Tlr6/Ifi206/Cd36/Riok3/Ifi205/Flot1/Erbin/Trem2/Irgm2/Dhx58/Nlrc3/Zdhhc18/Nop53/Itch/Igtp/Wdfy1/Eif2ak2/Tirap/Ifi208/Nek7/Fbxl2/Nlrx1/Cgas/Src/Cd300ld3	50
GO:0001659	GO:0001659	temperature homeostasis	70/4480	196/28905	0.357143	2.30429	7.84682	2.73631788307708e-12	5.16194733973877e-11	2.3769447236565e-11	Il1b/Cebpb/G0s2/Ptgs2/Ccr2/Kdm6b/Egr1/Jak2/Stat3/Plac8/Il1rn/Ccl5/Il15/Sfxn5/Ccr5/Adipor1/Rbpj/Arrdc3/Adam17/Gimap3/Il1a/Lnpep/Vegfa/Tlr4/Igf1r/Trpm2/Pparg/Nod2/Il18r1/Adrb2/Tnfrsf11a/Tnf/Cd36/Adipor2/Notch1/Dock7/Lpin1/Prkab2/Rheb/Ogt/Cmklr1/Dync1h1/Zfp516/Stat6/Il4ra/Trpv2/Tfe3/Id1/Ip6k1/Ednrb/Fabp5/Il18/Tnfsf11/Zbtb7b/Slc25a44/Bscl2/Gja1/Gimap5/Pctp/Pwwp2b/Ksr2/Adrb1/Igf2bp2/Il13/Ppargc1b/Acot…	70
GO:0042742	GO:0042742	defense response to bacterium	123/4480	430/28905	0.286047	1.84557	7.5658	2.74646051334621e-12	5.16194733973877e-11	2.3769447236565e-11	Il1b/Cebpb/Igha/Ighg1/Slpi/Jchain/Trem1/Nlrp3/Mpeg1/Clec4e/Notch2/Emilin2/App/Ighg2b/Fcer1g/Isg15/Nfkbiz/Clec4d/Trf/Tlr2/Wfdc17/Arg2/Lyst/Slc9a9/Myo1f/C5ar1/Fgr/Tnfrsf1a/Plac8/Oas3/Lyz2/H2-Q10/Rnf213/Slc11a1/Slc15a2/Hp/Nfkb1/Rbpj/Ncf1/Trem3/Serpinb9/Grn/Adam17/Pglyrp1/Optn/Oas1a/Tlr4/Havcr2/Fcgr1/Mpo/Klrk1/Gbp7/Oas1g/Nod2/P2rx7/Fpr2/Gbp3/Card9/Naip5/Ankrd17/Casp4/Nod1/Syt11/Ripk2/Gbp2/Myd88/Tnf/S…	123
GO:1903900	GO:1903900	regulation of viral life cycle	61/4480	160/28905	0.38125	2.45983	7.93015	2.75238712861919e-12	5.16194733973877e-11	2.3769447236565e-11	Slpi/Vps37b/Ifitm3/Isg15/Ifitm2/Oasl2/Oas3/Rsad2/Ddx3x/Bcl2/Zc3hav1/Ifi207/Ifi204/Trim25/Ccl5/Trim30b/Trim30a/Isg20/Resf1/Trim30d/Gsn/Ifitm1/N4bp1/Ifih1/Oas1a/Ifi211/Ifi213/Ifitm6/Oas1g/Bst2/Axl/Oasl1/Rnasel/Lgals1/Tnf/Ifi206/Furin/Ifi205/Oas2/Notch1/Trim12c/P4hb/Fam111a/Znfx1/Cd4/Srpk2/Stau1/Larp1/Eif2ak2/Trim34a/Ifi208/Trim30c/Trim10/Adar/Gm11772/Ciita/Trim5/Lamp3/Clec4g/Kpna6/Adarb1	61
GO:0010950	GO:0010950	positive regulation of endopeptidase activity	62/4480	164/28905	0.378049	2.43917	7.91562	2.81529241592909e-12	5.26434767686563e-11	2.42409745982654e-11	Picalm/Nlrp3/App/Jak2/Stat3/Ctsd/Ddx3x/Ifi207/Ifi204/Xdh/Mbp/Vsir/Malt1/Hip1/Bcl2l11/Asph/Lyn/Laptm5/Gsn/Smad3/Fas/Ifi211/Stat1/Map3k5/Pmaip1/Ifi213/Pparg/Dapk1/Mefv/Ccn1/Bmyc/Nlrp1b/Tnfrsf23/Card9/Lck/Nod1/Ripk2/Tnf/Pdcd6/Aph1c/Ifi206/Fasl/St18/Ifi205/Arl6ip5/Casp1/Dap/Bid/Snca/F3/Ifi208/Casp8/Nlrp1a/Aim2/Apaf1/Lgmn/Epha4/F2r/Nlrc4/Khdc1a/Ttbk1/Perp	62
GO:0061572	GO:0061572	actin filament bundle organization	66/4480	180/28905	0.366667	2.36574	7.8718	2.89340322100901e-12	5.38834251139639e-11	2.4811939097321e-11	Plek/Myh9/Braf/Lcp1/Zyx/Arhgef10l/Actg1/Actn1/Flna/Pak1/Pxn/Nrp1/Aif1/Gpr65/Smad3/Arap1/Ezr/Met/Rac1/Rgcc/Itgb5/Rhoc/Prkcq/Cgnl1/Arrb1/Shtn1/Sh3pxd2b/Ccdc88a/Tacstd2/Dnm2/Arhgef10/Clasp2/Id1/Pik3r1/Limk1/Wnt11/Baiap2/Prkn/Epha1/Pawr/Pdlim4/F11r/Kiss1r/Myo1b/Cald1/Ppp1r9a/Pls1/Espn/Sorbs1/Fscn2/Fscn1/Tnfaip1/Baiap2l1/Ush1c/Spire1/Arhgap6/Arhgap28/Rhod/Pls3/Kank3/Src/Ttc8/Arhgef5/Rhpn2/Kank2/Phldb2	66
GO:1903034	GO:1903034	regulation of response to wounding	65/4480	176/28905	0.369318	2.38284	7.88079	2.89860355953016e-12	5.38834251139639e-11	2.4811939097321e-11	Thbs1/Ndel1/Xylt1/Emilin2/Apoe/Anxa2/Braf/Plaur/Lrp1/Actg1/Klf4/Stat3/Cd9/Flna/Nfe2l2/Cask/Nrg1/Anxa5/Ubash3b/Smad3/Grn/Adam17/Atp7a/Hif1a/St3gal4/Igf1r/Itgb1/Alox5/Crk/Smoc2/Map2k1/Tnf/Ccl2/Cd36/Arfgef1/Pros1/Clasp2/Pdgfb/Serping1/Inpp5f/Vkorc1/Cers2/Pdgfa/Ntrk3/Rtn4rl1/Extl3/Hbegf/Ptk2/Slc12a2/Il17a/Epha4/Hpse/Fkbp1b/Plau/Tnfrsf12a/Enpp4/F2r/Ptprf/Cadm4/Ephb2/Mdk/F12/Neo1/Rtn4r/Phldb2	65
GO:0048675	GO:0048675	axon extension	56/4480	141/28905	0.397163	2.5625	7.96536	3.07376411440155e-12	5.69724874888638e-11	2.62343733125131e-11	Ndel1/Fn1/Apoe/Ifrd1/Lrp1/Sema4d/Macf1/Pak1/Actr3/Ccr5/Cyfip1/Nrp1/Sema4a/Rtn4/Nrp2/Vegfa/Olfm1/Usp9x/Itgb1/Disc1/Bmpr2/Raph1/Shtn1/C9orf72/Rnf6/Dscam/Ep300/Cxcl12/Dnm2/Clasp2/Slit2/Trpv2/L1cam/Vcl/Ntrk3/Limk1/Mt3/Ulk2/Ulk1/Spg11/Sema4f/Sema6b/Map1b/Sema7a/Ryk/Ednra/Tnfrsf12a/Sema4c/Trim46/Plxna4/Adcy10/Lamb2/Cdkl3/Cdh1/Megf8/Rtn4r	56
GO:0016239	GO:0016239	positive regulation of macroautophagy	39/4480	80/28905	0.4875	3.14535	8.22925	3.11528153737419e-12	5.75736724939212e-11	2.65112036309302e-11	Tlr2/Snx18/Pip4k2a/Optn/Hif1a/Sesn2/Ralb/Hmox1/Nod2/Wac/Adrb2/Rufy4/Bag3/Dcn/Nod1/Ripk2/Sptlc2/Atg2a/C9orf72/Gnai3/Vps13d/Tbk1/Irgm2/Ambra1/Larp1/Igtp/Rnf31/Ulk1/Mapk3/Snx4/Prkn/Map3k7/Snx7/Rab3gap2/Clec16a/Pink1/Trim13/Ikbkg/Kdr	39
GO:0034764	GO:0034764	positive regulation of transmembrane transport	81/4480	243/28905	0.333333	2.15067	7.71438	3.62181945989461e-12	6.67404463845115e-11	3.07322685504521e-11	Nr4a3/Braf/Ctss/Plcb1/Flna/Chp1/Nfe2l2/Stim2/Mef2a/Asph/Thy1/Atp7a/Gimap3/Met/C3/Cacna1d/Itgb1/Ikbkb/Abcb1b/Wnk1/P2rx7/Rnasel/Adrb2/Psen1/Abcb1a/Atp1b3/Azin1/Mapk14/Cxcl10/Clec4b1/P2rx4/Adipor2/G6pdx/Trem2/Gsto1/Cd4/Crebl2/Cxcr3/Ank2/Slc9a1/Fgf13/Irs2/Kcnj2/Vmp1/Arhgef11/Acsl5/Snca/Akt2/Akap7/Akap6/Erbb3/Gimap5/Nipsnap2/Cracr2a/Ppp3r1/Trpc1/Ednra/Capn3/Tesc/Adrb1/Ehd3/F2r/Sorbs1/Scn1b/Cacna1c/Ryr…	81
GO:0002752	GO:0002752	cell surface pattern recognition receptor signaling pathway	38/4480	77/28905	0.493506	3.18411	8.21889	3.64556322443e-12	6.67896684383287e-11	3.07549340472905e-11	Acod1/Cd14/Irak2/Tlr2/Ptpn22/Ninj1/Tnfaip3/Lyn/Tnip3/Oas1a/Tlr4/Oas1g/Nod2/Rab7b/Ripk2/Myd88/Tlr6/Lrrfip2/Ticam2/Trem2/Tbk1/Wdfy1/Ly96/Pik3r1/Rela/Chuk/Nmi/Mfhas1/Tirap/Pja2/Map3k7/Irak1/Ifi35/Tnip2/Naglu/Tlr1/Tlr5/Nr1h3	38
GO:0042982	GO:0042982	amyloid precursor protein metabolic process	38/4480	77/28905	0.493506	3.18411	8.21889	3.64556322443e-12	6.67896684383287e-11	3.07549340472905e-11	Picalm/App/Apoe/Sorl1/Ifngr1/Gsap/Lyn/Itm2b/Soat1/Adam17/Rtn4/Ago2/Rtn1/Psen1/Itm2c/Rock1/Tnf/Aph1c/Tmed10/Cln3/Abca7/Ranbp9/Rela/Adam9/Abcg1/Casp3/Spon1/Pawr/Itm2a/Epha4/Dhcr24/Abca2/Ldlrap1/Naglu/Slc2a13/Unc13a/Clu/Igf1	38
GO:0031214	GO:0031214	biomineral tissue development	67/4480	185/28905	0.362162	2.33667	7.81123	3.82719469930445e-12	6.99152368844118e-11	3.21941783745525e-11	Cebpb/Col1a1/Col1a2/Fosl2/Atp2b1/Sgms2/Isg15/Lncpint/Ptgs2/Csf1r/Srgn/Fgr/Ccr1/Slc8a1/Runx2/Mgp/Sbno2/Spp1/Snx10/Smad3/Bmp2k/Tfip11/Hif1a/Tent5a/Alox5/Ank/Bmpr2/P2rx7/Ccn1/Bglap/Nectin1/Adrb2/Phospho1/Nfe2/Notch1/Bmpr1a/Rxra/Fgfr2/Fam20c/Pkdcc/Tmem38b/Fgfr1/Fam20a/Adgrv1/Slc20a1/Acvr1/Nfix/Mia3/Wnt11/Gja1/Bmp6/Acvr2a/Cnnm4/Atraid/Ecm1/Enpp1/Prickle1/Ifitm5/Wnt6/Gpc3/Vdr/Ltbp3/Tmem119/Cftr/Tuft1/N…	67
GO:0030593	GO:0030593	neutrophil chemotaxis	48/4480	112/28905	0.428571	2.76515	8.0158	4.13238872964601e-12	7.52735981529484e-11	3.46615666887731e-11	Il1b/Ccl6/Cxcl2/Trem1/Fcer1g/Sell/Itgb2/Csf3r/Lgals3/Camk1d/Pde4b/C5ar1/Vav3/Cxcr2/Ccl9/Tnfaip6/Itgam/Ccl5/Fcgr3/Xcl1/Jaml/Spp1/Trem3/Prex1/Rac1/Ccl4/Nod2/Cxcl10/Ccl2/Bst1/Mospd2/Itga1/Cxcl1/C5ar2/Nckap1l/Slit2/Cxcr1/Ccl17/Tirap/C3ar1/Ccl1/Cxcl3/Ednra/Cxcl9/Dapk2/Jam3/Mdk/Il23a	48
GO:0008360	GO:0008360	regulation of cell shape	56/4480	142/28905	0.394366	2.54445	7.90138	4.3131695693083e-12	7.83414954150295e-11	3.60742549108488e-11	Hexb/Fn1/Myh9/Csf1r/Fyn/Diaph1/Lst1/Fgr/Sema4d/Msn/Fgd4/Pxn/Arhgap15/Cyfip1/Sema4a/Fmnl1/Arap1/Epb41/Ezr/Fes/Vegfa/Myl12b/Wdr1/Plxnb2/Rac1/Plxnc1/Aldoa/Fmnl3/Crk/Rhog/Parvb/Icam1/Plxnd1/Gna13/Cdc42ep2/Bambi/Epb41l2/Dnmbp/Fmnl2/Cdc42se1/Cdc42ep4/Pdpn/Syne3/Baiap2/Ptk2/Arhgap18/F11r/Epb41l3/Gna12/Fblim1/Rhoj/Cfap410/Plxna4/Spta1/Strip2/Kdr	56
GO:0032602	GO:0032602	chemokine production	52/4480	127/28905	0.409449	2.64177	7.94116	4.54712595143198e-12	8.23549468746495e-11	3.79223466566041e-11	Il1b/Fosl2/Trem1/App/Nfkbiz/Csf1r/Tlr2/Arg2/Lilrb4a/Il6ra/Lrp1/Egr1/Klf4/Sirpa/Oas3/Ccl5/Mbp/Cd84/Ext1/Nfkb1/Lpl/Aif1/Trem3/Adam17/Oas1a/Tlr4/Havcr2/Oas1g/Nod2/Usp25/Tlr7/Mefv/Ccn1/Card9/Adora2b/Ripk2/Il17ra/Myd88/Tnf/Ticam2/Erbin/Trem2/Il4ra/Eif2ak2/Il18/Kcnn4/Tirap/Gstp3/Il17a/Trpv4/P2ry2/Il7	52
GO:0051057	GO:0051057	positive regulation of small GTPase mediated signal transduction	42/4480	91/28905	0.461538	2.97785	8.09306	4.62292456685266e-12	8.34892274338434e-11	3.84446538428023e-11	Notch2/Sema4d/Gpr35/Itpkb/Nrg1/Kras/Dock2/P2ry10/Gpr65/Tns3/Akap13/Rtn4/Rasgrp4/Crk/Arhgef3/Map4k4/Arrb1/Map2k1/Lrp4/Notch1/Mapre2/Tek/Itgav/Gpr55/Gpr174/Csf1/Shoc2/Sos2/F11r/Musk/Gpr18/Lpar6/Dgki/Agrn/F2r/Gpr4/Kitl/Cdon/Src/Col3a1/Rtn4r/Igf1	42
GO:0006022	GO:0006022	aminoglycan metabolic process	49/4480	116/28905	0.422414	2.72542	7.97463	4.7385378762914e-12	8.53340670392363e-11	3.92941552959212e-11	Il1b/Hexb/Cd44/Xylt1/Chst11/Tnfaip6/Hexa/Il15/Ext1/B4galt5/Nfkb1/Arsb/Cltc/Pglyrp1/Chsy1/Dse/Ids/Ndst1/Hs3st3b1/Slc35d1/Slc9a1/Pdgfb/Csgalnact2/Ednrb/Ctbs/Habp4/Hs3st1/Cemip2/B4galt4/Pglyrp2/Ext2/Stab2/Ednra/Hpse/Gusb/Naglu/B4galt7/Hyal1/Chsy3/Ovgp1/Foxc1/Itih5/B3gnt9/Chst14/Chpf2/Chst1/Pglyrp4/Hyal3/Lyve1	49
GO:0002224	GO:0002224	toll-like receptor signaling pathway	36/4480	71/28905	0.507042	3.27144	8.2069	4.81667274141361e-12	8.64954348663481e-11	3.98289354761889e-11	App/Nfkbiz/Cd86/Tlr2/Cd300a/Mapkapk2/Tlr13/Cd300lf/Trim30a/Irf7/Tnip3/Fosl1/Tlr4/Tlr7/Irak3/Cd274/Myd88/Tlr6/Mapkapk3/Cd36/Arrb2/Tlr8/Lrrfip2/Ticam2/Tifab/Tnip1/Ly96/Ptgs2os/Rps6ka3/Smpdl3b/Mfhas1/Tirap/Nfkbil1/Tlr1/Tlr12/Tlr5	36
GO:0006643	GO:0006643	membrane lipid metabolic process	69/4480	194/28905	0.35567	2.29479	7.74953	4.87021334642885e-12	8.72098372966454e-11	4.01578995231852e-11	Hexb/Sgms2/Cers6/Hacd4/Psap/Tnfrsf1a/Smpdl3a/Crem/Hexa/Ugcg/Gm2a/B4galt5/Atg7/Acer3/Sgms1/Asah1/St6galnac3/Gla/Pgap1/Sgpl1/St3gal6/St3gal4/Naaa/Elovl5/P2rx7/Ccn1/B4galnt1/Degs1/Samd8/Tnf/Naga/St8sia6/Sptlc2/Serinc1/St8sia4/Cln8/St8sia1/B4galt6/Cers2/Fut4/Galc/Osbp/Smpdl3b/B4galt4/Sphk2/Pnpla1/Pigx/Agmo/Elovl7/Pigs/Pgap2/St3gal2/Sftpb/Pigk/Abca2/Naglu/Pigm/Smpd5/Pigg/Piga/Pigf/B3galt2/Gpld1/Abca8b…	69
GO:2001234	GO:2001234	negative regulation of apoptotic signaling pathway	83/4480	253/28905	0.328063	2.11667	7.64024	5.09474262026814e-12	9.09734463940274e-11	4.18909452513078e-11	Il1b/Cd44/Ptgs2/Plaur/Nr4a2/Mcl1/Mmp9/Lgals3/Fyn/Ddx3x/Bcl2/Cx3cr1/Cdk11b/Ier3/Nfe2l2/Grina/Nrg1/Ptpn1/Nrp1/Tnfaip3/Eno1/Vegfa/Hif1a/Lmna/Hmox1/Tnfrsf23/Psen1/Icam1/Map2k1/Tnf/Raf1/Ripk1/Zfp385a/Gas1/Tmbim1/Arrb2/Gnai3/Ctnna1/Madd/Sgk3/Cxcl12/Pttg1ip/Itprip/Itgav/Pea15a/Lrrk2/Dab2/Snai1/Rffl/Usp47/Acvr1/Mdm2/Rela/Bid/Slc35f6/Muc1/Gstp3/Prkn/Map3k7/Hyou1/Tnfrsf22/Rnf34/Hgf/Eya2/Pink1/Rrn3/Eno1b/Ik…	83
GO:0002532	GO:0002532	production of molecular mediator involved in inflammatory response	47/4480	109/28905	0.431193	2.78206	7.98307	5.28894009477562e-12	9.41758181482659e-11	4.33655555375896e-11	Il1r2/Fcer1g/Lilrb4a/Snap23/Alox5ap/Sirpa/Stat3/Cd300a/Per1/Ncf1/Lyn/Lipa/Zc3h12a/Grn/Adam17/Hif1a/Pld4/Tlr4/Alox5/Tarm1/Nod2/Rap1gds1/Mefv/Card9/Abcd2/Gpsm3/Mapk14/Rab44/Il17ra/Myd88/Tnf/Slamf8/Tlr6/Ticam2/Trem2/Pbxip1/Cd6/Nlrc3/Adcy7/Il4ra/Extl3/Snx4/Cd96/Il17a/Chid1/Kpna6/Ephb2	47
GO:0043588	GO:0043588	skin development	103/4480	342/28905	0.30117	1.94315	7.51436	5.76084011467269e-12	1.02291219851289e-10	4.71024904555134e-11	Col1a1/Col1a2/Fosl2/Trps1/Igfbp5/Nfkbiz/Lncpint/Ptgs2/Cdkn1a/Prkch/Psap/Klf4/Bcl2/Errfi1/Runx3/Plec/Ctsl/Ugcg/Mafb/Ext1/Cstdc4/Krt80/Asprv1/Ppard/Rbpj/Asah1/Arrdc3/Stfa2l1/Atp7a/Txnip/Il1a/Met/Slc27a4/Lats2/Psen1/Stfa1/Krt83/Col5a2/Rock1/Ncoa3/Myd88/Map2k1/Tnf/Bcl11b/Lrp4/Ltb/Notch1/Gak/Fgfr2/Krt81/Ncor2/Snai1/Itga2/Egfr/Ryr1/Lsr/Krt86/Il18/Pdgfa/Rela/Pphln1/Tgm1/Casp3/Csta3/Extl3/Jup/Flnb/Pnpla1…	103
GO:0050708	GO:0050708	regulation of protein secretion	101/4480	333/28905	0.303303	1.95692	7.52188	5.80505878659319e-12	1.02788457117917e-10	4.73314554990383e-11	Il1b/Myh9/Apoe/Hcar2/Tlr2/Lrp1/Jak2/Rab11fip1/Rsad2/Plcb1/Ccl5/Glud1/Cask/Atg7/Nadk/Anxa5/Ppard/Pde3b/Itpr1/Il1a/Hif1a/Sidt2/Tlr4/Cacna1d/Rac1/Trpm2/Pparg/Alox5/P2rx7/Rap1gds1/Rhbdf2/Golph3/Gnaq/Cd2ap/Klf7/Prkcq/Map4k4/Orai1/Arrb1/Hmgcr/Tnf/Rapgef4/Tiam1/Frmd4a/Tmed10/Midn/Madd/Trem2/Ep300/Cyp51/Gpr27/Clock/Egfr/Aacs/Irs2/Tmem132a/Chrm3/Camk2n1/Oprm1/Adora2a/Slc9b2/Oxct1/Kcnn4/Osbp/Adam9/Abcg1/Vp…	101
GO:0032729	GO:0032729	positive regulation of type II interferon production	43/4480	95/28905	0.452632	2.92038	8.02932	5.8329102328927e-12	1.02993921911718e-10	4.7426066781444e-11	Il1b/Cd14/App/Isg15/Ccr2/Pde4b/Jak2/H2-Q10/Ptpn22/Slc11a1/Il12rb2/Txk/Tlr4/Havcr2/Cd244a/Klrk1/Tlr7/Il18r1/Klre1/Ripk2/Tnf/Flt3/Tlr8/Ticam2/Cd3e/Cd27/Tnfsf9/Cd226/Crtam/Cd160/Ifnar1/Il18/Bcl3/Il1r1/Tyk2/Fzd5/Il23r/Il12rb1/Slamf1/Cd40lg/Il27ra/Il27/Il23a	43
GO:0043270	GO:0043270	positive regulation of monoatomic ion transport	80/4480	241/28905	0.33195	2.14175	7.62272	6.24029919523233e-12	1.09881268329383e-10	5.05975136502318e-11	Atp2b1/Ctss/Lgals3/Homer1/Ccr1/Plcb1/Flna/Chp1/Ccl5/Cask/Stim2/Asph/Thy1/Itpr1/Atp7a/Gimap3/Cacna1d/Ikbkb/Abcb1b/Wnk1/P2rx7/Adrb2/Abcb1a/Atp1b3/Orai1/Cxcl10/Clec4b1/Arrb2/P2rx4/Tspo/G6pdx/Trem2/Gsto1/Cd4/Cxcl12/Cxcl1/Cxcr3/Ank2/Slc9a1/Pdgfb/Trpv2/Fgf13/Kcnj2/Vmp1/Mllt6/P2ry12/Sgk1/Snca/Akt2/Akap7/Sphk2/Akap6/Gimap5/Nipsnap2/Cracr2a/Stk39/Ppp3r1/Trpc1/Ednra/Capn3/Tesc/Lilra5/Adrb1/Ehd3/F2r/Scn1b/C…	80
GO:0140888	GO:0140888	interferon-mediated signaling pathway	40/4480	85/28905	0.470588	3.03624	8.05178	6.87401071533919e-12	1.20704581508407e-10	5.558137254304e-11	Ifitm3/Isg15/Ifitm2/Samhd1/Jak2/Oas3/Rbm47/Ifngr1/Irf7/Hdac4/Jak1/Ifnar2/Zbp1/Ifitm1/Txk/Ifih1/Oas1a/Stat1/Ythdf3/Ifitm6/Pparg/Oas1g/Parp14/Myd88/Ikbke/Oas2/Ifngr2/Ptpn2/Tbk1/Irgm2/Nlrc5/Igtp/Ifnar1/Stat2/Tyk2/Rnf185/Irak1/Adar/Arg1/Parp9	40
GO:0002821	GO:0002821	positive regulation of adaptive immune response	64/4480	175/28905	0.365714	2.35959	7.7261	7.01105709141595e-12	1.22312782181404e-10	5.63219078202662e-11	Il1b/Ighg1/Cd44/Nlrp3/Ighg2b/Fcer1g/Nfkbiz/Ccr2/Ptprc/Jak2/Rsad2/Skap1/H2-Q10/Slc11a1/Fcgr3/H2-Ab1/Malt1/Xcl1/Clec4n/Cd28/Gimap3/Raet1e/C3/Fcgr1/Tnfsf13/Nod2/P2rx7/Brd4/H2-DMa/Il18r1/Prkcq/Cd274/Card9/Pvr/Nfkbid/Ripk2/Gata3/Tnf/H2-T24/H2-T23/Tbx21/Trem2/Cd4/Hfe/Cd226/Cd55/Fcer2a/Stat6/H2-T22/Il18/Il1r1/Pla2g4a/Prkcz/Hmces/Tyk2/Map3k7/Gimap5/Fzd5/Il23r/Il12rb1/Slamf1/Il27ra/Cd55b/Il23a	64
GO:0002824	GO:0002824	positive regulation of adaptive immune response based on somatic recombination of immune receptors built from immunoglobulin superfamily domains	62/4480	167/28905	0.371257	2.39536	7.7449	7.02348204985505e-12	1.22312782181404e-10	5.63219078202662e-11	Il1b/Ighg1/Nlrp3/Ighg2b/Fcer1g/Nfkbiz/Ccr2/Ptprc/Jak2/Rsad2/H2-Q10/Slc11a1/Fcgr3/H2-Ab1/Malt1/Xcl1/Clec4n/Cd28/Gimap3/Raet1e/C3/Fcgr1/Tnfsf13/Nod2/P2rx7/Brd4/H2-DMa/Il18r1/Prkcq/Cd274/Card9/Pvr/Nfkbid/Ripk2/Gata3/Tnf/H2-T24/H2-T23/Tbx21/Trem2/Cd4/Hfe/Cd226/Cd55/Fcer2a/Stat6/H2-T22/Il18/Il1r1/Pla2g4a/Prkcz/Hmces/Tyk2/Map3k7/Gimap5/Fzd5/Il23r/Il12rb1/Slamf1/Il27ra/Cd55b/Il23a	62
GO:0002832	GO:0002832	negative regulation of response to biotic stimulus	62/4480	167/28905	0.371257	2.39536	7.7449	7.02348204985505e-12	1.22312782181404e-10	5.63219078202662e-11	Acod1/Isg15/Trib1/Samhd1/Arg2/Ccr1/Fgl2/Oas3/H2-Q10/Ifi207/Ifi204/Tnfaip3/Serpinb9/Grn/Ahr/Usp38/Oas1a/Ifi211/Ifi213/Havcr2/Klrd1/Ythdf3/Pparg/Oas1g/Trafd1/Crk/Irak3/Klre1/Parp14/Ilrun/Slamf8/Ifi206/Nt5c2/Arrb2/Ifi205/H2-T23/Ptpn2/Irgm2/Dhx58/Klrb1b/Nlrc3/Zdhhc18/Sh2d1b1/Nlrc5/Serping1/Itch/Igtp/H2-T22/Stat2/Smpdl3b/Nmi/Ifi208/Cd96/Atg12/Nfkbil1/Dtx4/Tap1/Adar/Arg1/Nlrx1/Mapkbp1/Serpinb9b	62
GO:0042088	GO:0042088	T-helper 1 type immune response	30/4480	53/28905	0.566038	3.65208	8.27632	7.21221894270718e-12	1.25255495555674e-10	5.76769520638126e-11	Il1b/Nfkbiz/Ccr2/Stat4/Slc11a1/H2-Ab1/Xcl1/Sema4a/Il18rap/Vegfa/Havcr2/Il18r1/Ripk2/Tbx21/Stat6/Il4ra/Il18/Bcl3/Il1r1/Pla2g4a/Cracr2a/Spn/Il23r/Il12rb1/Slamf1/Il27ra/Il18bp/Il27/Ascl2/Il23a	30
GO:1990138	GO:1990138	neuron projection extension	72/4480	208/28905	0.346154	2.23339	7.64564	7.50777689537499e-12	1.300322342617e-10	5.98765180640634e-11	Ndel1/Picalm/Spag9/Fn1/Apoe/Ifrd1/Csf1r/Lrp1/Sema4d/Macf1/Iqgap1/Pak1/Actr3/Ccr5/Cyfip1/Itga4/Nrp1/Sema4a/Rtn4/Nrp2/Vegfa/Olfm1/Usp9x/Itgb1/Disc1/Bmpr2/Afdn/Impact/Raph1/Jade2/Shtn1/Slc23a2/Tiam1/C9orf72/Rnf6/Dscam/Ep300/Cxcl12/Dnm2/Clasp2/Slit2/Trpv2/L1cam/Vcl/Plaa/Ntrk3/Limk1/Mt3/Ulk2/Ddr1/Ulk1/Spg11/Sema4f/Prkcz/Sema6b/Prkn/Map1b/Sema7a/Ryk/Ednra/Tnfrsf12a/Sema4c/Prickle1/Trim46/Plxna4/Adcy10/…	72
GO:0071559	GO:0071559	response to transforming growth factor beta	83/4480	255/28905	0.32549	2.10007	7.55661	8.09414669043075e-12	1.39805983298748e-10	6.4377079514024e-11	Thbs1/Col1a2/Nfkbiz/Fos/Ski/Fyn/Zyx/Lrp1/Stat3/Chst11/Gcnt2/Runx3/Skil/Sdcbp/Pxn/Actr3/Xcl1/Zfyve9/Zfp36l2/Ldlrad4/Smad3/Hpgd/Adam17/Zfhx3/Lrg1/Usp9x/Igf1r/Lats2/Pparg/Itgb5/Crk/Cd2ap/Rock1/Ccl2/Got1/Furin/Arrb2/Pmepa1/Wwox/Bmpr1a/Zeb1/Ogt/Bambi/Ep300/Zmiz1/Arid4b/Acvrl1/Dnm2/Dab2/Htra3/Creb1/Smad6/Ryr1/Lemd3/Lpxn/Acvr1/Yes1/Smad1/Adam9/Dusp22/Il17rd/Apaf1/Fbn1/Map3k7/Itga8/Ptk2/Nlk/Cdh5/Col4a2/L…	83
GO:0043393	GO:0043393	regulation of protein binding	69/4480	196/28905	0.352041	2.27137	7.64877	8.39561010284167e-12	1.44618946853025e-10	6.65933261303774e-11	Slpi/App/Apoe/Anxa2/Cdkn1a/Mmp9/Lrp1/Errfi1/Hopx/Hdac4/Itga4/Lfng/Ubash3b/Cblb/Epb41/Ide/Tfip11/Adam15/Rapgef2/Usp9x/Ralb/Disc1/Crk/Aplp2/Cd2ap/Adrb2/Psen1/Ifit2/Rock1/Plxnd1/Ripk2/Arrb1/Tiam1/Arrb2/Flot1/Dnajb2/Bambi/Ep300/Hfe/Lrrk2/Tmed2/Lrpap1/Dab2/Pdgfb/Camk1/Tmem132a/Ctnnbip1/Atp2a2/Cyld/Tnfsf11/Dtx3l/Tex14/Mapk3/Spon1/Prkn/Golga2/Nphp3/Large1/Agrn/Ldlrap1/Ptprf/Ttbk1/Mapre3/Cdon/Smarcd3/Src…	69
GO:0038061	GO:0038061	non-canonical NF-kappaB signal transduction	51/4480	125/28905	0.408	2.63242	7.83325	8.52705542072627e-12	1.45695429412355e-10	6.70890188159284e-11	Il1b/Nlrp3/App/Cd86/Tlr2/Litaf/Ddx3x/Ptpn22/Malt1/Nfkb1/Adipor1/Laptm5/Zc3h12a/Tlr4/Havcr2/Rel/Map3k14/Nod2/Tlr7/Il18r1/Nod1/Tnf/Ripk1/Tab2/Rassf2/Nlrp12/Trem2/Capn1/Birc3/Tek/Nlrc3/Tnfsf14/Ago3/Nr3c2/Egfr/Amfr/Cyld/Eif2ak2/Fbxw11/Il18/Rc3h1/Rela/Chuk/Nmi/Map3k7/Nfkb2/Adgrg3/Ifi35/C1qtnf4/Tlr1/Lime1	51
GO:0043534	GO:0043534	blood vessel endothelial cell migration	51/4480	125/28905	0.408	2.63242	7.83325	8.52705542072627e-12	1.45695429412355e-10	6.70890188159284e-11	Thbs1/Myh9/Apoe/Ptgs2/Adam8/Klf4/Nr4a1/Nfe2l2/Nrp1/Map2k3/Atp2b4/Adam17/Vegfa/Hif1a/Itgb1/Rgcc/Pparg/Gadd45a/Hmox1/Map3k3/Prcp/Tnf/Sh3bp1/P2rx4/Cln3/Notch1/Egr3/Pik3c2a/Cxcl12/Acvrl1/Fgfr1/Pdgfb/Slit2/Lemd3/Mia3/Stat5a/Jup/Scarb1/Fbxw7/Nf1/Cdh5/Rhoj/Vhl/Spred1/Tgfbr3/Gpld1/Angpt2/Pik3r3/Nos3/Igf1/Kdr	51
GO:1902106	GO:1902106	negative regulation of leukocyte differentiation	51/4480	125/28905	0.408	2.63242	7.83325	8.52705542072627e-12	1.45695429412355e-10	6.70890188159284e-11	Cd44/Trib1/Lilrb4a/Fgl2/Tnfaip6/Runx3/Mafb/Rara/Lyn/Pirb/Ubash3b/Zc3h12a/Tmem176b/Pglyrp1/Lilra6/Bcl6/Tmem176a/Pira2/Bmyc/Nfkbid/Id2/Clec2i/Zbtb46/Flt3/Gpr137b/Pilrb1/Tbx21/Ptpn2/Clec2g/Gpr55/Inpp4b/Il4ra/C1qc/Tob2/Rc3h1/Pik3r1/Zbtb7b/Tjp2/Tcta/Fbxw7/Fbn1/Pglyrp2/Nf1/Ctla4/Gpr68/Clec4g/Lag3/Nrarp/Pglyrp4/Mdk/Ascl2	51
GO:0043367	GO:0043367	CD4-positive, alpha-beta T cell differentiation	45/4480	103/28905	0.436893	2.81884	7.91958	8.58199660821579e-12	1.4623999059e-10	6.73397753100803e-11	Nlrp3/Braf/Nfkbiz/Ccr2/Stat4/Il6ra/Stat3/Rsad2/Runx3/Satb1/Ctsl/Rara/Malt1/Cd83/Sema4a/Zc3h12a/Gpr183/Atp7a/Gimap3/Bcl6/Rora/Brd4/Il18r1/Tox/Nfkbid/Ripk2/Gata3/Tbx21/Nckap1l/Stat6/Il4ra/Il18/Rc3h1/Bcl3/Zbtb7b/Prkcz/Ly9/Batf/Gimap5/Shb/Cracr2a/Spn/Il27/Ascl2/Il23a	45
GO:0050817	GO:0050817	coagulation	65/4480	180/28905	0.361111	2.32989	7.6652	9.24115235717875e-12	1.57050039657255e-10	7.23175264186727e-11	Thbs1/Plek/Slc7a11/Entpd1/F13a1/Emilin2/Fcer1g/Apoe/Anxa2/Plaur/Lyst/Lilrb4a/Il6ra/Jak2/Cd9/Flna/Nfe2l2/Anxa5/Cfh/Lyn/F5/F10/Ubash3b/Txk/Ptprj/St3gal4/Tlr4/Rab27a/Axl/Gnaq/Prkcq/Psen1/Gna13/Cd36/Pros1/C1galt1c1/Fbln1/Nbeal2/Papss2/Rap2b/Pdgfb/Serping1/Pdpn/Thbd/Vkorc1/P2ry12/Pdgfa/Itgb3/Hps4/Pla2g4a/F3/Pear1/Selp/F11r/Hpse/Plau/Hps5/Enpp4/Slc4a1/Hps6/F2r/Mertk/Cd40lg/Ephb2/F12	65
GO:0051017	GO:0051017	actin filament bundle assembly	64/4480	176/28905	0.363636	2.34619	7.67188	9.36103053820775e-12	1.58253898246945e-10	7.28718725083281e-11	Plek/Myh9/Braf/Lcp1/Zyx/Arhgef10l/Actg1/Actn1/Flna/Pak1/Pxn/Nrp1/Aif1/Gpr65/Smad3/Arap1/Ezr/Met/Rac1/Rgcc/Itgb5/Rhoc/Prkcq/Cgnl1/Arrb1/Sh3pxd2b/Ccdc88a/Tacstd2/Arhgef10/Clasp2/Id1/Pik3r1/Limk1/Wnt11/Baiap2/Prkn/Epha1/Pawr/Pdlim4/F11r/Kiss1r/Myo1b/Cald1/Ppp1r9a/Pls1/Espn/Sorbs1/Fscn2/Fscn1/Tnfaip1/Baiap2l1/Ush1c/Spire1/Arhgap6/Arhgap28/Rhod/Pls3/Kank3/Src/Ttc8/Arhgef5/Rhpn2/Kank2/Phldb2	64
GO:1903556	GO:1903556	negative regulation of tumor necrosis factor superfamily cytokine production	35/4480	69/28905	0.507246	3.27276	8.09489	9.36192015185427e-12	1.58253898246945e-10	7.28718725083281e-11	Arg2/Lilrb4a/Sirpa/Errfi1/Ptpn22/Rara/Vsir/Trim30a/Tnfaip3/Zc3h12a/Tlr4/Havcr2/Nod2/Axl/Irak3/Cd274/Syt11/Ilrun/Tlr6/Flt3/Arrb2/Tspo/Trem2/Nlrc3/C5ar2/Bcl3/Elf4/Gstp3/Nfkbil1/Gpr18/Gpnmb/Slamf1/Pomc/Il27ra/Igf1	35
GO:0042102	GO:0042102	positive regulation of T cell proliferation	53/4480	133/28905	0.398496	2.5711	7.7776	9.95733097847458e-12	1.67871066682315e-10	7.73003325960526e-11	Il1b/Cd86/Ccr2/Ptprc/Jak2/H2-Q10/Cd80/Itgal/Ptpn22/Ccl5/Il15/Xcl1/Aif1/Ccdc88b/Cd28/Il1a/Havcr2/H2-DMb1/Cd244a/Il6st/Prkcq/Icosl/Cd274/Ripk2/Pdcd1lg2/Stat5b/H2-T23/Cd3e/Tnfsf9/Slc7a1/Cd4/Cd6/Cd55/Zap70/Nckap1l/H2-T22/Il18/Adk/Card11/Stat5a/Tyk2/Spn/Slc4a1/Efnb1/Il12rb1/Btnl2/Slamf1/Cd40lg/Kitl/Spta1/Igf1/Cd55b/Il23a	53
GO:0002064	GO:0002064	epithelial cell development	80/4480	243/28905	0.329218	2.12412	7.53638	1.00267417494088e-11	1.68592880502659e-10	7.76327093986055e-11	Il1b/Fosl2/Notch2/Psap/Tnfrsf1a/Plcb1/Flna/Plec/Msn/Rara/Vim/Myadm/Ezr/Il1a/Vegfa/Hif1a/Sidt2/Rapgef2/Met/Rac1/Ikbkb/Abcb1b/Il6st/Rarg/Afdn/Fndc3a/Rock1/Icam1/Prdm1/Myd88/Tnf/Bcl11b/Ppp1r16b/Notch1/Cdh2/Gak/Rheb/Fgfr2/Rapgef1/Clock/Plod3/Arid4b/Jmjd1c/Jag1/Pdgfb/Vcl/Cebpa/Id1/Ednrb/Tjp2/Flnb/Gja1/Hrh2/Bmp6/F11r/Fzd5/Fasn/Pard3/Cdh5/S1pr2/Ednra/Hpse/Palld/Yipf6/Zdhhc21/Sfn/Ar/Hsd17b4/Arhgef26/Gpr4…	80
GO:0009991	GO:0009991	response to extracellular stimulus	127/4480	457/28905	0.277899	1.79301	7.31831	1.07522028744847e-11	1.8031273550624e-10	8.30294028709167e-11	Apoe/Atf3/Nfkbiz/Fos/Cdkn1a/Nr4a2/Mmp9/Lilrb4a/Prkch/Ptprc/Sorl1/Pim1/Lamp2/Bcl2/Ldlr/Ifi207/Ifi204/Plec/Nfe2l2/Cd68/Atg7/Cfh/Ppard/Itga4/Jmy/Spp1/Sik2/Lpl/Nuak2/Arsb/Lipa/Zc3h12a/Fosl1/Hlcs/Fas/Slc2a1/Ifi211/Fes/Map3k5/Pmaip1/Ifi213/Sesn2/Tbc1d5/Rasgrp4/Pparg/Noct/Ralb/Nod2/P2rx7/Foxo3/Axl/Bglap/Adrb2/Impact/Adora2b/Mapk14/Ifi206/Kynu/Ifi205/Plin2/Tbl1xr1/Prkab2/Rheb/Rxra/Cd3e/Ogt/Ep300/Ywhag/Pl…	127
GO:0090630	GO:0090630	activation of GTPase activity	40/4480	86/28905	0.465116	3.00093	7.95872	1.09309826116047e-11	1.82827173548714e-10	8.41872372781001e-11	Ndel1/Abr/Nedd9/Tbc1d9/Gpr65/Tbc1d5/Slc27a4/Crk/Rhog/Tbc1d8/Agap1/Tbc1d2b/Tiam1/Tbc1d14/Coro1c/Tbc1d15/Dock7/Ralgapa2/Arhgap22/Rapgef1/Arhgef10/Evi5/Tbc1d16/Tbc1d2/Tbc1d22a/Ntrk3/Tbc1d12/Akt2/Tbck/Epha1/Agap3/Sgsm2/Tbc1d30/Ralgapb/Tiam2/Agap2/Tbc1d4/Arhgef26/Mtss2/Arhgef5	40
GO:0002228	GO:0002228	natural killer cell mediated immunity	47/4480	111/28905	0.423423	2.73193	7.82964	1.15769328681325e-11	1.93121519608136e-10	8.89275203416382e-11	Lyst/Stx11/H2-Q10/Lamp1/Rnf19b/Fcgr4/Nkg7/Serpinb9/Il18rap/Gimap3/Havcr2/Klrd1/Klrk1/Crk/Rab27a/Klre1/Pvr/Ap1g1/Cadm1/Klrc2/Plekhm2/Klrb1c/Klrc1/Arrb2/Clnk/Stat5b/H2-T23/Sh2d1a/Cd226/Crtam/Klrb1b/Sh2d1b1/Pik3r6/Klrb1a/Klri1/Klri2/Cd160/H2-T22/Il18/Klrb1f/Stat5a/Cd96/Gimap5/Tap1/Klrc3/Serpinb9b/Lag3	47
GO:0007599	GO:0007599	hemostasis	65/4480	181/28905	0.359116	2.31702	7.61219	1.22513848824686e-11	2.03836033516977e-10	9.3861279953268e-11	Thbs1/Plek/Slc7a11/Entpd1/F13a1/Emilin2/Fcer1g/Apoe/Anxa2/Plaur/Lyst/Lilrb4a/Il6ra/Jak2/Cd9/Flna/Nfe2l2/Anxa5/Cfh/Lyn/F5/F10/Ubash3b/Txk/Ptprj/St3gal4/Tlr4/Rab27a/Axl/Gnaq/Prkcq/Gna13/Zfp385a/Cd36/Pros1/C1galt1c1/Fbln1/Nbeal2/Papss2/Rap2b/Pdgfb/Serping1/Pdpn/Thbd/Vkorc1/P2ry12/Pdgfa/Itgb3/Hps4/Pla2g4a/F3/Pear1/Selp/F11r/Hpse/Plau/Hps5/Enpp4/Slc4a1/Hps6/F2r/Mertk/Cd40lg/Ephb2/F12	65
GO:0031341	GO:0031341	regulation of cell killing	58/4480	153/28905	0.379085	2.44586	7.6796	1.22938800287052e-11	2.0400760602608e-10	9.39402847054275e-11	Tyrobp/Ptprc/H2-Q10/Cx3cr1/Itgam/Cfh/Ccr5/Lamp1/Stap1/Serpinb9/Il18rap/Gimap3/Raet1e/Havcr2/Klrd1/Klrk1/P2rx7/Crk/Klre1/Pvr/Ap1g1/Cadm1/Klrc2/Ccl2/Klrb1c/H2-T24/Klrc1/Arrb2/Stat5b/H2-T23/Sh2d1a/Hfe/Cd226/Crtam/Cxcl1/Cd55/Klrb1b/Prf1/Fcer2a/Sh2d1b1/Pik3r6/Nckap1l/Klrb1a/Klri1/Klri2/Cd160/H2-T22/Klrb1f/Stat5a/Gimap5/Tap1/Arg1/Klrc3/Serpinb9b/Pomc/Lag3/Il13/Il23a	58
GO:0007596	GO:0007596	blood coagulation	64/4480	177/28905	0.361582	2.33293	7.61802	1.24585583904828e-11	2.0620052646807e-10	9.49500684809919e-11	Thbs1/Plek/Slc7a11/Entpd1/F13a1/Emilin2/Fcer1g/Apoe/Anxa2/Plaur/Lyst/Lilrb4a/Il6ra/Jak2/Cd9/Flna/Nfe2l2/Anxa5/Cfh/Lyn/F5/F10/Ubash3b/Txk/Ptprj/St3gal4/Tlr4/Rab27a/Axl/Gnaq/Prkcq/Gna13/Cd36/Pros1/C1galt1c1/Fbln1/Nbeal2/Papss2/Rap2b/Pdgfb/Serping1/Pdpn/Thbd/Vkorc1/P2ry12/Pdgfa/Itgb3/Hps4/Pla2g4a/F3/Pear1/Selp/F11r/Hpse/Plau/Hps5/Enpp4/Slc4a1/Hps6/F2r/Mertk/Cd40lg/Ephb2/F12	64
GO:0002444	GO:0002444	myeloid leukocyte mediated immunity	59/4480	157/28905	0.375796	2.42464	7.6657	1.25138912661191e-11	2.06576970666482e-10	9.51234114061084e-11	Ighg1/Tyrobp/Nr4a3/Trem1/Ighg2b/Fcer1g/Rabgef1/Ccr2/Itgb2/Lyst/Snap23/Gab2/Myo1f/Fgr/Stx11/Cd300a/H2-Q10/Ptafr/Cx3cr1/Cd300lb/Itgam/Fcgr3/Abr/Cd84/Ncf1/Lyn/Fcgr4/Trem3/Stap1/Ace/Fes/Wdr1/C3/Fcgr1/Hmox1/Card9/Adora2b/Rab44/Myd88/Milr1/Lat2/Fcgr2b/Irak4/Clnk/H2-T23/Ticam2/Cxcl1/Lat/Anxa3/Il4ra/H2-T22/Pram1/Snx4/Vamp2/Sphk2/Arg1/Pomc/Il13/Ptgdr	59
GO:2000377	GO:2000377	regulation of reactive oxygen species metabolic process	62/4480	169/28905	0.366864	2.36701	7.63312	1.26940160043792e-11	2.0900614922535e-10	9.62419860017596e-11	Thbs1/Acod1/Tyrobp/App/Pid1/Cdkn1a/Arg2/Itgb2/Fyn/Stat3/Ncf2/Bcl2/Gch1/Slc25a33/Xdh/Itgam/Ier3/Nfe2l2/Trim30a/Hdac4/Arf4/Zc3h12a/Hif1a/Tlr4/Alox5/Gadd45a/Fpr2/Foxo3/Rab27a/Abcd2/Mapk14/Prcp/Tnf/Tlr6/Ripk1/Cd36/Gnai3/Tspo/G6pdx/Ogt/Sod1/Birc3/Hk2/Cxcl1/Lrrk2/Pdgfb/Egfr/Il18/Mt3/Snca/Cryab/Sphk2/Prkn/Map3k7/Dcxr/Plau/Shc1/Pink1/Bco2/Adcy10/Akr1c18/Nox1	62
GO:0045055	GO:0045055	regulated exocytosis	85/4480	266/28905	0.319549	2.06173	7.45037	1.36075283264854e-11	2.23466637465261e-10	1.02900670982667e-10	Plek/Nr4a3/Myh9/Fcer1g/Braf/Rabgef1/Ccr2/Itgb2/Snap23/Gab2/Myo1f/Rap1b/Fgr/Stx11/Cd300a/Rab11fip1/Ptafr/Itgam/Abr/Cask/Cd84/Synj1/Lamp1/Lyn/Rab31/Fcgr4/Nkg7/Fes/Hmox1/P2rx7/Rab27a/Vamp3/Psen1/Ap1g1/Adora2b/Orai1/Syt11/Rab44/Milr1/Lat2/Rapgef4/Clnk/Tmed10/Notch1/Rab3d/Syn1/Lrrk2/Nckap1l/Lat/Anxa3/Il4ra/Rab5a/Cd160/Napa/Atp2a2/Mical1/Stx3/Ctbp2/Pram1/Snca/Cbarp/Snx4/Kcnb1/Vamp2/Sphk2/Cacna1i/Syt8/E…	85
GO:0002286	GO:0002286	T cell activation involved in immune response	53/4480	134/28905	0.395522	2.55191	7.71158	1.40011966636126e-11	2.2933743062181e-10	1.05604021074929e-10	Nlrp3/Clec4e/Fcer1g/Nfkbiz/Lcp1/Clec4d/Ccr2/Stat4/Lgals3/Il6ra/Stat3/Stx11/Fgl2/Itgal/Slc11a1/Apbb1ip/Rara/Malt1/Sema4a/Eomes/Zc3h12a/Gpr183/Atp7a/Bcl6/Havcr2/H2-DMb1/Rora/Brd4/Rab27a/Il18r1/Psen1/Nfkbid/Icam1/Ripk2/Gata3/Tbx21/Nckap1l/Stat6/Il4ra/Il18/Rc3h1/Bcl3/Zbtb7b/Prkcz/Ly9/Batf/Shb/Cracr2a/Spn/Mdk/Il27/Ascl2/Il23a	53
GO:0030282	GO:0030282	bone mineralization	54/4480	138/28905	0.391304	2.5247	7.68913	1.47735908233219e-11	2.40744967169762e-10	1.10856899886542e-10	Col1a2/Fosl2/Atp2b1/Sgms2/Isg15/Lncpint/Ptgs2/Csf1r/Srgn/Fgr/Ccr1/Slc8a1/Runx2/Mgp/Sbno2/Spp1/Snx10/Smad3/Bmp2k/Hif1a/Tent5a/Alox5/Ank/Bmpr2/P2rx7/Ccn1/Bglap/Adrb2/Phospho1/Nfe2/Bmpr1a/Rxra/Fgfr2/Fam20c/Pkdcc/Tmem38b/Adgrv1/Acvr1/Nfix/Mia3/Wnt11/Gja1/Bmp6/Acvr2a/Atraid/Ecm1/Enpp1/Prickle1/Ifitm5/Gpc3/Vdr/Ltbp3/Tmem119/Igf1	54
GO:0051928	GO:0051928	positive regulation of calcium ion transport	54/4480	138/28905	0.391304	2.5247	7.68913	1.47735908233219e-11	2.40744967169762e-10	1.10856899886542e-10	Atp2b1/Lgals3/Homer1/Ccr1/Ccl5/Cask/Stim2/Asph/Thy1/Itpr1/Gimap3/Cacna1d/P2rx7/Adrb2/Orai1/Cxcl10/Clec4b1/Arrb2/P2rx4/Tspo/G6pdx/Gsto1/Cd4/Cxcl12/Cxcr3/Ank2/Slc9a1/Pdgfb/Trpv2/Vmp1/Snca/Sphk2/Akap6/Gimap5/Nipsnap2/Cracr2a/Ppp3r1/Trpc1/Ednra/Capn3/Lilra5/Adrb1/Ehd3/F2r/Cacna1c/Ryr2/Wfs1/Cacnb2/Pkd2/Stac2/Plp1/Il13/Cxcl9/Trpc4	54
GO:0050868	GO:0050868	negative regulation of T cell activation	60/4480	162/28905	0.37037	2.38963	7.59613	1.70750363121544e-11	2.76825205070964e-10	1.27470926621629e-10	Cebpb/Cd44/Cd86/Arg2/Lilrb4a/Lgals3/Cd300a/Fgl2/Slfn1/H2-Q10/Cd80/H2-Aa/Runx3/Ptpn22/Vsir/Tnfrsf21/Laptm5/Zc3h12a/Pag1/Cblb/Gimap3/Bcl6/Havcr2/Tarm1/Cd274/Nfkbid/Pdcd1lg2/Dusp3/H2-T23/Tbx21/Lax1/Ptpn2/Hfe/Crtam/Btla/Il4ra/Itch/Adora2a/H2-T22/Rc3h1/Zbtb7b/Zc3h12d/Casp3/Dusp22/Tnfaip8l2/Tigit/Pawr/Gimap5/Spn/Ctla4/Arg1/Gpnmb/Clec4g/Tnfrsf14/Lag3/Nrarp/Gnrh1/Dapl1/Mdk/Ascl2	60
GO:0071902	GO:0071902	positive regulation of protein serine/threonine kinase activity	60/4480	162/28905	0.37037	2.38963	7.59613	1.70750363121544e-11	2.76825205070964e-10	1.27470926621629e-10	Thbs1/Il1b/Ptprc/Pim1/Map2k4/Ddx3x/Pak1/Fgd4/Ptpn1/Ern1/Atp2b4/Pik3r5/Adam17/Map3k5/Vegfa/Rapgef2/Tlr4/Rgcc/Flt1/Ralb/P2rx7/Adrb2/Psen1/Ccnd1/Gab1/Tnfrsf11a/Map2k1/Tnf/Tlr6/Irgm2/Ccnd2/Lrrk2/Pik3r6/Fgfr1/Pdgfb/Camk1/Egfr/Taok3/Igtp/Cab39/Tnfsf11/Pdgfa/C1qtnf9/Ntrk3/Syap1/Adam9/Snca/Tirap/Mapk8ip3/Map3k7/Irak1/Fzd5/Epha4/Fzd4/Map3k12/Kitl/Mapre3/Htr2b/Src/Arhgef5	60
GO:0002292	GO:0002292	T cell differentiation involved in immune response	40/4480	87/28905	0.45977	2.96644	7.867	1.721069238927e-11	2.78312701672404e-10	1.28155880761132e-10	Nlrp3/Clec4e/Fcer1g/Nfkbiz/Clec4d/Ccr2/Stat4/Il6ra/Stat3/Fgl2/Rara/Malt1/Sema4a/Eomes/Zc3h12a/Gpr183/Atp7a/Bcl6/Rora/Brd4/Il18r1/Nfkbid/Ripk2/Gata3/Tbx21/Stat6/Il4ra/Il18/Rc3h1/Bcl3/Zbtb7b/Prkcz/Ly9/Batf/Shb/Cracr2a/Spn/Il27/Ascl2/Il23a	40
GO:1903707	GO:1903707	negative regulation of hemopoiesis	52/4480	131/28905	0.396947	2.5611	7.66951	1.8509300150116e-11	2.98550772650345e-10	1.37474994820602e-10	Cd44/Trib1/Lilrb4a/Fgl2/Tnfaip6/Runx3/Mafb/Rara/Lyn/Pirb/Ubash3b/Zc3h12a/Tmem176b/Pglyrp1/Lilra6/Bcl6/Tmem176a/Pira2/Bmyc/Nfkbid/Id2/Clec2i/Zbtb46/Flt3/Gpr137b/Pilrb1/Tbx21/Ptpn2/Clec2g/Gpr55/Inpp4b/Il4ra/C1qc/Cebpa/Tob2/Rc3h1/Pik3r1/Zbtb7b/Tjp2/Tcta/Fbxw7/Fbn1/Pglyrp2/Nf1/Ctla4/Gpr68/Clec4g/Lag3/Nrarp/Pglyrp4/Mdk/Ascl2	52
GO:0048525	GO:0048525	negative regulation of viral process	48/4480	116/28905	0.413793	2.6698	7.71756	1.89792577237838e-11	3.05354098251435e-10	1.40607752252344e-10	Slpi/Ifitm3/Isg15/Ifitm2/Oasl2/Oas3/Rsad2/Zc3hav1/Ifi207/Ifi204/Trim25/Ccl5/Trim30b/Trim30a/Isg20/Resf1/Trim30d/Gsn/Ifitm1/N4bp1/Ifih1/Oas1a/Ifi211/Stat1/Sp100/Ifi213/Ifitm6/Oas1g/Bst2/Oasl1/Rnasel/Tnf/Ifi206/Ifi205/Oas2/Trim12c/Fbln1/Fam111a/Znfx1/Srpk2/Eif2ak2/Ifi208/Ubp1/Trim30c/Trim10/Ciita/Trim13/Trim5	48
GO:0002763	GO:0002763	positive regulation of myeloid leukocyte differentiation	37/4480	77/28905	0.480519	3.10032	7.90357	1.92292842826497e-11	3.08593501437257e-10	1.42099414565723e-10	Tyrobp/Notch2/Fos/Csf1r/Trib1/Ccr1/Ccl9/Itgam/Ccl5/Ninj1/Nedd9/Cd101/Fes/Hcls1/Id2/Tnfrsf11a/Tnf/Ripk1/Trem2/Cd4/Evi2/Creb1/Ctnnbip1/Slc9b2/Csf1/Tnfsf11/Itgb3/Stat5a/Casp8/Dcstamp/Il17a/Tesc/Lif/Gpr68/Kitl/Ppargc1b/Il23a	37
GO:0050890	GO:0050890	cognition	109/4480	376/28905	0.289894	1.8704	7.27559	1.93580366633912e-11	3.09875238407163e-10	1.42689621657586e-10	Il1b/Picalm/Slc7a11/App/Apoe/Chd7/Braf/Ptgs2/Btbd9/Nr4a2/Tlr2/Egr1/C5ar1/Btg2/Il1rn/Plcb1/Cx3cr1/Ldlr/Pak1/Itga5/Gm2a/Nrg1/Atp1a3/Kras/Cyfip1/Synj1/Nedd9/Atxn1/Pirb/Man2b1/Arf4/Nptn/Camk4/Hif1a/St3gal4/Dop1b/Itgb1/Setd5/Ap1s2/Bglap/Adrb2/Psen1/Syt11/Hmgcr/Aph1c/Zfp385a/Cln3/Abca7/Trem2/Ppt1/Tifab/Ep300/Arl6ip5/Ccnd2/Cln8/Specc1/Pias1/Ctnnd2/Egfr/Creb1/Acss2/Fgf13/Camk2n1/Cbr3/Casp1/Nfix/Sgk1/Ptch…	109
GO:0044403	GO:0044403	biological process involved in symbiotic interaction	80/4480	246/28905	0.325203	2.09821	7.40841	2.01179951036441e-11	3.21229145999999e-10	1.47917805707026e-10	Vps37b/Trem1/Fn1/Ifitm3/Apoe/Csf1r/Ifitm2/Rab7/Cx3cr1/Trim25/Ccl5/Trim30b/Trim30a/Bcl2l11/Nrp1/Ncf1/Trem3/Ctsb/Trim30d/Gsn/Ifitm1/Zc3h12a/Uvrag/Pglyrp1/Ifitm6/Gbp7/Slc3a2/Nod2/Stom/Brd4/Axl/Nectin1/Gbp3/Card9/Vps4b/Naip5/Npc1/Chmp4b/Icam1/Lgals1/Ist1/Gbp2/Myd88/Furin/Chmp2a/Eps15/Trim12c/P4hb/Tpcn2/Fbln1/Ep300/Cd4/Ccnt1/Cxcl1/Itgav/Fuca2/Siglec1/Rab5a/Tmem41b/Gbp6/Nectin4/Itgb3/Zdhhc9/Trim34a/Sca…	80
GO:0007044	GO:0007044	cell-substrate junction assembly	43/4480	98/28905	0.438776	2.83098	7.77587	2.0796459680272e-11	3.312280349579e-10	1.52522038332172e-10	Fn1/Myh9/Lrp1/Actg1/Macf1/Actn1/Peak1/Bcl2/Iqgap1/Plec/Pxn/Itga5/Nrp1/Smad3/Thy1/Ptprj/Slk/Vegfa/Rac1/Tln1/Map4k4/Rock1/Dusp3/Coro1c/Fmn1/Tek/Itgav/Acvrl1/Clasp2/Itga2/Vcl/Itgb3/Dusp22/Ptk2/Tns1/Cdh11/Sorbs1/Dst/Arhgap6/Rhod/Src/Phldb2/Kdr	43
GO:0007266	GO:0007266	Rho protein signal transduction	56/4480	147/28905	0.380952	2.45791	7.58945	2.19589831125592e-11	3.48867152758178e-10	1.60644400926333e-10	Col1a2/Apoe/Sema4d/Gpr35/Nrp1/P2ry10/Gpr65/Tns3/Abca1/Akap13/Bcl6/Met/Itgb1/Tagap/Rasip1/Arhgap5/Myo9b/Arhgef3/Rhog/Rock1/Arrb1/Gna13/Shtn1/Cdc42ep2/Cdh2/Flot1/Tek/Lrrk2/Gpr55/Cdc42se1/Ophn1/Cdc42ep4/Gpr174/Pdpn/Arhgef11/Nfix/Arhgef2/Chuk/Rhov/Baiap2/F11r/Ednra/Gpr18/Arhgef12/Gna12/Lpar6/Rhoj/Adrb1/F2r/Stard8/Tnfaip1/Gpr4/Nradd/Col3a1/Rtn4r/Kank2	56
GO:0045058	GO:0045058	T cell selection	32/4480	61/28905	0.52459	3.38466	7.98481	2.2621017881786e-11	3.58486580881603e-10	1.65073901542612e-10	Braf/Il6ra/Ptprc/Stat3/Bcl2/Ctsl/Itpkb/Il15/Dock2/Cd28/Fas/Themis/Brd4/Cd3d/H2-DMa/Tox/Gata3/Bcl11b/Cd3g/Tbx21/Cd3e/Ptpn2/Cd4/Zap70/Stat6/Cyld/Card11/Ly9/Batf/Spn/Mink1/Il23a	32
GO:0070570	GO:0070570	regulation of neuron projection regeneration	26/4480	43/28905	0.604651	3.90121	8.15364	2.2960171822278e-11	3.62953938108279e-10	1.67131005284622e-10	Ndel1/Xylt1/Braf/Diaph1/Lrp1/Klf4/Flna/Diaph2/Nrg1/Grn/Thy1/Adam17/Rtn4/Igf1r/Map4k4/Map2k1/Inpp5f/Cers2/Ntrk3/Rtn4rl1/Epha4/Hgf/Fkbp1b/Ptprf/Neo1/Rtn4r	26
GO:0019216	GO:0019216	regulation of lipid metabolic process	109/4480	377/28905	0.289125	1.86543	7.24386	2.31255573375997e-11	3.64658975032449e-10	1.67916131178748e-10	Il1b/Nr4a3/Apoe/Ptgs2/Hcar2/Psap/Egr1/Sorl1/Tnfrsf1a/Gk/Rnf213/Chp1/Ldlr/Atg7/Nfkb1/Apoc2/Ppard/Adipor1/Sik2/Asah1/Atp1a1/Hpgd/Idh1/Pde3b/Por/Gimap3/Il1a/Crtc3/C3/Igf1r/Ttc39b/Dgat1/Prkag2/Pparg/Capn2/Rora/Elovl5/Ccn1/Bglap/Abcd2/Sik1/Adora2b/Samd8/Id2/Mboat7/Ubr4/Tnf/Erlin1/Bcl11b/Dgat2/Stat5b/Tspo/Tbl1xr1/Abca7/Trem2/Golm1/Ogt/Sod1/Nucb2/Crebl2/Dab2/Snai1/Pdgfb/Creb1/Ccnc/Irs2/Insig1/Apoc1/Fmo5…	109
GO:0032755	GO:0032755	positive regulation of interleukin-6 production	47/4480	113/28905	0.415929	2.68358	7.67958	2.46882659597195e-11	3.88334783917276e-10	1.78818235617872e-10	Il1b/Tyrobp/App/Fcer1g/Tlr2/Il6ra/Stat3/Ptafr/Mbp/Il1rap/Ccr5/Lpl/Aif1/Tbc1d23/Laptm5/Ifih1/Il1a/Tlr4/Nod2/P2rx7/Tlr7/Ccn1/Card9/Rab7b/Adora2b/Nod1/Ripk2/Il17ra/Myd88/Tnf/Tlr6/Cd36/Tmem106a/Tlr8/Ticam2/Tnfsf9/Rela/Arhgef2/Tirap/Sphk2/Il17a/Trpv4/Lilra5/C1qtnf4/F2r/Tlr1/Il1rl2	47
GO:0007272	GO:0007272	ensheathment of neurons	68/4480	196/28905	0.346939	2.23845	7.45073	2.51966539225252e-11	3.94374294357747e-10	1.81599275704126e-10	Hexb/Tnfrsf1b/Trf/Tlr2/Ski/Psap/Fyn/Ctsc/Cd9/Nab1/Plec/Mbp/Hexa/Rara/Nrg1/B4galt5/Acer3/Cyfip1/Ppard/Tnfrsf21/Itgax/Atrn/Rarg/Abcd2/Degs1/Map2k1/Tnf/Raf1/Cdh2/Lpin1/Ndrg1/Rxra/Sod1/Egr2/Tenm4/Arhgef10/B4galt6/Adgrg6/Tg/Slc25a12/Ntrk3/Srebf2/Galc/Ulk4/Akt2/Dag1/Mapk3/Erbb3/Nf1/Ppp3r1/Pard3/Hgf/Epb41l3/Enpp1/Large1/Abca2/Adam22/Bcas1/Gpc1/Nab2/Pou3f1/Plp1/Clu/Jam3/Pmp22/Igf1/Jam2/Kcnj10	68
GO:0008366	GO:0008366	axon ensheathment	68/4480	196/28905	0.346939	2.23845	7.45073	2.51966539225252e-11	3.94374294357747e-10	1.81599275704126e-10	Hexb/Tnfrsf1b/Trf/Tlr2/Ski/Psap/Fyn/Ctsc/Cd9/Nab1/Plec/Mbp/Hexa/Rara/Nrg1/B4galt5/Acer3/Cyfip1/Ppard/Tnfrsf21/Itgax/Atrn/Rarg/Abcd2/Degs1/Map2k1/Tnf/Raf1/Cdh2/Lpin1/Ndrg1/Rxra/Sod1/Egr2/Tenm4/Arhgef10/B4galt6/Adgrg6/Tg/Slc25a12/Ntrk3/Srebf2/Galc/Ulk4/Akt2/Dag1/Mapk3/Erbb3/Nf1/Ppp3r1/Pard3/Hgf/Epb41l3/Enpp1/Large1/Abca2/Adam22/Bcas1/Gpc1/Nab2/Pou3f1/Plp1/Clu/Jam3/Pmp22/Igf1/Jam2/Kcnj10	68
GO:0010038	GO:0010038	response to metal ion	96/4480	318/28905	0.301887	1.94778	7.2784	2.57122662512431e-11	4.01453339326675e-10	1.84858994852728e-10	Thbs1/Fn1/App/Braf/Fos/Gphn/Trf/Mmp9/Fosb/Homer1/Alox5ap/Junb/Bcl2/Iqgap1/Xdh/Slc11a1/Glud1/Itpkb/Nfe2l2/Mef2a/Atp1a3/Anxa5/Asph/Mt1/Nfatc1/Gsn/Atp7a/Fas/Ggh/Anxa11/Nfatc2/Il1a/Trpm2/Pparg/Hmox1/Wnk1/P2rx7/Npc1/Lck/Syt11/Id2/Pdcd6/P2rx4/Ep300/Sod1/Hfe/Ass1/Slc30a1/Lrrk2/Adcy7/Egfr/Creb1/Rasa4/Cebpa/Adgrv1/Slc25a12/Kcnip3/Khk/Mt3/Prkaa1/Chuk/Adam9/Pla2g4a/Snca/Mapk3/Nek7/Kcnb1/Pam/Mt2/Pgam2/Slc12a…	96
GO:0050807	GO:0050807	regulation of synapse organization	94/4480	309/28905	0.304207	1.96275	7.28684	2.58308189857742e-11	4.0231341904379e-10	1.85255039564339e-10	Picalm/Slc7a11/App/Apoe/Sparc/Tlr2/Srgn/Fyn/Homer1/Sema4d/Pdlim5/Cask/Il1rap/Il1rapl1/Actr3/Nrg1/Sipa1l1/Cyfip1/Actr2/Nedd9/Ptpro/Sema4a/Rap2a/Arf4/Il10ra/Nrp2/Asap1/Itgb1/Plxnc1/Setd5/Disc1/Mycbp2/Nectin1/Afdn/Psen1/Rock1/Mapk14/Tnf/Fcgr2b/Rapgef4/Tiam1/Itsn1/Lrp4/Ptprd/Cln3/Cdh2/Farp1/Trem2/Rheb/Arhgap22/Ogt/Rhob/Ntng2/Lrrk2/Slit2/Mfn1/Camk1/Dnm3/Lrp8/Negr1/Pik3r1/Ntrk3/Snca/Numb/Dag1/Nrg2/Vps3…	94
GO:1905952	GO:1905952	regulation of lipid localization	67/4480	192/28905	0.348958	2.25148	7.45138	2.62034525697746e-11	4.07116877058337e-10	1.87466909122768e-10	Thbs1/Il1b/Apoe/Anxa2/Lrp1/Nrg1/Msr1/Apoc2/Ppard/Spp1/Lpl/Eepd1/Abca1/Zc3h12a/Il1a/Pltp/C3/Ttc39b/Dgat1/Pparg/Ecrg4/Ehd1/P2rx7/Tmem30a/Tnfrsf11a/Cd36/Furin/Fasl/Ikbke/Plin2/Tspo/Abca7/Trem2/Ptpn2/Hilpda/Nucb2/Itgav/Dab2/Irs2/Surf4/Apoc1/Tnfsf11/Itgb3/Srebf2/Acsl5/Abca3/Pla2g4a/Abcg1/Akt2/Scarb1/Abhd5/Gdf9/Abca5/Hrh2/Bmp6/Irak1/Abca2/Ldlrap1/P2ry2/Pomc/Lipg/Acat2/Retn/Abca8b/Arv1/Nr1h3/Ces1d	67
GO:2001057	GO:2001057	reactive nitrogen species metabolic process	42/4480	95/28905	0.442105	2.85247	7.74536	2.62920987855457e-11	4.07495389245903e-10	1.87641204303998e-10	Il1b/App/Ptgs2/Tlr2/Itgb2/Klf4/Sirpa/Jak2/Cx3cr1/Prdx5/Atp2b4/Aif1/Gla/Smad3/Zc3h12a/Por/Gimap3/Tlr4/Rac1/Klrk1/Rora/Icam1/Tnf/Tlr6/Cd36/Tmem106a/P2rx4/Tspo/Ass1/Dnm2/Oprm1/Akt2/Gimap5/Acvr2a/Spr/Asl/Cyb5r3/Pkd2/Tlr5/Clu/Nos3/Igf1	42
GO:1903169	GO:1903169	regulation of calcium ion transmembrane transport	65/4480	184/28905	0.353261	2.27924	7.45526	2.80316389426467e-11	4.3339648599375e-10	1.99567996888214e-10	Ahnak/Chd7/Fyn/Selenon/Diaph1/Pde4b/Slc8a1/Bcl2/Ptpn22/Gpr35/Sestd1/Stim2/Fbxo11/Asph/Lyn/Ubash3b/Thy1/Ahr/Gimap3/Cacna1d/P2rx7/Adrb2/Cxcl10/Clec4b1/P2rx4/G6pdx/Rrad/Gsto1/Cd4/Cxcr3/Ank2/Tmem38b/Slc9a1/Tmem38a/Vmp1/Itgb3/Snca/Rem1/Cbarp/Akap6/Gimap5/Nipsnap2/Cracr2a/Ppp3r1/Trpc1/Ednra/Fkbp1b/Capn3/Gnb5/Adrb1/Jph3/Fcrl5/Ehd3/F2r/Cacna1c/Ryr2/Cacnb2/Pkd2/Stac2/Plp1/Lime1/Il13/Cxcl9/Mettl21c/Dmd	65
GO:2001056	GO:2001056	positive regulation of cysteine-type endopeptidase activity	55/4480	144/28905	0.381944	2.46431	7.54419	2.93245419251046e-11	4.52282898450701e-10	2.0826470676992e-10	Nlrp3/App/Jak2/Ctsd/Ddx3x/Ifi207/Ifi204/Xdh/Malt1/Hip1/Bcl2l11/Asph/Laptm5/Gsn/Smad3/Fas/Ifi211/Stat1/Map3k5/Pmaip1/Ifi213/Pparg/Dapk1/Mefv/Ccn1/Bmyc/Nlrp1b/Tnfrsf23/Card9/Lck/Nod1/Ripk2/Tnf/Pdcd6/Ifi206/Fasl/St18/Ifi205/Arl6ip5/Casp1/Dap/Bid/Snca/F3/Ifi208/Casp8/Nlrp1a/Aim2/Apaf1/Lgmn/F2r/Nlrc4/Khdc1a/Ttbk1/Perp	55
GO:0110053	GO:0110053	regulation of actin filament organization	88/4480	283/28905	0.310954	2.00628	7.28555	3.06092087413448e-11	4.7095090828006e-10	2.16860847827668e-10	Plek/Myh9/Braf/Tlr2/Arhgef10l/Actg1/Flna/Svil/Pak1/Arpc2/Pxn/Actr3/Cotl1/Cyfip1/Nrp1/Ssh2/Gpr65/Prex1/Gsn/Smad3/Myadm/Add3/Arap1/Vasp/Wdr1/Met/Rac1/Rgcc/Capg/Capzb/Capza1/Hcls1/Capza2/Rhoc/Prkcq/Icam1/Cgnl1/Clec2i/Sptan1/Arfgef1/Sh3pxd2b/Sh3bp1/C9orf72/Fmn1/Cdc42ep2/Ccdc88a/Tacstd2/Capn1/Twf1/Tmod3/Specc1l/Arhgef10/Clasp2/Washc2/Nckap1l/Cdc42ep4/Slit2/Id1/Pik3r1/Limk1/Wnt11/Baiap2/Gja1/Prkn/Tmsb1…	88
GO:0002456	GO:0002456	T cell mediated immunity	60/4480	164/28905	0.365854	2.36049	7.48286	3.07707425723605e-11	4.72289920499256e-10	2.17477428706908e-10	Il1b/Fosl2/Nlrp3/Tnfrsf1b/Il31ra/Nfkbiz/Ccr2/Lyst/Lilrb4a/Ptprc/Ctsc/Stx11/Rsad2/H2-Q10/Cd80/Ctsh/Slc11a1/Vsir/Malt1/Xcl1/Serpinb9/Il18rap/Ahr/Raet1e/Klrd1/Nod2/P2rx7/Rab27a/Il18r1/Pvr/Cr2/Icam1/Gata3/H2-T24/Crlf2/H2-T23/Tbx21/Cd8a/Hfe/Cd55/Prf1/Nckap1l/Jag1/Kdm5d/H2-T22/Il18/Il1r1/Dusp22/Prkcz/Map3k7/Spn/Fzd5/Gzmb/Arg1/Serpinb9b/Clec4g/Slamf1/Gzmm/Cd55b/Il23a	60
GO:0032720	GO:0032720	negative regulation of tumor necrosis factor production	34/4480	68/28905	0.5	3.226	7.87057	3.09805395271684e-11	4.74195292949218e-10	2.18354803986712e-10	Arg2/Lilrb4a/Sirpa/Errfi1/Ptpn22/Rara/Vsir/Trim30a/Tnfaip3/Zc3h12a/Tlr4/Havcr2/Nod2/Axl/Irak3/Syt11/Ilrun/Tlr6/Flt3/Arrb2/Tspo/Trem2/Nlrc3/C5ar2/Bcl3/Elf4/Gstp3/Nfkbil1/Gpr18/Gpnmb/Slamf1/Pomc/Il27ra/Igf1	34
GO:0045926	GO:0045926	negative regulation of growth	83/4480	261/28905	0.318008	2.05179	7.31025	3.1044493859272e-11	4.74195292949218e-10	2.18354803986712e-10	Spag9/Igfbp5/Ifrd1/Cdkn1a/Sema4d/Plac8/Ddx3x/Bcl2/Jarid2/Pak1/Actr3/Ccr5/Ppard/Adipor1/Nrp1/Sema4a/Smad3/Smarca2/Eno1/Ptprj/Rtn4/Adam15/Pi16/Hif1a/Bcl6/Sesn2/Pparg/Bmpr2/Bst2/Sertad1/Adrb2/Ppp1r9b/Gas1/Dcun1d3/Sh3bp4/Adipor2/G6pdx/Rnf6/Osgin1/Ppt1/Dnajb2/Rrad/Acvrl1/Dab2/Slit2/Myl2/Fgf13/Mt3/Ulk2/Ulk1/Zc3h12d/Cryab/Wnt11/Sema4f/Sphk2/Gja1/Sema6b/Gdf9/Ptk2/Lgmn/Dcstamp/Sema7a/Ryk/Osgin2/Zmat3/Enpp…	83
GO:0198738	GO:0198738	cell-cell signaling by wnt	127/4480	464/28905	0.273707	1.76596	7.12349	3.26764038851952e-11	4.97922414010222e-10	2.29280536370562e-10	Col1a1/Cd44/App/Apoe/Tlr2/Lrp1/Grk5/Egr1/Klf4/Macf1/Ddx3x/Rnf213/Cdk14/Emd/Ext1/Nfkb1/Mitf/Rbpj/Tnfaip3/Ptpro/Smad3/Sulf2/Tnik/Tcf7/Rac1/Lats2/Disc1/Wnk1/Foxo3/Gnaq/Psen1/Ccnd1/Vps4b/Mapk14/Usp8/Tiam1/Znrf3/Lrp4/Sfrp4/Lrrfip2/Notch1/Lrrk1/Cdh2/Tbl1xr1/Wwox/Amer2/Mbd2/Fgfr2/Bambi/Rapgef1/Pbxip1/Tmem88/Kpna1/Lrrk2/Tmem170b/Dab2/Snai1/Wwtr1/Cdc73/Ctnnd2/Egfr/Ccnyl1/Rab5a/Tmem132a/Amotl2/Ctnnbip1/Rnf…	127
GO:0042552	GO:0042552	myelination	67/4480	193/28905	0.34715	2.23982	7.40125	3.41017966578974e-11	5.18396376533362e-10	2.38708272453236e-10	Hexb/Tnfrsf1b/Trf/Tlr2/Ski/Psap/Fyn/Ctsc/Cd9/Nab1/Plec/Mbp/Hexa/Rara/Nrg1/B4galt5/Acer3/Cyfip1/Tnfrsf21/Itgax/Atrn/Rarg/Abcd2/Degs1/Map2k1/Tnf/Raf1/Cdh2/Lpin1/Ndrg1/Rxra/Sod1/Egr2/Tenm4/Arhgef10/B4galt6/Adgrg6/Tg/Slc25a12/Ntrk3/Srebf2/Galc/Ulk4/Akt2/Dag1/Mapk3/Erbb3/Nf1/Ppp3r1/Pard3/Hgf/Epb41l3/Enpp1/Large1/Abca2/Adam22/Bcas1/Gpc1/Nab2/Pou3f1/Plp1/Clu/Jam3/Pmp22/Igf1/Jam2/Kcnj10	67
GO:0006911	GO:0006911	phagocytosis, engulfment	33/4480	65/28905	0.507692	3.27564	7.86615	3.53949155630875e-11	5.36766434819166e-10	2.47167214445836e-10	Thbs1/Ighg1/Myh9/Ighg2b/Fcer1g/Itgb2/Sirpa/Cd300a/Itgam/Fcgr3/Msr1/Bin2/Elmo1/Aif1/Rab31/Stap1/Gsn/Abca1/C3/Rac1/Fcgr1/Pparg/Fcgr2b/Cd36/Sh3bp1/Abca7/Trem2/Siglece/Nckap1l/Itga2/Havcr1/Xkr8/Xkr6	33
GO:0010324	GO:0010324	membrane invagination	38/4480	82/28905	0.463415	2.98996	7.72825	4.08121367053462e-11	6.17441848628138e-10	2.84316179082842e-10	Thbs1/Ighg1/Myh9/Ighg2b/Fcer1g/Itgb2/Snx18/Sirpa/Cd300a/Itgam/Fcgr3/Msr1/Bin2/Elmo1/Aif1/Rab31/Stap1/Gsn/Abca1/C3/Rac1/Fcgr1/Pparg/Fcho2/Syt11/Fcgr2b/Cd36/Sh3bp1/Chmp2a/Abca7/Trem2/Siglece/Nckap1l/Itga2/Havcr1/Xkr8/Xkr6/Spire1	38
GO:0035456	GO:0035456	response to interferon-beta	35/4480	72/28905	0.486111	3.13639	7.77326	4.42826370630258e-11	6.6835151510124e-10	3.0775877838539e-10	Acod1/Ifitm3/Ifitm2/Ifi207/Ifi204/Ifnar2/Ifitm1/Oas1a/Ifit3/Ifi211/Stat1/Ifi213/Ifitm6/Gbp7/Oas1g/Bst2/Gbp3/Gbp2/Ifi206/Ikbke/Ifi205/Irgm2/Xaf1/Ifit1/Gm5431/Igtp/Ifnar1/Gbp6/Ifi47/Ifi208/Gm12185/Aim2/Gm11772/9930111J21Rik1/Tgtp2	35
GO:0034446	GO:0034446	substrate adhesion-dependent cell spreading	43/4480	100/28905	0.43	2.77436	7.61219	4.66496614436645e-11	7.02404284777647e-10	3.23439207859187e-10	Fn1/Braf/Fndc3b/Peak1/Flna/Arpc2/Pxn/Cass4/Itgb7/Itga4/Nrp1/Nedd9/Prex1/Myadm/Dock5/Lamb3/Rac1/Dock1/Crk/Axl/Vamp3/Parvb/Coro1c/Rab1a/Tacstd2/P4hb/Fbln1/Tek/Itgav/Dnm2/Dab2/Lpxn/Pdpn/Itgb3/Epha1/Itga8/Ptk2/Fzd4/Fzd7/Mertk/Lamb2/Src/Mdk	43
GO:0034976	GO:0034976	response to endoplasmic reticulum stress	83/4480	263/28905	0.315589	2.03619	7.2296	4.79014134208975e-11	7.19542795438553e-10	3.31331053669615e-10	Thbs1/Cebpb/App/Atf3/Ddx3x/Man1b1/Bcl2/Trim25/Nfe2l2/Grina/Ppp1r15a/Ptpn1/Bcl2l11/Ern1/Man1a/Itpr1/Parp8/Map3k5/Pmaip1/Nupr1/Sesn2/Alox5/Nod2/Usp25/Dnajc3/Ccnd1/Man1c1/Ube2j1/Nod1/Sel1l/Fcgr2b/Dnajb9/Abca7/Flot1/P4hb/Ptpn2/Dnajb2/Rasgrf2/Edem1/Spop/Herpud2/Lrrk2/Tmed2/Fbxo6/Svip/Amfr/Igtp/Rnf103/Eif2ak2/Pik3r1/Os9/Atp2a1/Ubxn8/Bid/Casp3/Uggt1/Apaf1/Prkn/Ddrgk1/Rnf185/Atg10/Hyou1/Rnft1/Rcn3/Nccrp1…	83
GO:0007611	GO:0007611	learning or memory	99/4480	335/28905	0.295522	1.90671	7.14888	4.8693536484056e-11	7.29712358800074e-10	3.36013877492317e-10	Il1b/Picalm/Slc7a11/App/Apoe/Braf/Ptgs2/Btbd9/Nr4a2/Tlr2/Egr1/Btg2/Il1rn/Plcb1/Cx3cr1/Ldlr/Pak1/Itga5/Gm2a/Nrg1/Atp1a3/Kras/Synj1/Nedd9/Atxn1/Pirb/Man2b1/Arf4/Nptn/Camk4/Hif1a/Itgb1/Ap1s2/Bglap/Adrb2/Psen1/Syt11/Hmgcr/Aph1c/Zfp385a/Cln3/Abca7/Trem2/Ppt1/Tifab/Ep300/Arl6ip5/Ccnd2/Cln8/Specc1/Pias1/Ctnnd2/Egfr/Creb1/Acss2/Fgf13/Camk2n1/Casp1/Nfix/Sgk1/Ptchd1/Casp3/Taco1/Serpinf1/Trpm7/Spg11/Pja2/Cp…	99
GO:1903510	GO:1903510	mucopolysaccharide metabolic process	37/4480	79/28905	0.468354	3.02183	7.70666	4.98125496919618e-11	7.44721114380532e-10	3.42925025560601e-10	Il1b/Hexb/Cd44/Xylt1/Chst11/Tnfaip6/Hexa/Il15/Ext1/Nfkb1/Arsb/Cltc/Chsy1/Dse/Ids/Slc35d1/Slc9a1/Pdgfb/Csgalnact2/Ednrb/Habp4/Cemip2/B4galt4/Ext2/Stab2/Ednra/Hpse/Gusb/Naglu/Hyal1/Chsy3/Itih5/Chst14/Chpf2/Chst1/Hyal3/Lyve1	37
GO:0046209	GO:0046209	nitric oxide metabolic process	41/4480	93/28905	0.44086	2.84443	7.6299	5.03475401942327e-11	7.50948370097038e-10	3.45792517544538e-10	Il1b/App/Ptgs2/Tlr2/Itgb2/Klf4/Sirpa/Jak2/Cx3cr1/Atp2b4/Aif1/Gla/Smad3/Zc3h12a/Por/Gimap3/Tlr4/Rac1/Klrk1/Rora/Icam1/Tnf/Tlr6/Cd36/Tmem106a/P2rx4/Tspo/Ass1/Dnm2/Oprm1/Akt2/Gimap5/Acvr2a/Spr/Asl/Cyb5r3/Pkd2/Tlr5/Clu/Nos3/Igf1	41
GO:0015850	GO:0015850	organic hydroxy compound transport	95/4480	317/28905	0.299685	1.93357	7.15787	5.09745444341915e-11	7.5851558020737e-10	3.49277024255036e-10	Entpd1/Emb/Fcer1g/Apoe/Anxa2/Slc16a3/Lgals3/Tgm2/Lrp1/Cd300a/Ldlr/Fcgr3/Kpna4/Nrg1/Msr1/Apoc2/Pip4k2a/Spp1/Npc2/Eepd1/Aqp9/Soat1/Lipa/Abca1/Gramd1b/Rtn4/Pltp/Ttc39b/Slc49a4/Pparg/Ecrg4/Vps4b/Npc1/Adora2b/Syt11/Cd36/Furin/Tspo/Slc44a1/Abca7/Tpcn2/Trem2/Cxcl12/Nucb2/Gramd1a/Stx12/Dab2/Gabbr1/Stard3nl/Nat8l/Abcc4/Apoc1/Adora2a/P2ry12/Itgb3/Srebf2/Abca3/Osbp/Slc29a3/Abcg1/Snca/Spg11/Scarb1/Kcnb1/Prkn…	95
GO:2000117	GO:2000117	negative regulation of cysteine-type endopeptidase activity	39/4480	86/28905	0.453488	2.92591	7.66032	5.16819297141796e-11	7.67240638075374e-10	3.53294690243856e-10	Thbs1/Cd44/Ptgs2/Plaur/Mmp9/Klf4/Ddx3x/Nr4a1/Ifi207/Ifi204/Cst3/Cast/Ifi211/Vegfa/Dnajb6/Ifi213/Naip5/Bcl2a1d/Arrb1/Tnf/Ifi206/Naip2/Ifi205/Naip6/Hspa1b/Rffl/Usp47/Rps6ka3/Mical1/Snca/Cryab/Ifi208/Rps6ka1/Rnf34/Sfn/Naip1/Lamp3/Src/Il9r	39
GO:0072678	GO:0072678	T cell migration	34/4480	69/28905	0.492754	3.17925	7.76184	5.19814840631878e-11	7.69884643636793e-10	3.54512187179586e-10	App/Ccr2/Adam8/Itgal/Plec/Ccl5/Msn/Xcl1/Itgb7/Itga4/Aif1/Cxcl16/Gpr183/Adam17/Wnk1/Crk/Icam1/Cxcl10/Dock8/Ccl2/Cxcl12/Cxcr3/Tnfsf14/Ccr6/Itgb3/Slc12a2/Stk39/F11r/Spn/Ecm1/Tnfrsf14/Il27ra/Cd200r1/Ascl2	34
GO:0062197	GO:0062197	cellular response to chemical stress	94/4480	313/28905	0.300319	1.93766	7.14328	5.65475011782416e-11	8.35558531395976e-10	3.84753332762272e-10	Slc7a11/Nlrp3/Fos/Ptgs2/Nr4a2/Kdm6b/Mmp9/Psap/Fyn/Gsr/Selenon/Sirpa/Slc8a1/Cpeb2/Map2k4/Ddx3x/Gch1/Lrrc8d/Plec/Nfe2l2/Cst3/Atg7/Prdx5/Tnfaip3/Txn1/Aif1/Atp1a1/Zc3h12a/Srxn1/Prr5l/Atp7a/Fas/Map3k5/Hif1a/Met/Sesn2/Msra/Serpinb6b/Trpm2/Alox5/Mpo/Dapk1/Wnk1/Foxo3/Axl/Aldh3b1/Ripk1/Cd36/Cln3/G6pdx/Tifab/Ep300/Capn1/Arl6ip5/Sod1/Rhob/Lrrk2/Stat6/Hk3/Egfr/Arnt/Atp2a2/Casp1/Rela/Mt3/Aifm2/Prkaa1/Chuk/Snc…	94
GO:0035296	GO:0035296	regulation of tube diameter	66/4480	191/28905	0.34555	2.22949	7.30122	5.99206608123564e-11	8.81292503223961e-10	4.0581265705865e-10	Atp2b1/Apoe/Ptgs2/Slc8a1/Dock4/Gch1/Ext1/Ppard/Itga4/Acta2/Dusp5/Add3/Ahr/Ace/Dock5/Vegfa/Hif1a/Itgb1/Alox5/Bmpr2/Rap1gds1/Adrb2/Tbxas1/Rock1/Adora2b/Icam1/Map2k1/Hmgcr/Tnf/P2rx4/G6pdx/Sod1/Itga1/Plod3/Pdgfb/Egfr/Smad6/Chrm3/Cysltr1/Adora2a/Ednrb/Snta1/Faah/Gja1/Hrh2/Ptk2/Ece1/Ext2/Htr7/Ednra/Shc1/Adrb1/F2r/P2ry2/Zdhhc21/Cacna1c/Ptgs1/Foxc1/Rbfox2/Htr2b/Tgfbr3/Ptprm/Cftr/Nos3/Bbs2/Kdr	66
GO:0097746	GO:0097746	blood vessel diameter maintenance	66/4480	191/28905	0.34555	2.22949	7.30122	5.99206608123564e-11	8.81292503223961e-10	4.0581265705865e-10	Atp2b1/Apoe/Ptgs2/Slc8a1/Dock4/Gch1/Ext1/Ppard/Itga4/Acta2/Dusp5/Add3/Ahr/Ace/Dock5/Vegfa/Hif1a/Itgb1/Alox5/Bmpr2/Rap1gds1/Adrb2/Tbxas1/Rock1/Adora2b/Icam1/Map2k1/Hmgcr/Tnf/P2rx4/G6pdx/Sod1/Itga1/Plod3/Pdgfb/Egfr/Smad6/Chrm3/Cysltr1/Adora2a/Ednrb/Snta1/Faah/Gja1/Hrh2/Ptk2/Ece1/Ext2/Htr7/Ednra/Shc1/Adrb1/F2r/P2ry2/Zdhhc21/Cacna1c/Ptgs1/Foxc1/Rbfox2/Htr2b/Tgfbr3/Ptprm/Cftr/Nos3/Bbs2/Kdr	66
GO:0042267	GO:0042267	natural killer cell mediated cytotoxicity	45/4480	108/28905	0.416667	2.68834	7.52832	6.05030617747055e-11	8.87798399513561e-10	4.08808455899753e-10	Lyst/Stx11/H2-Q10/Lamp1/Rnf19b/Fcgr4/Nkg7/Serpinb9/Il18rap/Gimap3/Havcr2/Klrd1/Klrk1/Crk/Rab27a/Klre1/Pvr/Ap1g1/Cadm1/Klrc2/Plekhm2/Klrb1c/Klrc1/Arrb2/Stat5b/H2-T23/Sh2d1a/Cd226/Crtam/Klrb1b/Sh2d1b1/Pik3r6/Klrb1a/Klri1/Klri2/Cd160/H2-T22/Il18/Klrb1f/Stat5a/Gimap5/Tap1/Klrc3/Serpinb9b/Lag3	45
GO:0002827	GO:0002827	positive regulation of T-helper 1 type immune response	16/4480	19/28905	0.842105	5.43327	8.27862	6.55729084433069e-11	9.59969206979497e-10	4.42041266836733e-10	Il1b/Ccr2/Slc11a1/H2-Ab1/Xcl1/Il18r1/Ripk2/Tbx21/Il18/Il1r1/Pla2g4a/Il23r/Il12rb1/Slamf1/Il27ra/Il23a	16
GO:0007265	GO:0007265	Ras protein signal transduction	46/4480	112/28905	0.410714	2.64993	7.4926	6.71454152574786e-11	9.80725316398978e-10	4.51598924348746e-10	Notch2/Rabgef1/Timp2/Itpkb/Sdcbp/Rasa3/Nrg1/Kras/Rasa2/Rasgef1b/Rapgef2/Rasgrp4/Ralb/Sh2b2/Usp8/Map2k1/Shtn1/Rapgef4/Notch1/Ksr1/Rapgef1/Rras2/Rasgrf2/Rsu1/Lat/Rasgrp3/Rasa4/Dgkz/Csf1/Shoc2/Dok6/Ulk1/Plce1/Brap/Sos2/Nf1/Dhcr24/Spry2/Dgki/Ksr2/Mras/Rit1/Kitl/Src/Ephb2/Igf1	46
GO:0007229	GO:0007229	integrin-mediated signaling pathway	43/4480	101/28905	0.425743	2.74689	7.53185	6.90872840097749e-11	1.0067684904321e-09	4.63591139888943e-10	Plek/Tyrobp/Fn1/Fcer1g/Isg15/Itgb2/Zyx/Gab2/Fgr/Vav3/Flna/Itgal/Itgam/Pxn/Itga5/Itgb7/Itga4/Nrp1/Thy1/Itgax/Adam15/Itgb1/Tln1/Itgb5/Ctnna1/Itga1/Itgav/Dab2/Lat/Itga2/Itgb3/Pram1/Itga8/Ptk2/Nid1/Sema7a/Fyb2/Cd40lg/Lamb2/Itgad/Src/Col3a1/Itga10	43
GO:0008202	GO:0008202	steroid metabolic process	104/4480	360/28905	0.288889	1.86391	7.06411	6.93518384890377e-11	1.00830574353672e-09	4.64299005625547e-10	App/Apoe/Lrp1/Dhrs9/Egr1/Tiparp/Ldlr/Errfi1/Pbx1/Nfkb1/Spp1/Asah1/Npc2/Soat1/Atp1a1/Apobr/Lipa/Abca1/Sgpl1/Por/Hsd11b1/Il1a/Pmvk/Igf1r/Ttc39b/Rora/Aplp2/Bglap/Npc1/Ugt1a7c/Adora2b/Hmgcr/Tnf/Erlin1/Dgat2/Stat5b/Hdlbp/Cyp27a1/Tspo/G6pdx/Idi1/Lbr/Sod1/Cyp51/Cln8/Dhrs11/Msmo1/Dab2/Snai1/Fgfr1/Creb1/Sult2b1/Insig1/Cebpa/Apoc1/Fmo5/Mvk/Ednrb/Sult1a1/Fdps/Srebf2/Prkaa1/Abcg1/Stat5a/Cyb5r1/Scarb1/Hmgcs1/…	104
GO:0001910	GO:0001910	regulation of leukocyte mediated cytotoxicity	52/4480	135/28905	0.385185	2.48522	7.40778	6.95899794413979e-11	1.0094528139108e-09	4.64827202194379e-10	Tyrobp/Ptprc/H2-Q10/Cx3cr1/Itgam/Lamp1/Stap1/Serpinb9/Il18rap/Gimap3/Raet1e/Havcr2/Klrd1/Klrk1/P2rx7/Crk/Klre1/Pvr/Ap1g1/Cadm1/Klrc2/Ccl2/Klrb1c/H2-T24/Klrc1/Arrb2/Stat5b/H2-T23/Sh2d1a/Hfe/Cd226/Crtam/Cxcl1/Klrb1b/Sh2d1b1/Pik3r6/Nckap1l/Klrb1a/Klri1/Klri2/Cd160/H2-T22/Klrb1f/Stat5a/Gimap5/Tap1/Arg1/Klrc3/Serpinb9b/Pomc/Lag3/Il23a	52
GO:0002520	GO:0002520	immune system development	81/4480	256/28905	0.316406	2.04146	7.16815	7.06189439131288e-11	1.02203992115371e-09	4.70623243141327e-10	Acod1/Braf/Nfkbiz/Cd86/Samhd1/Lilrb4a/Ptprc/H2-Q10/Bcl2/Jarid2/Pbx1/Mafb/Il15/Nfkb1/Bcl2l11/Tnfaip3/Lyn/Lipa/Smad3/Tet2/Adam17/Cd28/Cblb/Ahr/Fas/Tcf7/Bcl6/Havcr2/Tnfsf13/Irak3/Cd2ap/Dclre1c/Ltbr/Icosl/Psen1/Cd274/Tox/Id2/Tnfrsf11a/Gata3/Map2k1/Raf1/Flt3/Bcl11b/Ltb/Stat5b/H2-T23/Tbx21/Phlpp1/Cd3e/Icos/Supt6/Flvcr1/Stat6/Ccr6/Itch/Cxcr5/Samd9l/Pdpn/H2-T22/Rc3h1/Tnfsf11/Bcl3/Stat5a/C3ar1/Mapk3/Hmces…	81
GO:0002698	GO:0002698	negative regulation of immune effector process	60/4480	167/28905	0.359281	2.31809	7.31602	7.25312358027281e-11	1.04732460991684e-09	4.82266195614351e-10	Rabgef1/Ccr2/Lilrb4a/Lgals3/Ptprc/Cd300a/Fgl2/H2-Q10/Cd80/Cx3cr1/Abr/Cd84/Vsir/Tnfaip3/Zc3h12a/Serpinb9/Grn/Ahr/Pglyrp1/Bcl6/Havcr2/Klrd1/Hmox1/Nod2/Bst2/Crk/Axl/Irak3/Klre1/Cr2/Tnf/Slamf8/Fcgr2b/Arrb2/H2-T23/Tbx21/Hfe/Cd55/Klrb1b/Sh2d1b1/Nckap1l/Il4ra/Serping1/H2-T22/Rc3h1/Zbtb7b/Dusp22/Cd96/Pglyrp2/Spn/Atg9a/Tap1/Arg1/Nlrx1/Serpinb9b/Clec4g/Slamf1/Pglyrp4/Ascl2/Cd55b	60
GO:0035150	GO:0035150	regulation of tube size	66/4480	192/28905	0.34375	2.21788	7.2513	7.75820556060879e-11	1.11771056928862e-09	5.14677129654741e-10	Atp2b1/Apoe/Ptgs2/Slc8a1/Dock4/Gch1/Ext1/Ppard/Itga4/Acta2/Dusp5/Add3/Ahr/Ace/Dock5/Vegfa/Hif1a/Itgb1/Alox5/Bmpr2/Rap1gds1/Adrb2/Tbxas1/Rock1/Adora2b/Icam1/Map2k1/Hmgcr/Tnf/P2rx4/G6pdx/Sod1/Itga1/Plod3/Pdgfb/Egfr/Smad6/Chrm3/Cysltr1/Adora2a/Ednrb/Snta1/Faah/Gja1/Hrh2/Ptk2/Ece1/Ext2/Htr7/Ednra/Shc1/Adrb1/F2r/P2ry2/Zdhhc21/Cacna1c/Ptgs1/Foxc1/Rbfox2/Htr2b/Tgfbr3/Ptprm/Cftr/Nos3/Bbs2/Kdr	66
GO:0006936	GO:0006936	muscle contraction	96/4480	324/28905	0.296296	1.91171	7.06788	8.10501774837729e-11	1.16502738111029e-09	5.36465311284168e-10	Atp2b1/Ptgs2/Arg2/Homer1/Pde4b/Slc8a1/Nr4a1/Ptafr/Flna/Dock4/Uty/Atp1a3/Hdac4/Map2k3/Ncf1/Tpm4/Acta2/Atp2b4/Atp1a1/Gsn/Zc3h12a/Sulf2/Eno1/Dock5/Anxa6/Met/Cacna1d/Flt1/Aldoa/Prok2/Rap1gds1/Tpm3/Adrb2/Adora2b/Lck/Map2k1/P2rx4/Tpcn2/Tifab/Sod1/Tmod3/Ank2/Tmem38b/Slc9a1/Tmem38a/Tshz3/Itga2/Myl2/Fgf13/Kcnj2/Ryr1/Atp2a2/Chrm3/Tnni2/Ednrb/Atp2a1/Snta1/Rem1/Jup/Akap6/Ctnna3/Pawr/Setd3/Pgam2/Gaa/Kcne3/Htr…	96
GO:0034113	GO:0034113	heterotypic cell-cell adhesion	30/4480	57/28905	0.526316	3.39579	7.75407	8.53354707094189e-11	1.22384965797965e-09	5.63551465294639e-10	Il1b/Cd44/Itgb2/Ptprc/Klf4/Skap1/Il1rn/Gcnt2/Mbp/Itga5/Itgb7/Ninj1/Itga4/Tnfaip3/Myadm/Thy1/Itgax/Itgb1/Wnk1/Lck/Tnf/Flot1/Itgav/Itgb3/Jup/Ctnna3/Itgad/Perp/Cd200r1/Jam3	30
GO:0050858	GO:0050858	negative regulation of antigen receptor-mediated signaling pathway	21/4480	31/28905	0.677419	4.37072	8.04174	8.60782242047224e-11	1.23171526689331e-09	5.67173377021968e-10	Lilrb4a/Lgals3/Cd300a/Ptpn22/Laptm5/Thy1/Cblb/Ptprj/Ezr/Dusp3/Ptpn2/Sla2/Sh2d1a/Cd160/Lpxn/Dgkz/Dusp22/Pawr/Fcrl5/Pvrig/Btnl2	21
GO:0043409	GO:0043409	negative regulation of MAPK cascade	63/4480	180/28905	0.35	2.2582	7.252	8.77694016501376e-11	1.25308611950501e-09	5.7701410805081e-10	Il1b/Dusp1/Apoe/Rnf149/Atf3/Lilrb4a/Ptprc/Klf4/Sirpa/Cd300a/Per1/Errfi1/Ptpn22/Ptpn1/Lyn/Dusp5/Ptprj/Ezr/Tlr4/Igf1r/Pparg/P2rx7/Dusp16/Irak3/Arrb1/Hmgcr/Dusp3/Sfrp4/Nlrp12/Abca7/Phlpp1/Trem2/Fbln1/Lax1/Ptpn2/Ranbp9/Rapgef1/Cdc42se1/Dab2/Itch/Taok3/Tnip1/Cyld/Hipk3/Dag1/Paqr3/Gstp3/E130311K13Rik/Rgs14/Nf1/Epha4/Dusp4/Spry2/Dusp9/Lif/Ptprr/Ndrg2/Spred1/Emilin1/Spred3/Ephb2/Dmd/Igf1	63
GO:0045861	GO:0045861	negative regulation of proteolysis	103/4480	357/28905	0.288515	1.8615	7.01462	9.27078594047009e-11	1.32061824891326e-09	6.08110926384946e-10	Thbs1/Slpi/Cd44/Il1r2/Picalm/App/Ptgs2/Plaur/Mmp9/Klf4/Ddx3x/Nr4a1/Ifi207/Ifi204/Timp2/Cstb/Cst3/Cstdc4/Ppp1r15a/Cast/Anks1/Serpinb9/N4bp1/Stfa2l1/Usp38/Ide/Ifi211/Vegfa/Pi16/Dnajb6/Ifi213/Usp9x/Serpinb6b/Rybp/Usp25/Wac/Psen1/Stfa1/Naip5/Serpinh1/Bcl2a1d/Serpinb8/Arrb1/Tnf/Ifi206/Furin/Gas1/Naip2/Ifi205/Tmed10/Cln3/Naip6/Ogt/Hfe/Hspa1b/Serpina3g/Ctla2a/Lrrk2/Ophn1/Rffl/Nop53/Serping1/Svip/Usp47/R…	103
GO:0043405	GO:0043405	regulation of MAP kinase activity	60/4480	168/28905	0.357143	2.30429	7.2612	9.58824588394451e-11	1.36277781745122e-09	6.27524329388202e-10	Thbs1/Il1b/Dusp1/Apoe/Trib1/Ptprc/Cd300a/Map2k4/Ptpn22/Pak1/Fgd4/Ptpn1/Ern1/Lyn/Pik3r5/Ptprj/Map3k5/Vegfa/Tlr4/Flt1/Pparg/P2rx7/Dusp16/Irak3/Psen1/Gab1/Tnfrsf11a/Hmgcr/Tnf/Tlr6/Lax1/Ksr1/Lrrk2/Pik3r6/Fgfr1/Pdgfb/Egfr/Taok3/Tnfsf11/Pdgfa/Ntrk3/Adam9/Tirap/Hipk3/Paqr3/Gstp3/Mapk8ip3/Map3k7/Rgs14/Nf1/Irak1/Fzd5/Epha4/Spry2/Fzd4/Map3k12/Kitl/Htr2b/Lime1/Arhgef5	60
GO:0046633	GO:0046633	alpha-beta T cell proliferation	36/4480	77/28905	0.467532	3.01652	7.58826	9.63973728326994e-11	1.36703119996976e-09	6.29482903249913e-10	Cd44/Ccr2/Arg2/Lilrb4a/Ptprc/Jak2/H2-Q10/Cd80/Ptpn22/Il15/Vsir/Xcl1/Dock2/Cd28/Cblb/Cd244a/Tarm1/Prkcq/Cd274/Ripk2/H2-T23/Cd3e/Cd55/Zap70/Btla/Itch/H2-T22/Il18/Card11/Zbtb7b/Elf4/Tyk2/Clec4g/Tnfrsf14/Cd55b/Il23a	36
GO:0061028	GO:0061028	establishment of endothelial barrier	28/4480	51/28905	0.54902	3.54228	7.78227	9.66696759624937e-11	1.36783275876394e-09	6.29852000573296e-10	Il1b/Tnfrsf1a/Plcb1/Msn/Myadm/Ezr/Vegfa/Rapgef2/Ikbkb/Abcb1b/Afdn/Rock1/Icam1/Myd88/Tnf/Ppp1r16b/Rapgef1/Vcl/Ednrb/Tjp2/F11r/Fasn/Cdh5/S1pr2/Ednra/Hpse/Zdhhc21/Marveld2	28
GO:1904375	GO:1904375	regulation of protein localization to cell periphery	57/4480	156/28905	0.365385	2.35746	7.28082	1.00380315891455e-10	1.41717332391077e-09	6.52572068847744e-10	Picalm/Pid1/Lgals3/Lrp1/Actr3/Atp2b4/Cltc/Vamp4/Tnik/Epb41/Ezr/Itgb1/Wnk1/Hectd1/Rhog/Ppp1r9b/Map2k1/Tnf/Rapgef4/Tmbim1/Cln3/Trem2/Ogt/Pkdcc/Epb41l2/Tmed2/Dab2/Pias1/Egfr/Atp2c1/Ramp3/Lypla1/Zdhhc2/Abi3/Pik3r1/Gpc6/Stx3/Snca/Numb/Dag1/Zdhhc5/Vps35/Prkcz/Pls1/Abca2/Ldlrap1/Sorbs1/Magi2/Ar/Prkci/Stac2/Misp/Iqsec2/Gnai1/Nbea/Cdh1/Ephb2	57
GO:0045071	GO:0045071	negative regulation of viral genome replication	33/4480	67/28905	0.492537	3.17786	7.64336	1.01074549750456e-10	1.42380349081809e-09	6.5562509112986e-10	Slpi/Ifitm3/Isg15/Ifitm2/Oasl2/Oas3/Rsad2/Zc3hav1/Ifi207/Ifi204/Ccl5/Isg20/Resf1/Ifitm1/N4bp1/Ifih1/Oas1a/Ifi211/Ifi213/Ifitm6/Oas1g/Bst2/Oasl1/Rnasel/Tnf/Ifi206/Ifi205/Oas2/Fam111a/Znfx1/Srpk2/Eif2ak2/Ifi208	33
GO:0016055	GO:0016055	Wnt signaling pathway	125/4480	462/28905	0.270563	1.74567	6.91963	1.05337983429573e-10	1.48057090235048e-09	6.81765032209609e-10	Col1a1/Cd44/App/Apoe/Tlr2/Lrp1/Grk5/Egr1/Klf4/Macf1/Ddx3x/Rnf213/Cdk14/Emd/Ext1/Nfkb1/Mitf/Rbpj/Tnfaip3/Ptpro/Smad3/Sulf2/Tnik/Tcf7/Rac1/Lats2/Disc1/Wnk1/Foxo3/Gnaq/Psen1/Ccnd1/Vps4b/Mapk14/Usp8/Tiam1/Znrf3/Lrp4/Sfrp4/Lrrfip2/Notch1/Lrrk1/Cdh2/Tbl1xr1/Wwox/Amer2/Mbd2/Fgfr2/Bambi/Rapgef1/Pbxip1/Tmem88/Kpna1/Lrrk2/Tmem170b/Dab2/Snai1/Wwtr1/Cdc73/Ctnnd2/Egfr/Ccnyl1/Rab5a/Tmem132a/Amotl2/Ctnnbip1/Rnf…	125
GO:0006469	GO:0006469	negative regulation of protein kinase activity	64/4480	185/28905	0.345946	2.23205	7.19982	1.09824296305518e-10	1.54021286345283e-09	7.09228629844437e-10	Il1b/Dusp1/Apoe/Cdkn1a/Trib1/Lilrb4a/Prkch/Ptprc/Cd300a/Slc8a1/Errfi1/Ptpn22/Plec/Ptpn1/Gadd45b/Tnfaip3/Ptpro/Lyn/Ubash3b/Cblb/Ptprj/Prkag2/Lats2/Pparg/Gadd45a/Rasip1/Dnajc3/Dusp16/Gnaq/Irak3/Cbl/Psen1/Smyd3/Taf7/Hmgcr/Dusp3/Coro1c/Lax1/Ptpn2/Gprc5a/Deptor/Wwtr1/Mvp/Zfyve28/Camk2n1/Sh3bp5/Prkar2a/Casp3/Dusp22/Hipk3/Paqr3/Gstp3/Epha1/Shb/Rgs14/Nf1/Dbndd2/Pkib/Adar/Lats1/Spry2/Spred1/Ephb2/Adarb1	64
GO:0099024	GO:0099024	plasma membrane invagination	35/4480	74/28905	0.472973	3.05163	7.56807	1.16905533212244e-10	1.63590325614219e-09	7.53291608220174e-10	Thbs1/Ighg1/Myh9/Ighg2b/Fcer1g/Itgb2/Snx18/Sirpa/Cd300a/Itgam/Fcgr3/Msr1/Bin2/Elmo1/Aif1/Rab31/Stap1/Gsn/Abca1/C3/Rac1/Fcgr1/Pparg/Fcgr2b/Cd36/Sh3bp1/Abca7/Trem2/Siglece/Nckap1l/Itga2/Havcr1/Xkr8/Xkr6/Spire1	35
GO:0042176	GO:0042176	regulation of protein catabolic process	104/4480	363/28905	0.286501	1.84851	6.96736	1.1734254588343e-10	1.63840175849133e-09	7.5444210464816e-10	Il1b/Tnfrsf1b/App/Apoe/Anxa2/Trib1/Plk3/Fyn/Adam8/Lrp1/Rab7/Sorl1/Tiparp/Flna/Ldlr/Ier3/Timp2/Msn/Cst3/Nrg1/Atg7/Trim30a/Fbxo11/Tnfaip3/Ern1/Smad3/N4bp1/Cblb/Usp38/Ezr/Nupr1/Fbxl5/Usp9x/Rybp/Mycbp2/Usp25/Wac/Irak3/Psen1/Ctsa/Azin1/Usp8/Hspa1a/Hmgcr/Tnf/Tnfsf12/Furin/Trem2/Ogt/Dnajb2/Cyp51/Pttg1ip/Hfe/Hspa1b/Ric1/Lrrk2/Dab2/Ophn1/Nop53/Pias1/Egfr/Tspan5/Tmem132a/Svip/Itch/Samd9l/Zdhhc2/Zfand2a/Dlg…	104
GO:0050803	GO:0050803	regulation of synapse structure or activity	94/4480	317/28905	0.29653	1.91321	7.00182	1.21121108231701e-10	1.68744330786979e-09	7.77024483809154e-10	Picalm/Slc7a11/App/Apoe/Sparc/Tlr2/Srgn/Fyn/Homer1/Sema4d/Pdlim5/Cask/Il1rap/Il1rapl1/Actr3/Nrg1/Sipa1l1/Cyfip1/Actr2/Nedd9/Ptpro/Sema4a/Rap2a/Arf4/Il10ra/Nrp2/Asap1/Itgb1/Plxnc1/Setd5/Disc1/Mycbp2/Nectin1/Afdn/Psen1/Rock1/Mapk14/Tnf/Fcgr2b/Rapgef4/Tiam1/Itsn1/Lrp4/Ptprd/Cln3/Cdh2/Farp1/Trem2/Rheb/Arhgap22/Ogt/Rhob/Ntng2/Lrrk2/Slit2/Mfn1/Camk1/Dnm3/Lrp8/Negr1/Pik3r1/Ntrk3/Snca/Numb/Dag1/Nrg2/Vps3…	94
GO:0006809	GO:0006809	nitric oxide biosynthetic process	39/4480	88/28905	0.443182	2.85941	7.48158	1.21754707538503e-10	1.69255063834775e-09	7.7937627886489e-10	Il1b/App/Ptgs2/Tlr2/Itgb2/Klf4/Sirpa/Jak2/Cx3cr1/Atp2b4/Aif1/Gla/Smad3/Zc3h12a/Gimap3/Tlr4/Rac1/Klrk1/Rora/Icam1/Tnf/Tlr6/Cd36/P2rx4/Tspo/Ass1/Dnm2/Oprm1/Akt2/Gimap5/Acvr2a/Spr/Asl/Cyb5r3/Pkd2/Tlr5/Clu/Nos3/Igf1	39
[truncated: 2,744 more rows]

## Sheet: Supplementary Table 7
Supplementary Table 7. DE Dura, tumour vs non-tumour bearing mice
	baseMean	log2FoldChange	lfcSE	stat	pvalue	padj	significance
S100a8	602.772	-4.91402	0.127482	-38.5466	0	0	TRUE
S100a9	634.599	-4.72014	0.104437	-45.196	0	0	TRUE
Ngp	303.329	-5.49036	0.142047	-38.6517	0	0	TRUE
Retnlg	323.57	-5.02542	0.11955	-42.0363	0	0	TRUE
Hp	226.841	-4.33743	0.117511	-36.9109	3.08539047952453e-298	7.5197136766972e-295	TRUE
[truncated: 12,181 more rows]

## Sheet: Supplementary Table 8
Supplementary Table 8. GO Dura, tumour vs non-tumour bearing mice
[truncated: 1,647 more rows]

## Sheet: Supplementary Table 9
Supplementary Table 9. DE Tibia BM, tumour vs non-tumour bearing mice
[truncated: 13,888 more rows]

[truncated: 38 more sheets: Supplementary Table 10, Supplementary Table 11, Supplementary Table 12, Supplementary Table 13, Supplementary Table 14., Supplementary Table 15., Supplementary Table 16., Supplementary Table  17, Supplementary Table  18, Supplementary Table 19, Supplementary Table 20., Supplementary Table 21., Supplementary Table 22., Supplementary Table 23, Supplementary Table 24, Supplementary Table 25, Supplementary Table 26, Supplementary Table 27, Supplementary Table 28, Supplementary Table  29  …]
